# Supplementary material for: The Rho guanosine nucleotide exchange factors Vav2 and Vav3 modulate epidermal stem cell function
Source: Oncogene. 2022 May 9;41(24):3341–54. doi: 10.1038/s41388-022-02341-7 (PMC9187518; doi:10.1038/s41388-022-02341-7)
Supplement: Supplementary file 2 — Dataset 1 [file 41388_2022_2341_MOESM2_ESM.xlsx]

## Sheet: Table S1
Table S1. Differentially expressed genes in Vav2(Onc) and Vav2(–/–);Vav3(–/–) skin stem cells
Probeset	Symbol	logFC	AveExpr	t	P.Value	adj.P.Val	B
10343785	NA	3.10432	6.95641	10.0349	2.66956e-05	0.00388649	3.26788
10340909	NA	2.74805	6.72051	7.81847	0.000127662	0.00879883	1.64231
10560481	Fosb	2.7347	9.98815	7.40347	0.000178271	0.0104597	1.289
10593225	Zbtb16	2.06041	11.257	6.51278	0.000385219	0.0157767	0.467758
10472034	Lypd6	1.90526	9.09612	10.5002	1.99843e-05	0.0033572	3.5617
10375360	Ebf1	1.88428	6.77791	8.44122	7.94266e-05	0.00683383	2.14105
10449452	Fkbp5	1.87274	8.93206	10.3096	2.24695e-05	0.00355294	3.44307
10361091	Atf3	1.86281	9.22946	7.42899	0.000174572	0.0103729	1.31124
10514466	Jun	1.83149	11.1507	13.0363	4.93447e-06	0.001466	4.93962
10545045	Fam13a	1.81874	8.5803	6.7207	0.000319548	0.0143138	0.66762
10389775	Pctp	1.7576	7.82833	16.3984	1.09443e-06	0.000679331	6.32464
10607562	Cnksr2	1.68625	7.41922	7.86785	0.000122809	0.00867654	1.6832
10497487	NA	1.67362	8.99032	6.09988	0.000566081	0.019738	0.0551071
10516956	Smpdl3b	1.66404	8.68769	7.96642	0.000113734	0.00831114	1.76411
10524327	Mn1	1.63617	9.35094	8.6313	6.91217e-05	0.00614494	2.28624
10536949	Strip2	1.63289	9.242	5.12585	0.0015206	0.0326675	-1.00823
10417912	Usp54	1.59026	11.117	9.97013	2.78193e-05	0.00391498	3.22583
10344990	Crispld1	1.55608	8.91762	6.93996	0.000263644	0.0129256	0.87286
10397346	Fos	1.55203	9.7751	4.93527	0.00187172	0.0360528	-1.23209
10397112	Papln	1.54841	9.65443	8.44307	7.9318e-05	0.00683383	2.14248
10502655	Cyr61	1.49908	11.0752	7.95446	0.000114794	0.00834561	1.75435
10354529	1700019D03Rik	1.49668	8.55149	4.78919	0.00220229	0.0391567	-1.40732
10371296	Glt8d2	1.47488	7.38193	7.05833	0.000238112	0.0123453	0.981384
10339887	NA	1.4694	5.63256	4.65475	0.00256475	0.0425072	-1.57142
10357875	Btg2	1.45977	10.1373	8.58158	7.16623e-05	0.00632229	2.24856
10463875	Sorcs3	1.45525	8.74626	5.27767	0.00129322	0.0302303	-0.83372
10436169	Ift57	1.44683	8.10621	4.58273	0.00278588	0.0446439	-1.66047
10433885	Cebpd	1.44578	7.43882	14.5336	2.4229e-06	0.000955454	5.60845
10512774	Coro2a	1.4372	8.2018	10.1136	2.53981e-05	0.00380533	3.31862
10409990	6720489N17Rik	1.40755	7.30998	11.7038	9.93938e-06	0.00239926	4.25906
10475890	Mertk	1.40205	10.0605	5.00352	0.00173651	0.0346505	-1.1513
10538408	2410066E13Rik	1.39969	7.55718	4.48154	0.00313308	0.0469916	-1.78688
10410115	Aaed1	1.36764	9.10781	7.77402	0.000132217	0.00895882	1.6053
10420846	Fzd3	1.34443	9.33968	6.6857	0.00032966	0.0144928	0.634333
10338271	NA	1.34072	5.92685	7.05387	0.000239021	0.0123453	0.977324
10491599	4932438A13Rik	1.33969	8.3137	10.895	1.57713e-05	0.00291692	3.79997
10371379	Nuak1	1.33841	10.9147	5.72282	0.000818337	0.0240788	-0.340996
10468231	Arl3	1.33761	9.47459	9.54213	3.67606e-05	0.00456356	2.94039
10497490	NA	1.33228	9.83691	5.19044	0.00141882	0.0316954	-0.93358
10433114	Itga5	1.33139	8.48332	4.63437	0.0026253	0.0429652	-1.59655
10467206	Ppp1r3c	1.32561	7.87191	10.1959	2.41187e-05	0.00367704	3.37118
10357137	Gli2	1.31833	9.93381	10.5667	1.91921e-05	0.003319	3.60253
10407211	Ppap2a	1.30757	9.61852	5.7844	0.000769645	0.0233136	-0.275008
10502881	St6galnac5	1.30721	7.53964	7.5353	0.000160071	0.00994349	1.40314
10408629	Pxdc1	1.30453	9.07885	5.65727	0.000874013	0.0248309	-0.411819
10340987	NA	1.30132	6.60629	6.35512	0.000445221	0.0169725	0.312722
10571840	Hpgd	1.29019	9.60665	7.52558	0.000161339	0.00994349	1.39478
10498383	Igsf10	1.28756	8.42854	6.52396	0.000381321	0.015742	0.478641
10457203	NA	1.28315	7.761	4.62682	0.00264812	0.0431141	-1.60587
10363541	Ass1	1.26688	8.62072	5.05397	0.00164359	0.0338254	-1.09204
10341785	NA	1.26585	7.79409	17.6861	6.63922e-07	0.000591741	6.75609
10606369	Itm2a	1.25286	7.7591	5.78946	0.000765787	0.0232478	-0.269602
10450948	9130008F23Rik	1.2498	7.5571	5.77142	0.000779633	0.0234752	-0.288876
10442495	Pkd1	1.24479	10.5109	5.76615	0.000783728	0.0235457	-0.294511
10579894	Hhip	1.23854	7.39045	5.03736	0.00167354	0.0340185	-1.1115
10511333	Plag1	1.22267	7.03104	5.56563	0.000959105	0.0262782	-0.511817
10580183	Ier2	1.2198	8.06981	9.98333	2.75859e-05	0.00389792	3.23443
10509163	Id3	1.21439	9.18086	7.56941	0.000155711	0.00980071	1.43238
10490826	Zbtb10	1.19812	6.7867	10.2405	2.34553e-05	0.00362593	3.3995
10606989	Tsc22d3	1.19653	10.1602	10.1506	2.4814e-05	0.00375016	3.34229
10501699	Agl	1.19366	7.90542	5.77999	0.000773024	0.0233544	-0.27972
10473125	Itga4	1.18719	7.05839	5.06461	0.0016247	0.0336359	-1.07959
10343092	NA	1.18459	6.91595	4.51982	0.00299637	0.0461663	-1.73887
10413813	Galnt15	1.18399	7.68136	6.22868	0.000501016	0.0184911	0.186136
10406817	Enc1	1.18363	8.96692	7.47916	0.000167551	0.0101688	1.35475
10417095	Farp1	1.18189	9.19772	4.57805	0.00280095	0.0446681	-1.66628
10504375	Npr2	1.17863	7.64908	6.82873	0.000290487	0.0136319	0.769436
10490302	Zfp931	1.17234	5.19588	4.50695	0.00304158	0.0464523	-1.75499
10417920	Usp54	1.17147	10.416	7.81835	0.000127674	0.00879883	1.64222
10401673	Tgfb3	1.17004	9.32918	7.16814	0.000216903	0.0118175	1.08066
10601878	Tceal1	1.16965	7.83889	6.15997	0.000534608	0.01904	0.116507
10575534	St3gal2	1.16754	9.65476	5.1658	0.00145672	0.0322467	-0.961989
10482177	Strbp	1.16483	10.1648	7.02485	0.000245037	0.0125073	0.95085
10462091	Klf9	1.15683	10.5165	5.73608	0.000807568	0.0238699	-0.326744
10396270	Dact1	1.15267	7.19085	6.82769	0.00029075	0.0136319	0.768467
10403464	Dip2c	1.14725	6.14128	5.99526	0.000625977	0.0207228	-0.0529085
10342022	NA	1.14724	7.56119	7.65354	0.000145521	0.00945479	1.50399
10370000	Gstt1	1.14625	7.41588	4.3789	0.00353498	0.0495201	-1.9167
10500183	Adamtsl4	1.14127	10.7259	8.64244	6.85666e-05	0.00611122	2.29465
10569707	Myadm	1.13605	10.3151	7.12099	0.000225735	0.0119978	1.0382
10410351	AA987161	1.13319	8.16611	5.25054	0.0013309	0.0305333	-0.864661
10464202	Vwa2	1.13143	9.59056	4.55425	0.00287907	0.0454068	-1.69589
10585990	Myo9a	1.12683	9.56872	4.5233	0.0029843	0.0461657	-1.73453
10350753	Glul	1.12679	10.5441	9.30694	4.30466e-05	0.00477173	2.77777
10339593	NA	1.12436	6.24522	5.87527	0.000703622	0.0219748	-0.178567
10571399	Zdhhc2	1.12428	8.74968	5.10607	0.0015534	0.0330041	-1.03123
10343128	NA	1.12062	7.73775	9.00141	5.3124e-05	0.00533697	2.56011
10344077	NA	1.11991	7.33278	6.26684	0.000483384	0.0180284	0.224558
10386058	Sparc	1.11307	11.6121	5.8208	0.000742397	0.0227966	-0.236243
10497842	Bbs7	1.11265	6.90767	5.09985	0.00156386	0.0330455	-1.03846
10400126	Lrrn3	1.10813	8.57845	4.53766	0.00293494	0.0458201	-1.71657
10473367	Slc43a1	1.10205	9.56558	6.91496	0.000269423	0.0130434	0.849741
10557033	NA	1.10157	9.41145	14.4757	2.4872e-06	0.000955454	5.58426
10419354	Map1lc3b	1.10153	7.78478	4.37642	0.00354535	0.0495722	-1.91985
10371904	1110012L19Rik	1.09845	7.79481	5.89682	0.00068891	0.0217894	-0.155852
10575211	Mir140	1.09792	7.25621	7.79743	0.000129796	0.00884647	1.62482
10340577	NA	1.09384	7.15357	10.2395	2.34705e-05	0.00362593	3.39885
10585874	Hexa	1.09069	8.15048	5.86014	0.00071416	0.0222231	-0.19455
10396956	Pcnx	1.08725	10.0054	7.45626	0.000170715	0.0102665	1.33492
10402422	Serpina9	1.08443	6.763	4.99804	0.00174696	0.0347032	-1.15776
10343315	NA	1.07853	6.09858	5.05011	0.00165049	0.0338737	-1.09656
10341264	NA	1.07814	6.55858	9.45464	3.8968e-05	0.0046224	2.88039
10561128	Cyp2s1	1.07601	9.94131	4.63144	0.0026341	0.0430002	-1.60016
10403466	Dip2c	1.07572	8.27903	5.86608	0.000709996	0.0221341	-0.188262
10396079	Klhdc1	1.07458	7.5142	5.00369	0.0017362	0.0346505	-1.15111
10524310	Ttc28	1.0741	8.40764	5.28276	0.0012863	0.0300887	-0.827937
10584634	Usp2	1.07407	9.13019	9.79406	3.11581e-05	0.00418169	3.11001
10339562	NA	1.06751	5.93528	4.90245	0.00194087	0.0365266	-1.27119
10395259	Nampt	1.06648	8.87831	5.27664	0.00129463	0.0302382	-0.834893
10381122	Fkbp10	1.0644	8.96305	5.04993	0.00165081	0.0338737	-1.09676
10428353	Lrp12	1.06391	9.62036	5.46007	0.00106884	0.0278278	-0.628458
10475456	Duox1	1.06317	9.77284	5.52113	0.00100375	0.0269264	-0.560794
10434094	Klhl22	1.06141	8.00809	8.36194	8.42324e-05	0.00701472	2.07954
10400137	Dnajb9	1.05819	9.1316	6.1862	0.000521493	0.0188627	0.143161
10601312	Chic1	1.05712	7.03994	6.44325	0.000410478	0.0164002	0.399763
10530827	Spink2	1.05472	6.78035	6.35741	0.00044428	0.0169725	0.314989
10372988	Slc16a7	1.05341	8.16162	4.87169	0.00200828	0.0371912	-1.30797
10498827	Fnip2	1.0531	7.73862	7.11266	0.000227339	0.0120462	1.03067
10419532	Osgep	1.04973	8.48405	6.39862	0.000427673	0.0167449	0.355807
10401968	Galc	1.04549	6.09989	8.65622	6.78869e-05	0.0060662	2.30504
10550169	Phf20	1.0426	6.15001	5.6514	0.000879203	0.0248666	-0.41819
10427095	Tenc1	1.04069	10.5448	5.01293	0.00171874	0.0345131	-1.14022
10415408	Nynrin	1.04039	8.32675	4.64745	0.00258626	0.0426261	-1.58042
10576971	Irs2	1.03711	8.90447	6.07699	0.000578613	0.0198545	0.0315964
10515930	AA415398	1.03303	7.41659	4.37473	0.00355244	0.0495879	-1.922
10485191	Prdm11	1.03125	8.00965	6.21648	0.0005068	0.0185784	0.173821
10474419	Lgr4	1.03048	10.9	4.77356	0.00224135	0.0396484	-1.42626
10532305	4930522L14Rik	1.0294	7.821	4.8483	0.00206128	0.0377503	-1.33604
10449284	Dusp1	1.02832	11.6137	6.1833	0.000522927	0.0188916	0.140215
10340798	NA	1.02136	5.18572	5.94096	0.00065985	0.0213163	-0.109532
10342064	NA	1.02077	6.53662	4.45583	0.00322876	0.0475786	-1.81925
10341031	NA	1.01709	9.14272	7.59806	0.000152152	0.00968645	1.45685
10479379	Slco4a1	1.01572	8.34322	8.05928	0.000105875	0.00795014	1.83949
10547322	Cacna1c	1.01279	8.8422	5.07975	0.00159824	0.033401	-1.06189
10339667	NA	1.01255	9.01277	6.78711	0.000301314	0.0138666	0.73037
10361807	Hivep2	1.00955	9.58271	4.64052	0.00260686	0.0428361	-1.58896
10440621	Grik1	1.00922	7.59266	13.7974	3.40633e-06	0.00118404	5.29115
10350516	Ptgs2	1.00908	9.29178	7.58998	0.000153147	0.00972094	1.44995
10339320	NA	1.00848	5.39981	4.87253	0.00200639	0.0371912	-1.30696
10344016	NA	1.00774	7.98068	5.91553	0.000676424	0.0215316	-0.136193
10561453	Zfp36	1.00727	10.5493	5.27423	0.00129793	0.0302388	-0.837638
10546421	Prickle2	1.00658	9.82089	4.8964	0.00195392	0.0366136	-1.27841
10572949	Nr3c2	1.00605	6.70472	8.11631	0.000101354	0.00782208	1.88537
10425945	Fbln1	1.00178	10.4766	4.41993	0.00336787	0.0483748	-1.86462
10516277	Sh3d21	1.00058	9.64423	9.80515	3.09348e-05	0.00418169	3.11737
10339820	NA	0.999957	8.87838	5.37171	0.00117157	0.0290056	-0.727299
10445308	Cyp39a1	0.999072	9.53473	9.32284	4.2585e-05	0.00475966	2.7889
10476560	Ism1	0.998769	10.8611	4.66847	0.00252489	0.0422761	-1.55456
10444665	Ddah2	0.995879	7.385	11.3616	1.2039e-05	0.00266546	4.06943
10542738	NA	0.99467	7.78248	4.77867	0.0022285	0.0395018	-1.42007
10539769	Nfu1	0.994258	9.18811	10.0276	2.68187e-05	0.00388649	3.26319
10340313	NA	0.994004	5.95342	4.65319	0.00256935	0.0425109	-1.57335
10342847	NA	0.992319	9.33412	4.4789	0.00314278	0.0469916	-1.7902
10395553	Nrcam	0.99222	7.81199	6.53694	0.000376853	0.0156504	0.491255
10415413	Nynrin	0.991474	9.28977	4.75522	0.00228818	0.0400086	-1.44853
10429140	Ndrg1	0.988266	10.5432	6.76208	0.000308044	0.0140705	0.706782
10458560	Fgf1	0.987937	9.7654	4.68808	0.00246909	0.0418099	-1.53049
10598664	Atp6ap2	0.987815	8.84033	8.32619	8.65066e-05	0.00715946	2.05163
10410039	Ptch1	0.985738	10.2651	4.9002	0.0019457	0.0365641	-1.27386
10483163	Grb14	0.98562	8.14939	6.48848	0.000393841	0.0159397	0.444064
10343753	NA	0.984275	9.38085	10.8948	1.57726e-05	0.00291692	3.79989
10552320	Zfp788	0.980106	7.21056	4.89142	0.00196474	0.0367569	-1.28436
10340016	NA	0.979955	7.47944	5.69	0.000845702	0.0243955	-0.376386
10343021	NA	0.978713	5.5356	4.55036	0.00289205	0.0455289	-1.70073
10508444	Zbtb8os	0.9776	6.85095	6.50227	0.00038892	0.015856	0.457522
10340716	NA	0.97678	8.57341	7.96554	0.000113812	0.00831114	1.76339
10339900	NA	0.97655	5.39885	7.65362	0.000145511	0.00945479	1.50406
10520388	Rbm33	0.97603	8.9073	8.39592	8.2133e-05	0.00694633	2.10598
10354868	Fam126b	0.975659	7.96163	5.03684	0.0016745	0.0340185	-1.11212
10454782	Egr1	0.974655	11.0197	7.41731	0.000176254	0.0104149	1.30107
10550706	NA	0.97114	9.24669	5.10975	0.00154723	0.0329344	-1.02694
10488060	Jag1	0.970839	11.0637	5.51132	0.00101389	0.0270892	-0.571627
10367770	NA	0.968469	6.62782	9.09565	4.97544e-05	0.00520923	2.62804
10369792	Arid5b	0.968419	10.5746	5.15999	0.00146583	0.0323138	-0.968708
10437151	Kcnj15	0.967494	10.3501	4.73861	0.00233153	0.0405018	-1.46875
10338984	NA	0.963127	8.15118	6.17027	0.000529418	0.018961	0.126977
10478160	Fam83d	0.951779	9.26117	5.66386	0.000868227	0.0247379	-0.404671
10389719	Scpep1	0.951772	8.8371	5.64625	0.00088378	0.0249352	-0.423778
10338272	NA	0.949842	9.49901	7.87534	0.000122091	0.00866171	1.68939
10600150	Zfp275	0.948314	8.33323	8.89131	5.73947e-05	0.00563518	2.47983
10404407	Foxc1	0.94793	9.12397	10.7495	1.71933e-05	0.00309658	3.7133
10567297	Itpripl2	0.946173	9.71661	7.61249	0.000150396	0.00960983	1.46914
10449971	Zfp763	0.944818	6.4631	5.90485	0.000683521	0.0216781	-0.147412
10545588	Hk2	0.944526	8.53789	7.73663	0.000136192	0.00905171	1.57402
10418053	Kcnma1	0.944042	8.18553	7.8486	0.000124676	0.00873735	1.66729
10447006	Vit	0.941328	6.51852	6.81603	0.000293743	0.0137054	0.757536
10378549	Rtn4rl1	0.940966	8.72198	5.46809	0.00106002	0.027704	-0.619534
10475378	Casc4	0.939288	7.31791	5.80893	0.000751161	0.0229583	-0.248863
10436196	NA	0.936665	10.7753	8.5016	7.59751e-05	0.00663541	2.18751
10339983	NA	0.93615	4.68287	9.74413	3.21865e-05	0.00428407	3.07676
10446928	Ltbp1	0.935257	9.16296	5.35126	0.0011969	0.0292988	-0.750337
10512279	Cntfr	0.934576	8.65242	6.51549	0.000384267	0.0157767	0.470405
10547740	C1s	0.932774	5.73701	5.81485	0.000746774	0.0228782	-0.242564
10502845	Fam73a	0.931903	7.20542	6.51472	0.000384538	0.0157767	0.469651
10545001	Ppm1k	0.93184	7.15009	11.4431	1.14967e-05	0.00261193	4.11516
10338794	NA	0.930136	6.2751	4.83509	0.0020919	0.0381633	-1.35192
10410332	Zfp58	0.929331	7.17711	5.46596	0.00106236	0.0277256	-0.621908
10351298	Gpr161	0.928566	8.66669	7.88343	0.000121322	0.00865944	1.69605
10483264	Ttc21b	0.928073	7.22291	6.90191	0.000272495	0.0131009	0.837647
10471154	Ass1	0.923453	9.1448	9.70104	3.3105e-05	0.00429376	3.04792
10340211	NA	0.923436	7.65433	5.07011	0.00161503	0.0335337	-1.07315
10415411	Nynrin	0.921022	8.65807	5.08699	0.00158576	0.0332855	-1.05344
10468853	Sfxn4	0.917793	5.89244	10.0341	2.67084e-05	0.00388649	3.26739
10586441	Oaz2	0.917636	7.83621	6.20315	0.000513212	0.0186994	0.160334
10463200	Hoga1	0.916863	7.53977	6.27925	0.000477804	0.0179164	0.237009
10512915	Tmem246	0.914333	7.16719	7.99529	0.000111222	0.00820824	1.78763
10342113	NA	0.911973	5.07335	4.5176	0.00300413	0.0461663	-1.74165
10491962	Foxo1	0.910843	9.79901	6.18144	0.000523845	0.0188916	0.138331
10471555	Angptl2	0.907175	10.5794	4.6406	0.00260661	0.0428361	-1.58886
10579691	Calr3	0.905604	6.14158	7.97469	0.000113008	0.00828724	1.77086
10562500	Dpy19l3	0.903797	8.49227	5.2591	0.00131889	0.0304817	-0.85489
10362314	Ptprk	0.903246	10.3139	5.56252	0.000962149	0.0262927	-0.515227
10514000	Mpdz	0.902751	7.53973	5.83032	0.000735449	0.0226834	-0.226133
10569278	NA	0.902576	7.04564	4.58697	0.00277227	0.0445056	-1.6552
10601771	Armcx1	0.900719	8.6571	6.14781	0.000540815	0.0192129	0.10412
10389674	Dynll2	0.899385	9.33856	6.00312	0.000621238	0.0206476	-0.0447442
10476021	Sirpa	0.897	10.3441	4.90001	0.00194613	0.0365641	-1.2741
10590690	Dync2h1	0.89652	7.2402	5.45986	0.00106907	0.0278278	-0.628688
10565456	Prss23	0.896339	10.6053	5.55741	0.000967178	0.0263679	-0.520839
10486284	Ndufaf1	0.895513	7.97893	8.05518	0.000106209	0.00795653	1.83617
10532301	NA	0.894418	5.88773	5.10436	0.00155626	0.0330041	-1.03321
10405733	Zfp934	0.89429	6.45777	5.05995	0.00163294	0.033741	-1.08504
10494060	Mrpl9	0.891499	7.73887	7.15933	0.000218524	0.0118501	1.07274
10340225	NA	0.891304	5.93443	4.64209	0.00260218	0.0428072	-1.58702
10551421	NA	0.889889	5.13113	8.07365	0.000104715	0.00795014	1.85107
10389752	Nog	0.887536	8.30848	5.99301	0.000627341	0.0207285	-0.0552468
10388241	Ctns	0.886505	8.94207	8.70581	6.55034e-05	0.00595526	2.34231
10572580	Use1	0.885607	11.3403	9.02476	5.22656e-05	0.00532772	2.57701
10368888	NA	0.885066	9.8443	6.05855	0.000588938	0.0200601	0.0126036
10585992	Myo9a	0.884718	9.47979	5.72156	0.000819374	0.0240788	-0.342358
10449991	Zfp81	0.883451	6.94173	6.87463	0.000279051	0.013233	0.812291
10395414	Agmo	0.882092	7.43789	4.5179	0.00300308	0.0461663	-1.74128
10355534	Tns1	0.881158	11.1846	6.37724	0.0004362	0.0168657	0.334657
10343860	NA	0.880898	5.23507	5.95648	0.000649964	0.0211345	-0.0933096
10380477	Ppp1r9b	0.880715	10.3385	10.6291	1.84814e-05	0.00325472	3.64059
10400844	Pygl	0.880368	9.30262	5.1381	0.00150069	0.0325034	-0.994031
10385271	Ccng1	0.880002	10.4299	5.29924	0.00126412	0.0298107	-0.809201
10574471	Cmtm3	0.877546	9.75683	5.2849	0.00128339	0.0300408	-0.825495
10370210	Col6a1	0.876382	9.86417	4.41049	0.00340549	0.0485341	-1.87657
10570786	Thsd1	0.87478	10.1891	6.05643	0.000590138	0.0200716	0.0104175
10369738	Sirt1	0.872924	9.19227	6.10101	0.000565469	0.019738	0.0562673
10578922	Klhl2	0.8721	7.98256	5.16086	0.00146445	0.0323138	-0.967693
10562576	Plekhf1	0.870256	8.11124	5.15004	0.00148156	0.0323284	-0.98021
10418817	Chat	0.869302	9.58097	8.13906	9.96125e-05	0.00778097	1.90359
10506488	Ppap2b	0.867409	11.2076	4.84677	0.0020648	0.0377949	-1.33787
10600504	Fundc2	0.862399	8.70455	6.60957	0.000352922	0.0151451	0.56144
10407833	Ggps1	0.861998	8.55967	5.01235	0.00171984	0.0345131	-1.14091
10342965	NA	0.861798	5.54839	6.38351	0.000433682	0.0168433	0.34086
10584067	Zbtb44	0.855428	7.54655	6.81122	0.000294986	0.0137255	0.753029
10426557	Pfkm	0.854253	8.55625	4.97542	0.00179082	0.0350887	-1.18448
10459288	Adrb2	0.853044	10.0461	4.79735	0.0021822	0.038959	-1.39745
10496748	Syde2	0.852894	8.07628	6.4015	0.000426542	0.0167449	0.358646
10421911	Pcdh20	0.850719	6.37647	8.24692	9.18037e-05	0.00742115	1.98931
10391490	Etv4	0.849944	7.81045	5.42785	0.00110509	0.0281412	-0.66437
10399691	Id2	0.849435	11.617	5.66305	0.000868937	0.0247379	-0.40555
10358913	NA	0.847941	4.79852	6.53279	0.000378275	0.0156907	0.487226
10341144	NA	0.847057	5.16871	8.841	5.94749e-05	0.00565547	2.44282
10430626	Npcd	0.846823	7.57068	4.69575	0.00244764	0.0415483	-1.52109
10415791	Rnaseh2b	0.846653	8.37164	7.80369	0.000129157	0.00883759	1.63003
10343728	NA	0.846119	7.37309	7.82341	0.000127167	0.00879883	1.64642
10406941	Sgtb	0.843967	6.68984	4.65639	0.00255996	0.0425072	-1.56941
10389783	NA	0.843753	6.99918	5.41485	0.0011201	0.0282628	-0.678907
10485580	Cstf3	0.841896	5.59916	5.86252	0.000712488	0.0221918	-0.192029
10344342	NA	0.840482	6.64063	4.67074	0.00251835	0.0422645	-1.55176
10595753	Trpc1	0.839124	7.58581	5.9085	0.000681082	0.0216205	-0.143569
10410124	Ctsl	0.837703	9.7297	4.9645	0.00181243	0.0353734	-1.19741
10532839	Trpv4	0.836952	10.5361	4.94943	0.00184273	0.0356247	-1.21527
10554819	Me3	0.83665	7.36375	9.44745	3.91561e-05	0.0046224	2.87543
10465278	Cdc42ep2	0.836461	7.85466	4.92098	0.00190148	0.0362565	-1.24909
10526319	Baz1b	0.836177	9.31442	4.4262	0.0033431	0.0481983	-1.85668
10338497	NA	0.83572	5.55598	6.0452	0.000596541	0.0201514	-0.00117176
10382435	Gprc5c	0.83561	7.20963	4.96516	0.00181111	0.0353674	-1.19662
10340002	NA	0.83313	5.14673	7.73884	0.000135954	0.00905171	1.57587
10413398	Il17rd	0.833077	8.35471	6.22744	0.000501598	0.0184911	0.184889
10385203	Tenm2	0.832134	11.2569	4.59481	0.00274733	0.0442117	-1.64547
10505512	Trim32	0.832018	8.08201	4.90265	0.00194044	0.0365266	-1.27094
10382516	Kctd2	0.831777	8.49036	4.42225	0.00335864	0.0483528	-1.86167
10526120	Tpst1	0.831564	9.38912	5.2091	0.00139084	0.0313323	-0.912125
10472097	Fmnl2	0.831068	8.17854	5.93719	0.000662279	0.0213177	-0.11348
10410465	BC018507	0.827929	8.70516	5.8532	0.000719053	0.0222964	-0.20189
10394805	NA	0.8279	6.77873	8.30153	8.81165e-05	0.00724376	2.0323
10445702	Usp49	0.827448	7.04043	5.00935	0.00172549	0.0345262	-1.14444
10344514	NA	0.827041	5.12796	4.87959	0.00199072	0.0371521	-1.29851
10406953	Trim23	0.823717	7.76179	5.22352	0.00136965	0.0310359	-0.895583
10548163	Tulp3	0.82347	8.80449	4.53295	0.00295104	0.0459342	-1.72246
10393877	NA	0.820493	8.68106	5.91752	0.000675111	0.0215111	-0.134104
10340352	NA	0.82042	4.67943	5.88863	0.000694459	0.0218456	-0.164476
10344410	NA	0.818247	8.66416	5.38124	0.00115998	0.028883	-0.716591
10422057	Rpl7a	0.818145	4.69508	6.08334	0.000575107	0.0197592	0.0381225
10339552	NA	0.818127	5.06873	4.70272	0.00242832	0.0413395	-1.51256
10342439	NA	0.817949	5.19811	7.19745	0.000211609	0.0116755	1.10693
10438272	Prodh	0.817568	8.66479	9.89884	2.91195e-05	0.00400077	3.1792
10344225	NA	0.815809	5.95449	6.4386	0.000412232	0.0164375	0.395197
10606948	Morc4	0.814875	7.37445	6.86175	0.000282207	0.0133417	0.800293
10482181	Strbp	0.814748	8.65092	4.71384	0.00239787	0.0410703	-1.49897
10377439	Per1	0.814482	10.8739	9.48201	3.82617e-05	0.00461901	2.89922
10338104	NA	0.813051	9.16416	6.93089	0.000265723	0.0129545	0.864483
10411782	Pik3r1	0.812507	11.7995	7.85974	0.000123591	0.00869569	1.67651
10510886	Megf6	0.810556	9.91512	6.16383	0.000532657	0.0190289	0.120431
10435769	Zbtb20	0.809957	9.47641	6.09143	0.000570672	0.0197592	0.0464348
10388154	Med31	0.809301	7.35905	6.20815	0.000510796	0.0186701	0.165398
10588876	Nicn1	0.80903	9.04449	4.57238	0.00281934	0.0448513	-1.67332
10536006	NA	0.807169	5.90873	5.15661	0.00147115	0.0323138	-0.972607
10547471	B4galnt3	0.807138	8.49751	7.07241	0.000235265	0.0122975	0.99419
10369604	Vps26a	0.804981	9.16023	4.56283	0.00285064	0.0450899	-1.68521
10425999	Ttc38	0.80431	8.0549	6.70997	0.00032261	0.0143597	0.657433
10539702	Fam136a	0.801369	6.58761	5.57518	0.000949813	0.0261613	-0.501336
10431612	Rabl2	0.801198	7.52399	5.23874	0.00134768	0.030698	-0.878155
10373179	Gli1	0.800905	9.19427	6.55476	0.000370817	0.0156048	0.508533
10510880	Megf6	0.800501	8.73174	6.67015	0.000334265	0.0146152	0.619506
10341773	NA	0.798866	9.34671	4.73139	0.00235065	0.0406482	-1.47755
10421309	Slc39a14	0.798843	8.29564	6.40739	0.000424232	0.0167191	0.364463
10594855	Cgnl1	0.798729	8.46126	5.26787	0.0013067	0.0303007	-0.844886
10415980	Fbxo16	0.798312	7.00928	4.44513	0.00326954	0.0477718	-1.83275
10557124	Scnn1b	0.797673	6.79331	5.42324	0.00111038	0.0282274	-0.66952
10435525	Iqcb1	0.797608	7.83514	6.68432	0.000330064	0.0144928	0.633023
10344750	Sgk3	0.797078	9.65781	4.41321	0.00339462	0.0484985	-1.87313
10472782	Hat1	0.796527	8.9831	7.76713	0.00013294	0.00898361	1.59955
10547641	Slc2a3	0.793942	6.75647	9.5199	3.73075e-05	0.00459326	2.9252
10352914	A330023F24Rik	0.79394	7.02293	5.75024	0.000796241	0.0236481	-0.311549
10338293	NA	0.793934	5.79454	5.87729	0.000702224	0.0219737	-0.176428
10338422	NA	0.793853	5.96588	9.94523	2.82659e-05	0.00393009	3.20958
10493189	NA	0.793009	7.77339	5.07686	0.00160326	0.0334108	-1.06527
10565900	D630004N19Rik	0.791647	6.77893	5.14614	0.00148777	0.0324009	-0.984716
10407709	Mtr	0.791471	7.92232	5.16536	0.00145741	0.0322467	-0.962499
10413416	Il17rd	0.790809	7.13077	8.75044	6.34396e-05	0.00583376	2.37566
10427125	Igfbp6	0.790167	8.35601	5.19654	0.00140961	0.0315709	-0.926567
10340651	NA	0.788969	9.03854	4.45887	0.00321728	0.0475075	-1.81541
10355530	Tns1	0.788765	10.8159	7.50739	0.000163741	0.0100269	1.37912
10436600	Mir99a	0.788573	7.94482	10.5484	1.94072e-05	0.00332313	3.59129
10339131	NA	0.787689	7.4208	5.128	0.00151708	0.0326356	-1.00574
10523670	Aff1	0.786839	8.26194	7.44341	0.000172521	0.0102873	1.32377
10374560	Zrsr1	0.786272	7.42798	8.48829	7.67211e-05	0.00668377	2.17729
10522090	Wdr19	0.785911	7.63864	5.63553	0.000893408	0.025105	-0.435439
10552824	Rras	0.784889	11.5312	4.92346	0.00189628	0.0362368	-1.24614
10495054	Rhoc	0.78305	8.03522	5.0871	0.00158557	0.0332855	-1.05332
10426081	Fam19a5	0.780071	7.41246	5.38592	0.00115433	0.0288045	-0.711331
10544768	Hoxa5	0.778932	8.99625	4.75962	0.00227684	0.0399308	-1.44318
10403727	Gli3	0.777257	9.70519	5.52112	0.00100375	0.0269264	-0.560802
10344200	NA	0.776911	8.63348	5.76031	0.000788293	0.0235809	-0.300757
10515201	Cyp4b1	0.775992	10.8953	4.77035	0.00224947	0.0396806	-1.43016
10539640	Alms1	0.773706	5.69525	8.06856	0.000105124	0.00795014	1.84697
10597531	Rbms3	0.773683	9.02117	5.98461	0.000632464	0.0207959	-0.0639836
10374777	Efemp1	0.773632	8.90172	7.37655	0.00018227	0.0105515	1.26546
10343069	NA	0.773363	5.63463	7.89915	0.000119841	0.00857134	1.709
10595680	Tbc1d2b	0.77328	11.0636	4.75303	0.00229385	0.0400875	-1.4512
10369481	H2afy2	0.773249	8.71103	9.93494	2.84528e-05	0.00394031	3.20286
10559385	Mrgprf	0.772628	9.3924	5.34652	0.00120286	0.0293487	-0.755687
10338145	NA	0.770593	7.68449	6.16977	0.000529665	0.018961	0.126476
10338648	NA	0.765917	7.51996	6.35485	0.000445332	0.0169725	0.312454
10342215	NA	0.765482	8.38213	6.65976	0.000337384	0.0146961	0.609578
10340191	NA	0.764946	8.67831	6.93472	0.000264842	0.0129297	0.868023
10570975	Tm2d2	0.764924	9.19109	4.70812	0.00241349	0.0412571	-1.50596
10526848	A430033K04Rik	0.764656	8.37913	9.26911	4.41677e-05	0.00485231	2.75123
10355536	Tns1	0.763983	11.8417	5.35877	0.00118753	0.029131	-0.74187
10379989	Ska2	0.762529	8.76932	7.13338	0.000223376	0.0119786	1.04938
10344038	NA	0.762411	6.10251	6.5037	0.000388413	0.015856	0.458919
10535979	Rfc3	0.761614	7.86003	6.08304	0.000575269	0.0197592	0.0378201
10462363	Jak2	0.761298	8.50484	4.47806	0.00314584	0.0469916	-1.79125
10510882	Megf6	0.760644	8.28336	6.25424	0.00048913	0.0181647	0.211888
10490212	Ctsz	0.760629	9.06119	6.91045	0.00027048	0.0130576	0.845562
10425578	Zc3h7b	0.760252	9.89528	5.50865	0.00101668	0.0271387	-0.574576
10492699	Ctso	0.75995	8.1582	4.92792	0.00188694	0.0361935	-1.24082
10360563	Smyd3	0.759445	8.43576	5.27552	0.00129617	0.0302382	-0.836175
10507040	Spata6	0.759318	8.01097	4.46478	0.00319512	0.0473676	-1.80798
10340228	NA	0.758202	5.88362	4.44835	0.00325724	0.0477639	-1.82869
10523231	Art3	0.757989	6.89619	6.78474	0.000301945	0.0138666	0.728138
10601303	Chic1	0.757687	5.51175	7.85727	0.000123831	0.00869569	1.67446
10434165	Arvcf	0.757535	9.4695	5.09067	0.00157945	0.0332537	-1.04915
10539310	Pcgf1	0.757516	7.82033	5.15045	0.00148091	0.0323284	-0.979734
10401473	Aldh6a1	0.757294	9.20322	4.5475	0.00290167	0.0456041	-1.7043
10364038	Upb1	0.756684	8.438	4.53902	0.00293032	0.04582	-1.71488
10355514	Tns1	0.756444	11.0701	5.04176	0.00166555	0.0339993	-1.10634
10507677	Hivep3	0.755535	8.67321	5.76878	0.000781679	0.0235045	-0.291695
10339980	NA	0.75434	9.08347	4.75847	0.00227981	0.0399507	-1.44459
10410644	Zfp72	0.752804	6.53104	6.92876	0.000266215	0.0129603	0.862511
10413874	Ogdhl	0.751304	7.46364	6.68381	0.000330215	0.0144928	0.632535
10605247	Mecp2	0.7512	8.34714	4.9604	0.00182061	0.0354734	-1.20227
10412100	Map3k1	0.75115	10.4485	6.81405	0.000294255	0.0137108	0.755681
10588283	Rab6b	0.750242	8.9276	5.16569	0.00145689	0.0322467	-0.962113
10384322	Hus1	0.750045	8.83351	5.40333	0.00113359	0.0285121	-0.691802
10453629	9430020K01Rik	0.749163	8.82988	4.85726	0.0020408	0.0375223	-1.32528
10527268	Pms2	0.748909	7.29709	7.74773	0.000134999	0.00904156	1.58331
10606235	Zdhhc15	0.747605	7.52881	5.90953	0.000680396	0.0216205	-0.142486
10355017	Sumo1	0.747213	8.61539	4.68349	0.00248203	0.0419424	-1.53612
10547282	Zfp9	0.746879	7.12285	5.92846	0.000667938	0.0213986	-0.122624
10371271	Zfp781	0.746385	6.99601	5.5551	0.000969462	0.0263918	-0.523379
10548038	Ntf3	0.746281	8.90535	5.82249	0.000741155	0.0227848	-0.234443
10491182	Eif5a2	0.74595	7.60429	5.73185	0.000810989	0.0239304	-0.331292
10469083	Upf2	0.745405	8.18603	4.80913	0.00215357	0.03875	-1.38322
10510878	Megf6	0.743267	9.20242	4.90456	0.00193634	0.0365266	-1.26867
10384138	Tmed4	0.74271	10.0271	4.70471	0.00242284	0.0412895	-1.51013
10606102	Phka1	0.7423	7.29449	4.81833	0.00213147	0.0385249	-1.37211
10556266	Wee1	0.742068	9.91099	5.3492	0.00119949	0.0293279	-0.752663
10339892	NA	0.741727	4.34379	7.27615	0.000198105	0.0111607	1.17702
10503305	1110037F02Rik	0.740939	8.04369	5.42993	0.00110271	0.0281219	-0.662052
10514568	Tm2d1	0.739403	8.48835	9.34601	4.19224e-05	0.00474752	2.80508
10451213	Rsph9	0.738513	6.89591	5.34094	0.00120992	0.0293487	-0.761986
10430778	Phf5a	0.737926	9.13258	6.9921	0.000252034	0.0125692	0.920858
10520638	Atraid	0.737834	10.5356	6.63728	0.000344246	0.0149202	0.588055
10339278	NA	0.737833	6.13572	6.56014	0.000369015	0.0155535	0.513743
10416666	Sugt1	0.737327	8.26091	7.31661	0.000191543	0.0108791	1.21279
10601834	Gprasp2	0.737109	6.73091	5.88305	0.000698273	0.0219254	-0.170363
10344357	NA	0.735335	7.62153	5.58598	0.000939434	0.0259783	-0.489508
10405693	Dapk1	0.735322	7.10013	8.39975	8.19005e-05	0.00694357	2.10894
10555039	Kctd21	0.734235	7.37839	4.53599	0.00294065	0.0458372	-1.71867
10569280	NA	0.734179	8.89372	6.99531	0.000251338	0.0125692	0.923802
10497421	Hps3	0.73314	8.66389	5.01302	0.00171858	0.0345131	-1.14012
10447395	Msh2	0.730553	7.15	5.41357	0.00112158	0.0282714	-0.68033
10590529	Tmem42	0.730254	8.34607	5.56383	0.000960865	0.0262782	-0.513789
10387111	Adprm	0.730188	7.12258	6.88883	0.000275617	0.0131419	0.825498
10608698	Zfp429	0.729996	8.7896	4.6087	0.0027038	0.043824	-1.62827
10557233	Tnrc6a	0.729543	9.38335	6.03078	0.000604875	0.0203735	-0.016072
10408677	Lyrm4	0.729316	8.67719	4.41676	0.00338043	0.0483953	-1.86863
10503251	2610301B20Rik	0.729252	7.69386	4.66752	0.00252761	0.0423013	-1.55572
10355532	Tns1	0.728539	10.4547	7.17726	0.00021524	0.0117637	1.08885
10574976	Pla2g15	0.728402	8.22005	4.84369	0.00207191	0.037885	-1.34157
10409970	Zfp935	0.728108	7.80957	6.98611	0.000253338	0.012598	0.915359
10421573	Cbx3	0.727744	9.95751	5.1265	0.00151954	0.0326649	-1.00748
10410375	Zfp85-rs1	0.727604	5.03841	5.55255	0.000971992	0.0263963	-0.526185
10404218	Gpld1	0.727344	9.89895	4.76952	0.00225159	0.0396806	-1.43117
10436892	Itsn1	0.726629	7.8466	5.17846	0.00143711	0.0319807	-0.947384
10495539	Extl2	0.726588	6.71228	4.70588	0.00241964	0.0412692	-1.5087
10598933	Usp11	0.726224	7.19153	4.90902	0.00192679	0.0364788	-1.26334
10486858	Mfap1a	0.726068	5.11338	6.53708	0.000376805	0.0156504	0.491391
10360972	Kcnk2	0.723864	9.17261	7.08577	0.0002326	0.0121765	1.00632
10338665	NA	0.722337	6.45424	4.74273	0.00232068	0.0403536	-1.46373
10498771	Pdcd10	0.721085	6.40533	5.89336	0.00069125	0.0218237	-0.159498
10565727	Tsku	0.720443	7.97257	8.88346	5.77135e-05	0.00563518	2.47407
10546349	Xpc	0.718333	8.52885	7.79851	0.000129686	0.00884647	1.62572
10487021	Slc30a4	0.717431	8.56431	4.79248	0.00219418	0.0390526	-1.40335
10350823	Abl2	0.716571	8.57701	6.00006	0.000623079	0.0206778	-0.0479238
10518428	Clcn6	0.716266	8.06744	5.23567	0.00135208	0.0307782	-0.881671
10490773	Hnrnph2	0.715505	7.70721	5.37382	0.001169	0.0289626	-0.724933
10575497	Mtss1l	0.715237	8.86849	4.68143	0.00248785	0.0420202	-1.53864
10600597	Tmem47	0.714233	7.54487	5.73707	0.000806773	0.0238668	-0.325685
10588942	Lamb2	0.713139	9.63084	5.05642	0.00163921	0.0337572	-1.08917
10370544	2610008E11Rik	0.712377	8.31284	5.34396	0.00120609	0.0293487	-0.758572
10472549	Bbs5	0.711647	6.68924	4.76161	0.00227173	0.0398815	-1.44076
10505998	Fggy	0.711479	6.49334	4.90959	0.00192558	0.0364759	-1.26266
10396094	Klhdc2	0.711128	7.72804	6.17023	0.000529437	0.018961	0.126938
10506658	Hspb11	0.710984	6.82894	5.98379	0.000632968	0.0207959	-0.0648402
10372385	Zdhhc17	0.710176	6.61204	7.86957	0.000122644	0.00867654	1.68462
10456501	Rnmt	0.707694	7.05059	4.48149	0.00313329	0.0469916	-1.78695
10410016	Fancc	0.706236	6.52058	5.05954	0.00163366	0.033741	-1.08551
10523727	Pkd2	0.705	8.83363	4.54285	0.00291733	0.0457197	-1.7101
10341116	NA	0.703911	7.68345	4.37962	0.00353197	0.0495201	-1.91579
10516435	Zmym4	0.703535	7.99126	5.71268	0.000826686	0.0241273	-0.351916
10598389	Wdr45	0.703319	9.43704	5.69519	0.000841305	0.0243467	-0.370776
10509790	Aldh4a1	0.702158	9.20412	5.94794	0.000655385	0.0212313	-0.102235
10340932	NA	0.701093	7.44379	6.09565	0.000568372	0.0197592	0.0507703
10526038	Mmp17	0.700128	6.73871	6.46273	0.000403217	0.0162032	0.418875
10339037	NA	0.700127	8.84581	5.79045	0.000765042	0.0232455	-0.268555
10437627	Rpl35a	0.699903	10.4572	6.94891	0.000261607	0.0128439	0.881127
10382136	1810010H24Rik	0.699631	7.13994	4.55811	0.00286623	0.0452454	-1.69108
10513544	Zfp37	0.698481	6.36263	5.75682	0.00079104	0.0235912	-0.3045
10386775	Prpsap2	0.698368	8.31604	4.76672	0.0022587	0.039733	-1.43457
10367641	Mthfd1l	0.698043	7.46115	7.34556	0.000186999	0.0106909	1.23828
10390022	Rsad1	0.697704	7.96445	8.42074	8.06373e-05	0.00686998	2.12522
10568982	Zfp941	0.697345	6.33825	6.23834	0.000496485	0.0183789	0.195881
10504373	NA	0.696708	7.00242	5.31929	0.00123773	0.0296101	-0.786471
10542714	Lyrm5	0.696681	7.43602	4.56555	0.00284168	0.0450444	-1.68182
10524079	NA	0.696261	8.49935	6.03153	0.000604437	0.0203735	-0.0152952
10481654	Fpgs	0.695236	9.18984	5.26095	0.0013163	0.0304422	-0.852777
10494957	Ap4b1	0.693835	7.89449	7.4827	0.000167068	0.0101688	1.35781
10464084	Tcf7l2	0.693444	10.5384	8.46954	7.77857e-05	0.00675957	2.16288
10403193	Sp4	0.693274	7.60154	5.36181	0.00118376	0.0290837	-0.738442
10404975	Id4	0.69312	9.42673	8.68888	6.63065e-05	0.00597927	2.3296
10442206	Zfp51	0.692983	7.48342	5.55205	0.000972482	0.0263963	-0.526728
10341243	NA	0.692968	5.26762	8.44809	7.90248e-05	0.00683309	2.14635
10549361	Tm7sf3	0.692546	9.7843	6.90316	0.000272201	0.0131009	0.838802
10439960	Cep97	0.690504	6.068	5.24895	0.00133315	0.0305333	-0.866478
10341000	NA	0.689656	6.17079	4.57797	0.0028012	0.0446681	-1.66637
10396161	Tmx1	0.689491	9.85755	7.40232	0.000178441	0.0104597	1.28799
10387659	Nlgn2	0.689332	9.03216	5.61463	0.000912508	0.0255179	-0.458205
10422052	Commd6	0.689077	8.19425	5.28826	0.00127885	0.0299845	-0.821679
10452793	Galnt14	0.688905	6.76485	4.59684	0.00274094	0.0441907	-1.64296
10517213	Cnksr1	0.688899	9.26889	4.90426	0.00193697	0.0365266	-1.26902
10338862	NA	0.688618	5.02855	6.80349	0.000296999	0.0137466	0.74577
10587012	Ccpg1	0.687942	8.98564	5.02248	0.00170093	0.0343545	-1.12899
10391540	Mpp2	0.687515	6.80451	4.82222	0.00212221	0.0384809	-1.36742
10362633	Rev3l	0.68744	8.88456	4.44516	0.00326942	0.0477718	-1.83271
10471129	Ncs1	0.6871	9.66052	4.63076	0.00263617	0.0430002	-1.601
10423520	Sema5a	0.686888	9.75348	4.46072	0.00321033	0.0474527	-1.81309
10369704	Hnrnph3	0.684652	8.77213	6.54763	0.00037322	0.0156303	0.501622
10403291	Akr1c14	0.683048	5.24793	4.3729	0.00356017	0.0496396	-1.92434
10606735	Armcx2	0.682164	6.8707	5.10887	0.0015487	0.0329455	-1.02797
10590892	Cep57	0.678983	7.51625	5.75273	0.00079427	0.0236175	-0.308882
10453738	Fzd8	0.677917	8.30844	4.98381	0.00177441	0.0349651	-1.17456
10522712	Rest	0.677234	9.59655	7.18677	0.000213522	0.0117067	1.09737
10556456	Tead1	0.676847	9.62008	4.95819	0.00182504	0.0355198	-1.20488
10481135	Surf1	0.676687	8.59163	4.76947	0.00225171	0.0396806	-1.43123
10366746	Lrig3	0.675928	11.104	5.11896	0.00153194	0.032824	-1.01624
10547274	Zfp248	0.675779	7.27979	4.67156	0.00251599	0.0422492	-1.55076
10385883	Slc22a21	0.675762	6.6387	6.6608	0.000337072	0.0146961	0.610567
10345141	Lmbrd1	0.675448	8.65511	6.21692	0.000506593	0.0185784	0.17426
10397912	Unc79	0.675283	7.42858	7.06942	0.000235867	0.0123052	0.991471
10572456	NA	0.674943	10.1115	6.31832	0.000460701	0.0174065	0.27609
10441565	Rps6ka2	0.674758	7.43693	4.93397	0.0018744	0.0360565	-1.23364
10451860	Pot1b	0.674322	7.88467	5.41847	0.0011159	0.0282274	-0.674858
10566993	Galnt18	0.672992	8.78559	5.23921	0.001347	0.030698	-0.877614
10339275	NA	0.67098	7.38396	4.70786	0.00241418	0.0412571	-1.50627
10393614	Cbx8	0.670051	7.93354	7.44521	0.000172266	0.0102873	1.32533
10437023	Morc3	0.669483	8.21983	4.43188	0.00332083	0.0480706	-1.84949
10476326	Cds2	0.669475	10.0869	4.41723	0.00337857	0.0483953	-1.86803
10522303	Guf1	0.669151	8.99272	6.49547	0.00039134	0.0159099	0.450884
10342300	NA	0.668944	6.60698	4.67362	0.0025101	0.0421858	-1.54823
10395273	Gdap10	0.668171	6.86372	5.86608	0.000709998	0.0221341	-0.188265
10538290	Snx10	0.667451	6.60827	6.97313	0.000256188	0.0126853	0.903435
10479268	Wtap	0.667417	10.7763	7.94941	0.000115244	0.00834561	1.75022
10551077	Gsk3a	0.667384	8.37256	4.91165	0.00192119	0.0364522	-1.26021
10375343	Rnf145	0.666899	10.062	6.28164	0.000476739	0.0178957	0.239404
10568461	Rfwd3	0.666647	7.20003	4.45679	0.00322514	0.0475629	-1.81804
10341990	NA	0.666642	4.8489	4.64943	0.00258042	0.0426106	-1.57798
10568131	Pagr1a	0.665974	8.62293	5.05637	0.0016393	0.0337572	-1.08923
10422259	Tgds	0.665952	6.2888	5.16864	0.0014523	0.0321951	-0.958713
10510874	Megf6	0.665883	9.28393	6.32473	0.000457965	0.0173408	0.282475
10474860	Chst14	0.665482	9.03244	4.38845	0.00349526	0.0492881	-1.90455
10509777	Iffo2	0.665324	10.6527	4.50503	0.00304841	0.0464828	-1.7574
10464283	NA	0.66498	7.17522	6.62123	0.000349242	0.0150429	0.572647
10598101	Maml2	0.664748	8.65962	5.14666	0.00148695	0.0324009	-0.984122
10421648	Slc25a30	0.664625	8.85337	6.58296	0.000361483	0.0153796	0.535804
10409282	Ror2	0.663398	8.10131	6.09744	0.0005674	0.0197592	0.0526075
10524034	Idua	0.663085	8.97227	5.93609	0.000662989	0.0213187	-0.114632
10564713	Mfge8	0.66225	9.69027	5.24853	0.00133374	0.0305333	-0.86696
10474950	Vps18	0.662111	7.73891	6.69483	0.000326987	0.0144758	0.643034
10604799	Atp11c	0.661835	8.10494	4.59912	0.00273374	0.0441155	-1.64013
10530819	Hopx	0.660949	9.47014	8.66693	6.73639e-05	0.00605056	2.31311
10513082	Tmem245	0.659835	9.22968	4.43405	0.00331237	0.0480341	-1.84675
10569646	Ccnd1	0.659632	11.17	9.40738	4.02233e-05	0.00463888	2.84773
10520782	Zfp512	0.658207	8.26047	4.45046	0.00324916	0.0477442	-1.82602
10582337	Piezo1	0.655994	9.20661	4.57195	0.00282074	0.0448532	-1.67386
10342742	NA	0.65572	5.25109	5.83038	0.000735408	0.0226834	-0.226072
10343337	NA	0.654642	5.24144	5.85702	0.000716353	0.0222358	-0.197845
10586306	Igdcc4	0.654353	8.04729	5.29294	0.00127255	0.0298876	-0.816355
10557585	Zfp553	0.653562	8.11718	4.90556	0.00193419	0.0365266	-1.26747
10355464	Pecr	0.653554	7.87797	5.60809	0.000918574	0.0255846	-0.465338
10424213	Zhx2	0.65271	8.39054	4.97981	0.0017822	0.0350591	-1.17929
10393620	Cbx4	0.652524	9.64395	4.71747	0.002388	0.0409709	-1.49453
10347232	Xrcc5	0.651845	8.47172	4.60648	0.0027107	0.0438675	-1.63102
10512088	Topors	0.649984	8.10328	5.39637	0.00114184	0.0285746	-0.699604
10454286	Mapre2	0.647748	8.69255	5.47969	0.00104743	0.0275197	-0.606662
10380648	Hoxb4	0.647211	7.77919	7.03231	0.000243474	0.0124458	0.957666
10542740	Sspn	0.646923	6.86112	5.08753	0.00158484	0.0332855	-1.05282
10500204	Ecm1	0.64673	12.1671	5.37065	0.00117287	0.029017	-0.728489
10560709	Pvr	0.646707	7.75206	5.46869	0.00105937	0.027704	-0.61887
10540273	Ube2v2	0.646582	9.43543	7.18889	0.00021314	0.0117042	1.09927
10581395	Slc12a4	0.646582	9.66072	4.84947	0.0020586	0.0377393	-1.33463
10585545	Rcn2	0.646362	8.30101	4.85107	0.00205492	0.0377133	-1.3327
10419296	Wdhd1	0.645822	7.07188	4.75026	0.00230103	0.0401727	-1.45457
10484227	Sestd1	0.645417	5.84045	4.93178	0.00187894	0.0361161	-1.23624
10608697	Tlr5	0.644579	7.90186	7.15015	0.000220227	0.0119053	1.06448
10551336	Numbl	0.644295	8.71791	5.15373	0.0014757	0.0323138	-0.975935
10538438	Fam188b	0.644109	6.35052	5.0854	0.0015885	0.033303	-1.05531
10344216	NA	0.644106	8.45664	5.68161	0.000852857	0.02448	-0.38545
10414427	Gm6498	0.64405	8.6138	4.96757	0.00180633	0.0352939	-1.19378
10339368	NA	0.642972	4.96539	4.71519	0.00239418	0.0410364	-1.49731
10449765	Pdxk-ps	0.642464	6.0951	4.89018	0.00196745	0.0367878	-1.28584
10518484	Fbxo44	0.642421	7.36429	6.52906	0.000379558	0.0157252	0.483601
10578324	Mtus1	0.641863	9.22191	5.12791	0.00151724	0.0326356	-1.00585
10554808	Fzd4	0.641218	6.39572	4.70012	0.00243551	0.0414383	-1.51574
10508368	A3galt2	0.641074	6.19284	6.10941	0.000560951	0.0196361	0.0648796
10602592	Hsd17b10	0.641051	10.1253	5.77882	0.00077392	0.0233544	-0.280965
10543114	Rpa3	0.640877	6.42092	8.83627	5.9675e-05	0.00565547	2.43933
10465943	Dagla	0.64061	7.2856	4.58782	0.00276956	0.0444871	-1.65415
10588007	Tfdp2	0.640435	8.83125	6.08749	0.000572825	0.0197592	0.0423916
10340857	NA	0.640242	6.40447	4.72821	0.00235912	0.0406559	-1.48142
10442250	Zfp229	0.639871	5.61093	4.60942	0.00270154	0.043824	-1.62737
10519945	Tmem60	0.639855	7.09624	6.925	0.000267084	0.0129718	0.859036
10339200	NA	0.638047	5.0994	4.65514	0.00256363	0.0425072	-1.57095
10571233	Fut10	0.637653	6.9296	7.46378	0.000169668	0.0102417	1.34144
10537882	Cul1	0.636349	9.61862	5.04662	0.00165677	0.033936	-1.10065
10408600	Serpinb6a	0.636331	9.40262	6.04966	0.000593986	0.0201514	0.00343857
10483521	Fastkd1	0.635048	7.10726	5.24826	0.00133412	0.0305333	-0.867265
10586244	Dennd4a	0.634726	7.41023	4.6733	0.002511	0.0421858	-1.54862
10447594	Dynlt1a	0.634501	10.1623	5.87734	0.000702193	0.0219737	-0.176381
10607346	Tspyl2	0.634417	9.36038	5.99302	0.000627336	0.0207285	-0.0552384
10340029	NA	0.633876	5.85878	5.96227	0.000646316	0.0210553	-0.0872628
10385842	Rad50	0.633693	8.79322	4.55178	0.0028873	0.0454746	-1.69896
10369295	Anapc16	0.633201	9.2751	5.32328	0.00123255	0.0295881	-0.781955
10458913	Cep120	0.632492	8.32996	5.73259	0.000810392	0.0239304	-0.3305
10472925	NA	0.632217	8.36931	4.4477	0.00325972	0.0477639	-1.82951
10456745	Smad7	0.631771	8.4786	6.17824	0.000525437	0.0189266	0.135077
10594540	Plekho2	0.630724	6.87829	5.97564	0.000637985	0.0208621	-0.0733228
10425293	Cby1	0.630505	7.23086	4.77891	0.00222791	0.0395018	-1.41978
10496813	Ctbs	0.629833	6.35461	4.97426	0.00179309	0.0350945	-1.18585
10339100	NA	0.629687	8.18571	4.54454	0.00291164	0.0456836	-1.708
10384504	Meis1	0.629543	8.43525	5.15961	0.00146642	0.0323138	-0.969136
10494445	Lix1l	0.629077	7.42026	6.69223	0.000327746	0.0144758	0.640555
10339789	NA	0.629005	5.33465	7.3499	0.000186328	0.0106742	1.24209
10338679	NA	0.628741	6.07677	5.47105	0.00105679	0.0276612	-0.616249
10370180	Col6a2	0.627967	8.46624	5.13555	0.00150482	0.0325093	-0.996991
10563829	Mrps33	0.627931	7.73808	5.04907	0.00165237	0.0338857	-1.09778
10389759	Ankfn1	0.627005	5.62712	5.74971	0.000796662	0.0236481	-0.312117
10577882	Hgsnat	0.626495	9.45631	4.41692	0.00337979	0.0483953	-1.86842
10543785	AB041803	0.626394	9.57187	5.11586	0.00153707	0.0328541	-1.01984
10381096	Igfbp4	0.625342	9.55249	4.47835	0.0031448	0.0469916	-1.7909
10427199	Pfdn5	0.622566	8.98731	4.62344	0.00265839	0.043261	-1.61004
10476108	Ebf4	0.622438	7.82906	5.36561	0.00117907	0.0290837	-0.734171
10447417	Msh6	0.622422	7.3119	5.13726	0.00150204	0.0325034	-0.995
10585533	Dnajb6	0.622361	10.5354	4.3751	0.00355092	0.0495879	-1.92154
10340594	NA	0.62218	4.94378	4.80504	0.00216345	0.0388437	-1.38815
10395816	Psma6	0.622056	9.86049	4.87759	0.00199514	0.0371656	-1.3009
10397148	Acot1	0.621242	7.4011	4.47844	0.00314445	0.0469916	-1.79078
10354079	Txndc9	0.620818	9.04436	6.37951	0.000435286	0.0168556	0.336904
10445558	Dnph1	0.619494	9.0063	6.49759	0.000390581	0.0158977	0.452961
10353754	Zfp451	0.619491	7.98244	5.06861	0.00161767	0.0335502	-1.07491
10600144	F8a	0.618903	7.42295	4.56622	0.00283947	0.0450444	-1.68098
10579089	Zfp866	0.618633	8.12733	5.60573	0.000920776	0.025605	-0.467915
10551626	Lgals4	0.618119	7.8096	4.9952	0.00175241	0.034768	-1.16112
10494372	Sv2a	0.617995	6.91796	4.71769	0.00238742	0.0409709	-1.49427
10348775	Ppp1r7	0.617952	9.24802	4.87006	0.00201192	0.0372307	-1.30992
10364494	Fstl3	0.617824	9.55973	4.66235	0.00254258	0.0424496	-1.56207
10356406	Ngef	0.617248	8.03287	7.40376	0.000178229	0.0104597	1.28925
10468309	Sh3pxd2a	0.616537	10.2727	6.29721	0.000469857	0.0177139	0.254994
10405074	Nol8	0.616498	8.37921	4.39489	0.00346877	0.0490339	-1.89637
10360631	Adck3	0.615684	8.76498	5.40139	0.00113589	0.0285284	-0.69398
10498415	Dhx36	0.615573	8.32645	4.37218	0.00356319	0.0496556	-1.92525
10344418	NA	0.615279	4.53797	4.65877	0.002553	0.0425072	-1.56648
10518366	Zfp933	0.615025	7.66661	7.04187	0.00024149	0.0123808	0.966384
10562605	AI987944	0.614031	6.00533	6.7348	0.000315576	0.0142655	0.680985
10487371	Ciao1	0.612458	8.4836	4.72274	0.00237379	0.0408076	-1.4881
10424833	Maf1	0.612376	8.98641	5.75471	0.000792707	0.0235912	-0.306764
10429859	Oplah	0.611012	9.62082	4.469	0.00317936	0.0472239	-1.80266
10601863	NA	0.610527	6.00789	4.38968	0.00349017	0.0492564	-1.90299
10542317	Cdkn1b	0.610349	7.69541	5.44458	0.0010861	0.0279651	-0.645708
10405263	Simc1	0.610128	7.94883	5.45971	0.00106924	0.0278278	-0.628855
10386628	Gm16515	0.60888	8.15185	7.61924	0.000149582	0.00959087	1.47488
10346838	Pard3b	0.608877	6.797	6.42544	0.000417246	0.0165175	0.382248
10463951	Smc3	0.608471	8.95372	4.58259	0.00278631	0.0446439	-1.66064
10459844	Haus1	0.608198	7.82536	6.6417	0.000342885	0.0148798	0.592289
10601844	Bhlhb9	0.608073	6.48578	6.68112	0.000331008	0.0145093	0.629971
10506569	Usp24	0.607972	7.54045	7.04609	0.000240618	0.0123726	0.970235
10510884	Megf6	0.60755	8.8191	6.43276	0.000414449	0.0164643	0.389451
10538755	Smarcad1	0.60746	8.52094	5.6188	0.000908656	0.025448	-0.453652
10484888	Ptprj	0.607112	8.0084	4.7574	0.00228257	0.0399507	-1.44589
10408331	Acot13	0.606378	7.46709	5.59027	0.000935346	0.0258858	-0.484813
10488550	Nanp	0.605897	6.42211	7.38528	0.000180962	0.0105364	1.2731
10582985	Casp1	0.605896	5.83667	6.62442	0.000348242	0.0150185	0.575713
10345368	NA	0.605533	8.14695	4.6479	0.00258493	0.0426244	-1.57986
10445729	Tfeb	0.605523	8.61454	5.66303	0.000868957	0.0247379	-0.405575
10340906	NA	0.604143	5.77325	6.98866	0.000252781	0.0125883	0.917705
10360580	Tfb2m	0.603879	9.51078	4.54579	0.00290741	0.0456467	-1.70643
10580282	Junb	0.603333	8.42986	4.70726	0.00241585	0.0412617	-1.50701
10464425	Grk5	0.602834	6.69316	5.32398	0.00123164	0.0295866	-0.781159
10369867	Tfam	0.601237	6.54533	4.69564	0.00244796	0.0415483	-1.52123
10402195	Tc2n	0.600956	5.34703	5.98579	0.00063174	0.0207959	-0.0627546
10443063	Phf1	0.600637	9.11681	6.4883	0.000393906	0.0159397	0.443887
10545337	Ppia	0.599762	6.7544	4.52141	0.00299085	0.0461663	-1.73689
10608662	Zfp273	0.599685	9.01071	4.91563	0.00191275	0.0363716	-1.25546
10380489	Samd14	0.599369	7.49598	5.05712	0.00163797	0.0337572	-1.08835
10437364	Adcy9	0.599084	8.18584	5.44852	0.00108168	0.0279288	-0.641314
10342143	NA	0.599022	6.56032	4.41523	0.00338652	0.0484426	-1.87056
10582941	Cwf19l2	0.598148	7.48685	4.50124	0.0030619	0.0465747	-1.76215
10571444	Slc7a2	0.597878	7.95949	4.48185	0.00313195	0.0469916	-1.78649
10407946	Stard3nl	0.597604	6.79239	4.99082	0.00176082	0.0348223	-1.16628
10338832	NA	0.597541	7.99935	4.4265	0.00334192	0.0481983	-1.8563
10483770	Lnp	0.597445	7.49105	4.92567	0.00189165	0.0362081	-1.24351
10514298	Mrpl48	0.596828	9.24133	4.84903	0.00205959	0.0377393	-1.33515
10386604	Shmt1	0.596435	8.54688	4.76803	0.00225536	0.0396944	-1.43297
10344428	NA	0.596277	4.59819	5.2183	0.00137729	0.0310991	-0.901574
10578504	1700029J07Rik	0.596036	7.12082	5.35494	0.0011923	0.0292185	-0.746187
10458044	Osgep	0.595266	8.48507	4.44671	0.0032635	0.0477639	-1.83076
10367708	Pcmt1	0.595104	9.39238	6.46527	0.000402281	0.0161844	0.421363
10373728	Patz1	0.594989	8.00054	6.32117	0.000459483	0.0173794	0.278928
10338693	NA	0.594932	5.12667	5.76428	0.000785186	0.0235486	-0.29651
10607467	Sat1	0.594423	8.48667	4.43327	0.00331542	0.0480584	-1.84774
10416199	Entpd4	0.594299	9.74818	6.29342	0.000471523	0.0177575	0.251198
10539882	Ruvbl1	0.594137	7.89172	5.61008	0.000916721	0.0255535	-0.463164
10388682	Taok1	0.593523	9.14927	6.36724	0.000440255	0.0169218	0.324743
10472630	Ubr3	0.593504	9.42278	5.2638	0.00131234	0.0303708	-0.849528
10500960	Ddx20	0.59339	7.20332	6.45177	0.000407284	0.0162914	0.408127
10359377	Zbtb37	0.592514	8.15464	4.43894	0.00329338	0.0478386	-1.84056
10377319	Myh10	0.592128	6.67382	7.26545	0.000199882	0.0112101	1.16753
10364712	Cirbp	0.591946	9.73126	5.39916	0.00113852	0.0285284	-0.696471
10403455	Dip2c	0.591432	9.95078	4.53621	0.00293991	0.0458372	-1.71839
10341782	NA	0.591326	7.30178	4.87367	0.00200385	0.0371912	-1.30559
10343004	NA	0.590882	7.73842	5.98671	0.000631175	0.0207959	-0.061793
10423556	Cpq	0.590512	6.25813	5.40521	0.00113138	0.028477	-0.689696
10554094	Igf1r	0.589608	10.1727	4.49056	0.00310028	0.046814	-1.77556
10499035	Mnd1	0.589327	6.07469	5.50674	0.00101867	0.0271387	-0.576689
10533504	Ift81	0.588889	7.16825	4.42692	0.00334026	0.0481983	-1.85577
10338968	NA	0.588579	4.71745	4.85747	0.00204031	0.0375223	-1.32502
10364287	Sumo3	0.587322	9.80928	6.43827	0.000412356	0.0164375	0.394873
10439239	Dirc2	0.5872	9.39127	6.30093	0.000468227	0.0176716	0.25872
10432378	Lmbr1l	0.587006	8.72785	5.63461	0.000894234	0.0251079	-0.436433
10372917	Tmem5	0.586172	8.59808	4.57531	0.00280981	0.0447802	-1.66968
10454741	Kdm3b	0.58613	10.1653	4.92118	0.00190106	0.0362565	-1.24885
10484894	Ptprj	0.585146	8.83984	4.77829	0.00222946	0.0395018	-1.42053
10493235	Paqr6	0.584275	9.17601	4.60801	0.00270593	0.0438296	-1.62912
10383564	Fn3k	0.584162	6.28294	5.25472	0.00132503	0.0305333	-0.859895
10339972	NA	0.583984	5.47089	4.57113	0.00282342	0.0448753	-1.67488
10361366	Mtrf1l	0.58373	6.27334	6.35428	0.000445571	0.0169725	0.311881
10504402	Tmem8b	0.583638	8.07833	7.7519	0.000134553	0.00904156	1.58681
10569985	Zfp958	0.583388	6.84804	5.61336	0.000913677	0.02552	-0.459584
10437384	Tfap4	0.582089	8.16414	4.92644	0.00189005	0.0362081	-1.2426
10564290	Klf13	0.581963	9.63068	5.4832	0.00104364	0.0274738	-0.602765
10386582	Top3a	0.581912	7.161	4.98116	0.00177956	0.0350269	-1.17769
10400095	Ifrd1	0.581034	7.8552	6.04922	0.000594239	0.0201514	0.00298137
10408168	Abt1	0.58086	7.63439	5.89012	0.000693448	0.0218456	-0.16291
10462195	Kank1	0.580847	11.29	6.55108	0.000372055	0.0156191	0.504965
10344420	NA	0.580767	4.40568	4.37098	0.00356826	0.0496668	-1.92678
10593270	Ttc12	0.580584	7.07431	4.49955	0.00306793	0.0465747	-1.76427
10350188	Tmem9	0.580081	7.64765	4.99081	0.00176085	0.0348223	-1.1663
10504458	Clta	0.579925	9.19214	5.80141	0.000756777	0.0230953	-0.256874
10520612	Khk	0.57975	7.64416	5.04479	0.00166007	0.0339636	-1.1028
10375667	Rnf130	0.578491	8.65608	5.20688	0.00139414	0.0313548	-0.914679
10579052	NA	0.578476	5.43949	4.49943	0.00306835	0.0465747	-1.76442
10555089	Rsf1	0.57792	8.01768	4.37991	0.00353075	0.0495201	-1.91542
10400334	Rpl31	0.577758	9.61893	4.73181	0.00234952	0.0406482	-1.47703
10363868	Fam13c	0.577679	7.72002	5.92278	0.000671651	0.0214385	-0.128582
10345616	Lipt1	0.57756	5.99956	5.74653	0.000799197	0.0237031	-0.315534
10496796	Ssx2ip	0.576488	9.42571	5.52703	0.000997693	0.0268627	-0.554282
10356859	Dtymk	0.575725	8.97541	5.30855	0.00125179	0.029683	-0.798636
10376507	Zkscan17	0.575713	8.27119	5.75554	0.000792047	0.0235912	-0.305868
10505064	Tmem38b	0.574639	6.82317	4.48977	0.00310311	0.0468192	-1.77654
10500362	Polr3gl	0.574488	8.34665	6.65246	0.000339596	0.0147739	0.602592
10340034	NA	0.573591	8.50203	4.46863	0.00318074	0.0472239	-1.80313
10422748	C9	0.573487	6.79422	4.67459	0.00250733	0.0421692	-1.54704
10581111	Nae1	0.573404	9.29776	4.86174	0.00203062	0.0374113	-1.31989
10355152	Fzd5	0.573119	7.62089	4.91789	0.00190799	0.0363414	-1.25277
10475264	Ccndbp1	0.572821	9.07036	4.43742	0.00329927	0.0478842	-1.84249
10340640	NA	0.572549	7.73254	5.30554	0.00125576	0.029683	-0.802051
10466676	1110059E24Rik	0.572496	7.24536	4.94835	0.00184492	0.0356472	-1.21656
10546855	Srgap3	0.569838	6.95771	6.76477	0.000307314	0.0140556	0.709318
10539220	Gcfc2	0.569771	7.36931	4.43095	0.00332445	0.0480706	-1.85067
10342971	NA	0.569462	5.74951	4.59017	0.00276207	0.0443955	-1.65123
10380189	Mks1	0.569087	7.05363	6.39837	0.000427775	0.0167449	0.355552
10466682	Smc5	0.568797	8.34058	4.46235	0.00320423	0.0474356	-1.81104
10381962	Ace	0.568597	7.58845	4.5402	0.0029263	0.0457984	-1.7134
10535342	Tnrc18	0.568332	9.93901	5.2433	0.00134116	0.0306215	-0.872936
10423068	Rad1	0.568232	7.34582	5.61296	0.000914052	0.02552	-0.460026
10540472	Bhlhe40	0.567218	8.25026	5.01879	0.00170778	0.0344001	-1.13332
10489694	Zfp334	0.567042	6.82081	6.11895	0.000555871	0.0195172	0.0746454
10564294	Fan1	0.566545	7.27881	5.65654	0.000874652	0.0248309	-0.412605
10500837	Dclre1b	0.56579	8.3472	4.62792	0.00264477	0.0431141	-1.60451
10598107	Taf1a	0.565643	9.14039	5.5016	0.00102407	0.0271825	-0.582384
10435048	Tctex1d2	0.565575	6.91272	6.24438	0.000493675	0.0183139	0.201967
10418796	Dph3	0.565429	8.53101	7.98603	0.000112021	0.00823222	1.7801
10352267	Lin9	0.565304	5.91631	6.3985	0.000427721	0.0167449	0.355687
10358896	NA	0.565238	5.66565	5.10355	0.00155762	0.0330041	-1.03415
10342340	NA	0.564277	5.3633	4.99112	0.00176026	0.0348223	-1.16594
10535174	Tmem184a	0.563123	10.442	4.39839	0.00345448	0.0489224	-1.89193
10420860	Elp3	0.561791	9.03272	5.44019	0.00109104	0.0279887	-0.650599
10552874	Tead2	0.561591	7.5873	6.40058	0.000426901	0.0167449	0.357743
10574456	Cklf	0.561565	7.2743	5.3062	0.00125489	0.029683	-0.801303
10590298	Eif1b	0.561437	9.69703	5.49351	0.00103262	0.0273073	-0.591334
10582231	Fbxo31	0.561394	7.7755	5.32638	0.00122854	0.0295702	-0.778443
10593799	Scaper	0.561278	9.28297	4.72054	0.00237971	0.0408891	-1.49078
10453254	Cox7a2l	0.560969	7.48845	4.53806	0.00293359	0.0458201	-1.71608
10514461	NA	0.560877	5.6338	7.95987	0.000114313	0.00833022	1.75877
10567299	Itpripl2	0.559955	8.90091	4.62721	0.00264693	0.0431141	-1.60539
10389238	Dusp14	0.559932	10.6581	4.76961	0.00225135	0.0396806	-1.43106
10586397	Mtfmt	0.559359	8.31228	5.71675	0.000823321	0.0240898	-0.347528
10340026	NA	0.558407	6.26435	4.54086	0.00292407	0.0457841	-1.71258
10380514	Fam117a	0.557672	9.12296	6.25643	0.000488123	0.0181647	0.214097
10525553	NA	0.556924	7.03394	5.8343	0.000732563	0.0226371	-0.221905
10411711	Cdk7	0.556904	7.64092	5.63641	0.000892608	0.0251028	-0.434474
10541895	Tnfrsf1a	0.556293	11.2507	6.22273	0.000503829	0.0185324	0.180129
10419274	Gmfb	0.555712	9.21656	6.38477	0.000433174	0.0168424	0.342115
10445607	Pex6	0.555087	8.78495	6.19188	0.0005187	0.0188205	0.148923
10586724	Narg2	0.554602	8.33778	5.11542	0.00153779	0.0328541	-1.02035
10419460	Ttc5	0.554578	7.33276	5.84202	0.000727008	0.0225029	-0.21372
10419578	Ndrg2	0.553147	11.5498	5.10316	0.00155828	0.0330041	-1.03461
10475990	Slc20a1	0.552559	8.42413	6.51951	0.000382866	0.0157683	0.474313
10381588	Grn	0.552473	11.0702	5.1509	0.00148019	0.0323284	-0.979208
10430618	Dnal4	0.552396	8.24848	5.50215	0.00102349	0.0271825	-0.581773
10408593	Serpinb6c	0.552191	5.16187	5.44203	0.00108896	0.0279755	-0.648543
10377612	Plscr3	0.55194	10.5784	5.31371	0.00124501	0.0296617	-0.792786
10455588	Hspe1	0.551571	9.81271	4.51795	0.00300291	0.0461663	-1.74122
10603431	Suv39h1	0.551053	8.29306	4.66344	0.00253942	0.0424172	-1.56074
10480725	BC029214	0.550849	8.93568	4.4964	0.00307923	0.0465974	-1.76823
10527229	Fam220a	0.550506	8.01163	5.87715	0.000702324	0.0219737	-0.176582
10338322	NA	0.549819	9.20689	5.09321	0.00157513	0.0331826	-1.04619
10343919	NA	0.549361	4.60181	6.09978	0.000566132	0.019738	0.0550088
10605811	Amer1	0.548415	7.6514	7.29036	0.000195772	0.0110651	1.1896
10581036	Tk2	0.547386	7.39084	5.05126	0.00164843	0.0338737	-1.09521
10489413	Tomm34	0.547268	9.17174	5.05703	0.00163813	0.0337572	-1.08846
10375175	Slit3	0.547247	9.71808	4.978	0.00178576	0.0350887	-1.18143
10518774	Park7	0.546237	10.1286	4.80107	0.00217311	0.0388921	-1.39295
10563338	Ppp1r15a	0.545718	7.38486	4.51205	0.0030236	0.0462997	-1.74861
10530477	Nfxl1	0.545209	7.51337	4.66937	0.0025223	0.0422672	-1.55345
10582303	Cyba	0.54463	7.68451	4.59841	0.00273598	0.0441311	-1.64101
10546272	Iqsec1	0.543999	9.40294	4.74028	0.00232711	0.0404452	-1.46671
10600524	Vbp1	0.543516	7.46421	4.50018	0.00306567	0.0465747	-1.76348
10562651	9830147E19Rik	0.542199	6.02202	5.69288	0.000843258	0.0243655	-0.373271
10340924	NA	0.541728	7.9125	5.69448	0.000841909	0.0243467	-0.371549
10340179	NA	0.541416	6.60029	5.06757	0.00161949	0.0335679	-1.07612
10527051	Sdk1	0.540562	7.35184	5.49543	0.00103058	0.0273041	-0.589204
10371907	Nedd1	0.540512	7.96187	5.59058	0.000935054	0.0258858	-0.484477
10470584	Tsc1	0.53977	8.90222	4.8067	0.00215943	0.0387917	-1.38615
10548146	Tead4	0.539466	8.79489	4.38205	0.00352183	0.0494676	-1.9127
10514255	Mllt3	0.537832	8.61765	4.44606	0.00326598	0.0477646	-1.83158
10526797	Stag3	0.537517	6.48978	5.9834	0.000633202	0.0207959	-0.0652368
10543959	Ptn	0.537479	11.0146	4.44958	0.00325254	0.0477442	-1.82714
10483865	Fkbp7	0.537262	6.60874	5.11223	0.00154309	0.0329066	-1.02405
10342585	NA	0.536955	4.96563	4.60047	0.00272949	0.0441078	-1.63845
10339474	NA	0.536938	5.01887	6.35047	0.000447145	0.0169866	0.308102
10371176	Nfic	0.536437	10.6092	5.49108	0.00103521	0.0273434	-0.594031
10440964	Cryzl1	0.536426	8.26749	5.19917	0.00140565	0.0315229	-0.923538
10343957	NA	0.535905	5.54702	4.51708	0.00300597	0.0461721	-1.74231
10536527	Capza2	0.53537	9.8791	6.45284	0.000406886	0.0162914	0.409176
10340270	NA	0.535062	5.09881	5.11692	0.00153531	0.0328416	-1.01861
10466972	Ranbp6	0.53496	7.0457	4.42023	0.00336666	0.0483748	-1.86424
10514441	Mysm1	0.534687	8.39204	4.60075	0.00272861	0.0441078	-1.63811
10435329	Ccdc14	0.534448	6.68508	5.99739	0.00062469	0.0206999	-0.0506974
10526277	Mlxipl	0.533819	7.19391	6.13409	0.000547914	0.0193355	0.0901225
10440037	Nit2	0.533543	8.41073	4.44306	0.00327751	0.0477892	-1.83537
10586240	Dennd4a	0.533314	9.06123	6.28254	0.000476336	0.0178957	0.240309
10416004	Zfp395	0.532685	8.89041	4.82953	0.00210493	0.0382874	-1.35861
10411019	Msh3	0.531914	7.87064	6.085	0.000574191	0.0197592	0.0398344
10545771	Cyp26b1	0.531113	8.10959	5.03301	0.0016815	0.0341209	-1.11662
10537494	Ssbp1	0.531081	6.68387	4.50604	0.00304484	0.0464612	-1.75614
10356628	Hdac4	0.529687	9.04623	5.24751	0.0013352	0.0305338	-0.868132
10355264	NA	0.528272	6.90317	4.63964	0.00260948	0.0428361	-1.59004
10342829	NA	0.52723	8.90659	4.66699	0.00252915	0.0423067	-1.55637
10542321	Ddx47	0.527227	8.78386	4.73064	0.00235263	0.0406482	-1.47846
10428310	Azin1	0.527139	8.39857	4.42172	0.00336077	0.0483528	-1.86235
10493626	1700094D03Rik	0.526852	7.67261	4.50009	0.00306599	0.0465747	-1.76359
10534921	Mepce	0.526558	8.89608	5.63844	0.000890783	0.0250717	-0.432272
10557206	Rbbp6	0.525485	8.53658	4.52078	0.00299306	0.0461663	-1.73768
10430783	Polr3h	0.525146	6.39457	4.96796	0.00180555	0.0352939	-1.19331
10474159	Apip	0.524953	6.93786	4.56691	0.00283722	0.0450327	-1.68013
10368806	Smpd2	0.524544	9.14441	5.19111	0.00141781	0.0316933	-0.932818
10453062	Atl2	0.524275	9.1816	5.46588	0.00106244	0.0277256	-0.62199
10391178	Dnajc7	0.523745	9.0076	6.75579	0.000309764	0.0140947	0.700838
10510861	Megf6	0.523542	9.32032	5.55499	0.000969573	0.0263918	-0.523502
10388784	Snord42b	0.523129	8.4937	4.5036	0.00305349	0.0465116	-1.75919
10351179	Mettl18	0.523054	5.66316	5.37705	0.00116506	0.0289474	-0.72129
10439049	Pigx	0.522975	7.76934	7.00018	0.000250286	0.0125692	0.928273
10343781	NA	0.522227	6.17657	4.42095	0.00336379	0.0483656	-1.86332
10416800	Lmo7	0.522031	8.67299	4.83942	0.00208179	0.0380258	-1.3467
10556280	Swap70	0.521884	7.16092	5.06361	0.00162646	0.0336522	-1.08075
10395520	Immp2l	0.521356	6.04615	4.79934	0.00217733	0.0388921	-1.39504
10401238	Zfp36l1	0.520892	10.9063	5.6473	0.000882844	0.024929	-0.422637
10538855	NA	0.518862	10.1254	4.46059	0.00321084	0.0474527	-1.81326
10406031	Lpcat1	0.51831	8.02896	5.11798	0.00153355	0.032824	-1.01737
10603266	Nudt10	0.518225	5.71097	4.66951	0.0025219	0.0422672	-1.55328
10595673	Morf4l1	0.518217	8.58607	6.38723	0.000432192	0.0168424	0.344547
10570837	Slc20a2	0.517945	10.2675	4.38634	0.00350398	0.0493365	-1.90723
10552030	Gapdhs	0.516512	8.95802	6.18886	0.000520183	0.018835	0.145859
10494322	Anp32e	0.516282	8.28161	5.12018	0.00152993	0.032807	-1.01482
10389245	Tada2a	0.51604	8.31359	5.59819	0.000927854	0.0257605	-0.476157
10604564	Gpc4	0.514764	10.3087	5.5431	0.000981426	0.0265481	-0.536583
10458355	Apbb3	0.514526	7.93095	4.37074	0.00356927	0.0496668	-1.92708
10485633	NA	0.51437	8.27477	4.50928	0.00303334	0.0463875	-1.75207
10607143	Capn6	0.514275	6.45901	5.06667	0.00162107	0.0335807	-1.07718
10524312	Ttc28	0.51327	8.71813	5.44136	0.00108972	0.0279755	-0.649295
10466248	Stx3	0.513056	8.34382	5.45336	0.00107627	0.0278835	-0.635918
10356593	Hes6	0.511873	7.73499	4.9831	0.00177579	0.0349724	-1.1754
10417538	Pdhb	0.511756	6.75198	5.3108	0.00124883	0.029683	-0.796086
10373093	Dtx3	0.511742	9.14979	5.25262	0.00132798	0.0305333	-0.862292
10447224	Dync2li1	0.511113	7.24595	4.82026	0.00212688	0.0385249	-1.36979
10454414	Pik3c3	0.510807	8.62373	5.6112	0.000915678	0.0255449	-0.461939
10415392	Ltb4r1	0.510112	8.20801	4.86824	0.00201599	0.0372743	-1.3121
10565089	Cpeb1	0.510032	6.08558	4.86107	0.00203215	0.0374139	-1.3207
10532103	Glmn	0.508783	6.93392	5.93039	0.000666683	0.0213915	-0.120603
10544563	Zfp467	0.508526	8.12048	5.0718	0.00161207	0.033514	-1.07117
10549758	Zfp784	0.508291	8.06284	4.91275	0.00191885	0.0364477	-1.25889
10395855	Mipol1	0.507357	7.11651	5.26801	0.0013065	0.0303007	-0.844728
10570068	Col4a2	0.506752	7.72554	5.94617	0.00065651	0.0212358	-0.104079
10598721	Rpl3	0.506035	11.9686	5.36322	0.00118201	0.0290837	-0.736854
10376314	Cnot8	0.505517	7.40587	4.665	0.00253491	0.0423622	-1.55882
10429389	Rpl17	0.505168	12.5622	5.36367	0.00118146	0.0290837	-0.736348
10456001	Rps14	0.504494	10.3137	4.79573	0.00218618	0.03897	-1.39941
10514713	Wdr78	0.504114	7.29306	4.82528	0.00211497	0.0384097	-1.36374
10423842	Dcaf13	0.504015	8.31361	4.48475	0.00312135	0.0469844	-1.78284
10433620	Ercc4	0.503291	7.61264	5.04166	0.00166573	0.0339993	-1.10646
10343035	NA	0.502942	9.54795	5.0795	0.00159867	0.033401	-1.06218
10418835	Slc18a3	0.502627	6.73982	6.90891	0.000270843	0.0130576	0.844133
10341120	NA	0.502624	5.89824	4.49581	0.00308135	0.0466091	-1.76897
10593361	AU019823	0.502027	8.48878	4.80752	0.00215745	0.0387762	-1.38516
10508697	Srsf4	0.50073	9.60312	5.07731	0.00160247	0.0334108	-1.06474
10402490	Syne3	0.500667	8.0152	4.77116	0.00224743	0.0396806	-1.42918
10428554	Eif3h	0.500531	11.5602	5.79779	0.000759496	0.0231541	-0.260731
10379363	Atad5	0.500031	6.3229	4.46835	0.00318177	0.0472239	-1.80347
10519239	NA	0.498776	6.7767	4.43093	0.00332456	0.0480706	-1.8507
10469505	Commd3	0.498772	9.09952	6.18129	0.000523921	0.0188916	0.138176
10452419	Efna5	0.498475	10.8083	4.39117	0.00348406	0.04921	-1.9011
10364239	Slc19a1	0.498471	8.90155	4.46863	0.00318074	0.0472239	-1.80312
10399005	Crip1	0.498085	11.3831	4.53747	0.0029356	0.0458201	-1.71682
10508759	Rpa2	0.497986	7.95991	4.5469	0.00290366	0.0456084	-1.70504
10382200	Cep112	0.497467	5.636	4.94955	0.00184247	0.0356247	-1.21512
10438017	Fgd4	0.497411	7.04137	5.51879	0.00100615	0.0269264	-0.563373
10341256	NA	0.497217	6.81347	4.38166	0.00352346	0.0494676	-1.91319
10489569	Pltp	0.496908	8.85974	4.95425	0.00183297	0.0355888	-1.20955
10355147	Mettl21a	0.496803	6.69783	4.3751	0.00355089	0.0495879	-1.92153
10512156	Aqp3	0.496016	11.7407	5.41837	0.00111601	0.0282274	-0.674967
10407042	Dimt1	0.495574	8.14881	4.41219	0.00339867	0.0485161	-1.87441
10502714	Rpf1	0.495362	10.1109	4.44896	0.00325487	0.0477583	-1.82791
10547404	Erc1	0.495313	7.86697	5.93881	0.000661237	0.0213177	-0.111789
10478928	Tshz2	0.495067	8.12332	5.22832	0.00136268	0.0309495	-0.890083
10344017	NA	0.493683	11.2334	6.45364	0.000406588	0.0162914	0.409959
10343872	NA	0.493674	6.78901	4.75253	0.00229515	0.0400901	-1.45181
10523772	Lrrc8d	0.492491	8.77491	4.46933	0.00317814	0.0472239	-1.80225
10433264	Glis2	0.491996	8.23467	5.00587	0.00173206	0.0346212	-1.14853
10356577	Ilkap	0.491385	9.09938	5.98082	0.00063479	0.0208163	-0.0679281
10450957	Cenpq	0.489937	5.45094	4.51004	0.00303069	0.0463673	-1.75112
10359734	Dcaf6	0.489289	8.48101	5.17142	0.00144797	0.0321402	-0.955498
10445078	Gabbr1	0.486833	9.46338	4.51211	0.00302338	0.0462997	-1.74853
10383313	Bahcc1	0.486698	8.08753	6.36363	0.000441725	0.0169474	0.321169
10354521	Inpp1	0.484531	6.32319	4.81799	0.00213229	0.0385249	-1.37252
10580010	Pkn1	0.484124	7.70283	5.31934	0.00123766	0.0296101	-0.786408
10340707	NA	0.483322	5.61877	4.57011	0.00282673	0.0449073	-1.67614
10454039	Impact	0.483165	9.16836	5.88965	0.000693769	0.0218456	-0.163407
10599696	Ddx26b	0.483086	10.0734	5.40209	0.00113506	0.0285282	-0.693191
10431856	Scaf11	0.483011	9.80028	4.44393	0.00327415	0.0477892	-1.83426
10376889	Mmgt2	0.482733	8.49935	5.26663	0.00130841	0.0303203	-0.846301
10597973	Lztfl1	0.482371	9.12027	4.41746	0.00337764	0.0483953	-1.86774
10606730	Armcx6	0.482226	6.83188	4.45903	0.0032167	0.0475075	-1.81522
10562287	NA	0.482032	8.24343	4.4021	0.00343937	0.0488518	-1.88722
10341072	NA	0.480929	7.9422	4.67776	0.00249828	0.0421145	-1.54315
10576218	Cpne7	0.480794	6.56361	5.1319	0.00151073	0.0325921	-1.00122
10502951	Acadm	0.480533	9.65069	4.39725	0.00345913	0.0489514	-1.89338
10341682	NA	0.480066	11.169	4.63485	0.00262384	0.0429652	-1.59595
10410695	Rhobtb3	0.479744	6.15067	5.13316	0.00150869	0.0325728	-0.999761
10360912	NA	0.479617	5.3834	4.86165	0.00203084	0.0374113	-1.32001
10457223	2610005L07Rik	0.479417	12.0563	5.00425	0.00173513	0.0346505	-1.15045
10370798	Adamtsl5	0.478128	9.04888	4.80295	0.00216855	0.0388641	-1.39069
10357965	Lgr6	0.478078	10.9653	4.7167	0.0023901	0.0409866	-1.49547
10467088	Rpl9	0.477683	8.01857	5.51145	0.00101376	0.0270892	-0.571482
10447100	Morn2	0.476917	8.77148	4.94247	0.0018569	0.0358588	-1.22353
10533360	Acad12	0.476808	5.19047	6.83173	0.000289721	0.0136275	0.772251
10494174	Sema6c	0.47673	7.41035	4.79621	0.00218501	0.03897	-1.39883
10427718	Brix1	0.476553	8.91735	4.49644	0.00307909	0.0465974	-1.76818
10535247	Iqce	0.475475	7.93954	4.90248	0.0019408	0.0365266	-1.27115
10355567	Tmbim1	0.475309	11.8501	5.1882	0.00142221	0.0317101	-0.936157
10472686	Rpl9	0.474826	12.949	6.08711	0.000573035	0.0197592	0.0419976
10368970	Prdm1	0.474589	7.21998	5.92477	0.000670345	0.0214305	-0.126491
10517070	Zdhhc18	0.473882	10.1895	4.97693	0.00178785	0.0350887	-1.1827
10382701	Sap30bp	0.47285	9.11072	5.92623	0.000669394	0.0214255	-0.124964
10373521	Rab5b	0.472503	7.76723	5.65512	0.000875906	0.0248309	-0.414146
10386400	Arih2	0.47188	8.85328	4.89174	0.00196404	0.0367569	-1.28397
10389738	Dgke	0.47157	6.37496	5.57796	0.000947132	0.0261081	-0.498293
10375799	Zfp354a	0.468969	6.76857	5.1027	0.00155905	0.0330041	-1.03514
10434998	Ncbp2	0.468861	8.3706	4.98663	0.00176893	0.0348967	-1.17123
10515368	Toe1	0.468673	8.78984	4.51756	0.00300427	0.0461663	-1.7417
10399882	Dus4l	0.467932	7.6393	6.12721	0.000551518	0.0194036	0.0830854
10508788	Ahdc1	0.466356	9.47439	4.59001	0.00276258	0.0443955	-1.65143
10410364	Zfp738	0.466315	7.15909	4.99001	0.00176238	0.0348268	-1.16724
10537770	Zyx	0.466281	10.0325	4.54313	0.00291638	0.0457197	-1.70975
10427015	Acvr1b	0.465925	9.87499	5.33145	0.00122201	0.029498	-0.772703
10546891	Camk1	0.465923	8.07675	4.36375	0.00359896	0.05	-1.93599
10515012	Prpf38a	0.465836	8.5427	5.03924	0.00167013	0.0340185	-1.1093
10340177	NA	0.465814	11.7174	5.04305	0.00166321	0.0339993	-1.10483
10362892	Pam16	0.465392	9.30023	5.82612	0.000738506	0.0227575	-0.230593
10545528	Pigp	0.46516	8.61414	5.52257	0.00100227	0.0269264	-0.559209
10512093	Ndufb6	0.464688	9.46472	4.44035	0.00328795	0.0478307	-1.83879
10401805	Snw1	0.464493	8.38404	6.07346	0.000580573	0.0198999	0.0279649
10530467	Nfxl1	0.464238	6.69359	5.4301	0.00110252	0.0281219	-0.661863
10424392	9930014A18Rik	0.463829	5.8152	5.41653	0.00111815	0.0282462	-0.677025
10459655	Poli	0.463721	8.10918	5.0017	0.00173998	0.0346846	-1.15345
10413574	Sfmbt1	0.463685	7.48833	4.80876	0.00215446	0.03875	-1.38367
10491820	3110057O12Rik	0.462933	7.60792	4.95389	0.0018337	0.0355888	-1.20998
10482301	Scai	0.462582	7.73008	4.7458	0.00231266	0.040315	-1.46
10606714	Gla	0.462293	7.41932	4.40184	0.00344043	0.0488518	-1.88755
10491551	Exosc9	0.462282	7.41207	4.64403	0.00259641	0.0427326	-1.58464
10354555	Asnsd1	0.461094	9.87396	4.72956	0.00235551	0.0406482	-1.47977
10354275	Tex30	0.460642	6.1939	4.38412	0.00351322	0.049441	-1.91006
10348078	Ptma	0.459891	7.86611	4.81326	0.00214361	0.0386626	-1.37823
10487858	Cdc25b	0.459578	8.07746	5.27614	0.00129532	0.0302382	-0.835466
10371025	Gng7	0.45938	8.11101	4.82563	0.00211413	0.0384097	-1.36331
10487453	Nphp1	0.45906	7.54208	5.14553	0.00148875	0.0324009	-0.985427
10413125	Samd8	0.458749	8.17367	5.08835	0.00158342	0.0332855	-1.05186
10452571	Ptprm	0.457713	7.20056	4.50488	0.00304893	0.0464828	-1.75758
10437698	Txndc11	0.45729	7.70811	4.97522	0.00179121	0.0350887	-1.18472
10496159	Ints12	0.457242	9.64301	4.47764	0.00314741	0.0469949	-1.79179
10556571	Rpl19	0.455885	10.3357	5.6855	0.000849531	0.0244155	-0.381246
10435149	Fyttd1	0.455543	8.44365	4.99065	0.00176115	0.0348223	-1.16648
10492426	Acsf2	0.455023	9.1023	4.37386	0.00355613	0.0496031	-1.92312
10497222	Zfp704	0.454915	8.94511	4.69048	0.00246235	0.0417314	-1.52755
10501098	Kcnc4	0.454594	7.45106	5.14297	0.00149286	0.0324527	-0.988396
10532504	Hscb	0.45449	6.75041	5.79436	0.000762076	0.0231852	-0.264378
10596255	Dnajc13	0.453384	9.77344	6.05804	0.000589223	0.0200601	0.0120844
10568939	Echs1	0.453149	8.97079	6.11584	0.000557525	0.0195556	0.0714569
10457038	NA	0.451686	9.53049	4.73755	0.00233433	0.0405276	-1.47004
10538811	Prdm5	0.451053	6.6236	4.93435	0.00187361	0.0360565	-1.23319
10418905	Fam35a	0.450614	6.21649	5.7185	0.000821885	0.0240898	-0.34565
10535841	Slc46a3	0.449285	6.86041	5.28605	0.00128183	0.0300245	-0.824185
10463739	Taf5	0.448897	6.94211	4.67588	0.00250365	0.0421641	-1.54546
10533687	Zcchc8	0.448584	9.3091	4.51493	0.00301348	0.0462059	-1.745
10342388	NA	0.447666	4.03338	6.0858	0.000573751	0.0197592	0.040657
10551770	Zfp30	0.447562	7.29463	4.48972	0.00310332	0.0468192	-1.77661
10491261	Sec62	0.447217	8.81034	5.13995	0.0014977	0.0325034	-0.991885
10562989	Cpt1c	0.447058	7.95657	4.57926	0.00279704	0.0446681	-1.66477
10503109	Chchd7	0.446647	8.51512	5.43458	0.00109741	0.0280484	-0.656859
10500034	Psmb4	0.446304	9.64981	4.63264	0.00263051	0.0429683	-1.59869
10363786	Ank3	0.445418	8.98841	4.51985	0.00299627	0.0461663	-1.73883
10482517	Nmi	0.445346	6.62937	5.30541	0.00125594	0.029683	-0.802205
10339475	NA	0.44415	11.3598	5.15492	0.00147381	0.0323138	-0.974558
10481420	D2Wsu81e	0.444042	8.56457	4.69483	0.0024502	0.0415662	-1.52222
10472598	Klhl23	0.443609	6.90185	4.95663	0.00182818	0.0355611	-1.20674
10532524	Srrd	0.442647	8.17865	4.70265	0.00242852	0.0413395	-1.51265
10584977	Sik3	0.440764	9.60517	5.64777	0.000882427	0.024929	-0.422129
10338380	NA	0.439796	10.0627	5.31724	0.00124039	0.0296259	-0.788787
10588091	Cep70	0.439665	6.54112	5.48277	0.0010441	0.0274738	-0.603238
10463153	Morf4l1	0.438822	11.7064	4.77196	0.00224539	0.0396796	-1.4282
10556005	Ilk	0.438806	9.89524	5.41787	0.00111659	0.0282274	-0.675525
10548745	Gpr19	0.438628	7.36194	5.45522	0.00107421	0.0278652	-0.633848
10434733	Eif4a2	0.438556	10.4208	5.18098	0.00143324	0.0319152	-0.944483
10339847	NA	0.437987	4.5001	4.71264	0.00240113	0.0410946	-1.50043
10568135	Prrt2	0.436478	7.84157	4.85705	0.00204128	0.0375223	-1.32553
10342048	NA	0.436396	8.43647	4.49076	0.00309953	0.046814	-1.77529
10509238	Htr1d	0.435794	6.68565	5.34897	0.00119978	0.0293279	-0.752923
10357950	Ppp1r12b	0.435501	6.91167	5.07935	0.00159894	0.033401	-1.06237
10533323	Adam1a	0.435329	7.29179	4.8157	0.00213777	0.0385819	-1.37529
10445442	Gtpbp2	0.435044	9.04167	5.4931	0.00103306	0.0273073	-0.59179
10381744	Arf2	0.434774	7.91614	4.40016	0.00344725	0.0489071	-1.88968
10401335	Med6	0.434441	8.63613	5.68506	0.000849908	0.0244155	-0.381723
10431894	Slc38a2	0.432823	12.5616	4.46482	0.00319496	0.0473676	-1.80792
10475648	Dtwd1	0.432697	7.81112	4.40282	0.00343646	0.0488518	-1.88631
10530194	Rpl9	0.43114	11.8711	4.90271	0.00194031	0.0365266	-1.27087
10603166	Trappc2	0.430804	9.73623	5.39059	0.00114872	0.0287057	-0.706082
10572161	Zfp930	0.430732	7.19701	5.06081	0.00163142	0.0337347	-1.08403
10506643	Tmem59	0.429451	11.3347	5.00891	0.00172631	0.0345262	-1.14496
10597288	Mlh1	0.429346	8.22664	4.8973	0.00195197	0.0366121	-1.27733
10538282	Cbx3	0.42885	9.29372	5.0208	0.00170405	0.0343776	-1.13097
10488982	Cpne1	0.427668	9.55365	4.52386	0.00298234	0.0461559	-1.73382
10345608	Unc50	0.425083	9.04743	5.43084	0.00110167	0.0281219	-0.661033
10338228	NA	0.424296	10.6681	4.61135	0.00269556	0.043784	-1.62499
10460513	B3gnt1	0.423874	7.74584	4.39024	0.00348787	0.0492439	-1.90228
10468885	NA	0.422788	5.10719	4.47188	0.00316868	0.0472239	-1.79904
10379981	Ptrh2	0.420634	7.21424	4.75787	0.00228136	0.0399507	-1.44532
10394560	Smc6	0.420376	8.9432	4.54119	0.00292295	0.0457841	-1.71217
10572962	Prmt10	0.420023	7.60299	4.5995	0.00273256	0.0441155	-1.63967
10486112	Bmf	0.419538	7.9374	4.9859	0.00177035	0.034905	-1.1721
10382300	Map2k6	0.419285	7.16329	4.96357	0.00181427	0.0353895	-1.19851
10510643	Plekhg5	0.417052	9.00171	4.80858	0.00215489	0.03875	-1.38388
10447569	Serac1	0.415661	7.32862	4.60852	0.00270433	0.043824	-1.62848
10417273	Esd	0.415115	8.22728	5.52071	0.00100418	0.0269264	-0.561261
10355266	Lancl1	0.413868	10.5404	5.40971	0.0011261	0.0283647	-0.684658
10349453	Rab3gap1	0.412842	8.06972	4.93147	0.00187957	0.0361161	-1.23661
10498155	Rps14	0.412434	11.2896	4.41394	0.00339168	0.0484764	-1.8722
10384824	Prorsd1	0.41227	6.86805	5.6255	0.000902511	0.0252994	-0.44635
10430834	Naga	0.411734	9.17276	5.44655	0.00108389	0.0279288	-0.643512
10558454	Glrx3	0.411608	6.73687	5.31617	0.0012418	0.0296259	-0.790006
10351583	Pfdn2	0.411498	9.53066	5.43662	0.00109508	0.0280303	-0.654579
10342641	NA	0.411155	10.6213	5.30688	0.001254	0.029683	-0.800536
10527009	Chst12	0.410085	9.18347	4.92514	0.00189276	0.0362093	-1.24414
10595723	U2surp	0.409732	9.14157	4.74289	0.00232027	0.0403536	-1.46354
10430723	St13	0.408948	7.85623	4.80453	0.00216469	0.038846	-1.38877
10428157	Rnf19a	0.408465	8.54376	4.83065	0.00210231	0.0382598	-1.35727
10539244	Tacr1	0.407632	6.72671	5.06961	0.00161591	0.0335337	-1.07374
10591482	Keap1	0.406343	8.39646	4.50842	0.00303638	0.0464137	-1.75315
10557992	Bag3	0.405305	10.217	4.86627	0.00202042	0.0373166	-1.31447
10390458	Pcgf2	0.405236	8.88659	4.87888	0.00199228	0.0371521	-1.29935
10377593	Zbtb4	0.404475	9.34396	5.3287	0.00122555	0.0295218	-0.775814
10411532	Mccc2	0.404115	7.80064	4.45713	0.00322386	0.0475629	-1.81761
10550564	Dmwd	0.402864	8.04626	4.43119	0.00332354	0.0480706	-1.85037
10432190	Adcy6	0.401527	8.94647	4.51051	0.00302903	0.0463624	-1.75054
10494910	Bcas2	0.401396	7.97665	5.34366	0.00120647	0.0293487	-0.758914
10508879	Fam46b	0.401119	9.65407	4.47854	0.0031441	0.0469916	-1.79066
10492205	Eif2a	0.400914	9.42406	5.12907	0.00151535	0.0326354	-1.0045
10340957	NA	0.400529	10.9301	4.48346	0.00312608	0.0469844	-1.78447
10510552	Rere	0.396263	10.3857	5.67546	0.000858146	0.024571	-0.392103
10455738	Snx2	0.396117	9.39984	4.39984	0.00344854	0.0489071	-1.89008
10405001	Bicd2	0.39509	9.94428	5.02546	0.0016954	0.0343028	-1.12549
10555293	Lipt2	0.39504	7.69606	4.4699	0.00317601	0.0472239	-1.80152
10449236	Nme4	0.390931	6.76908	4.53224	0.00295348	0.0459342	-1.72335
10571774	Aga	0.390563	7.86425	4.65447	0.0025656	0.0425072	-1.57178
10346764	Abi2	0.390429	8.35905	4.46447	0.00319626	0.0473676	-1.80836
10344397	NA	0.390075	4.77959	4.9781	0.00178556	0.0350887	-1.18132
10406918	NA	0.389426	5.09677	4.65594	0.00256127	0.0425072	-1.56996
10423593	Laptm4b	0.389369	9.28073	5.29579	0.00126872	0.0298761	-0.813116
10352916	Mir29b-2	0.388103	4.71274	5.2172	0.00137891	0.0311037	-0.902838
10556113	Rbm3	0.382942	9.97276	4.53285	0.00295136	0.0459342	-1.72258
10509113	Srsf10	0.382245	6.87267	4.59209	0.00275597	0.0443301	-1.64885
10384811	Ccdc104	0.381913	6.42237	4.39259	0.0034782	0.0491472	-1.89929
10605007	Xlr3c	0.381389	4.69983	4.45408	0.00323542	0.0476539	-1.82146
10562657	Gm5595	0.381249	5.81335	4.44598	0.0032663	0.0477646	-1.83168
10442172	Zfp160	0.378986	6.14714	4.9143	0.00191556	0.0364051	-1.25704
10357472	Cxcr4	0.378908	6.77055	5.0001	0.00174302	0.0346908	-1.15533
10547540	Mical3	0.378402	8.31561	4.69715	0.00244375	0.041532	-1.51938
10419874	Slc22a17	0.378022	8.65827	5.33013	0.00122371	0.0295185	-0.774199
10568997	Sirt3	0.377727	7.05044	4.56918	0.00282979	0.0449353	-1.6773
10340194	NA	0.377707	11.245	4.44958	0.00325252	0.0477442	-1.82713
10454580	Bin1	0.377053	7.42535	4.95226	0.001837	0.0355985	-1.21192
10551981	U2af1l4	0.376695	8.95481	4.50166	0.00306041	0.0465747	-1.76163
10396205	Arid4a	0.376297	8.50479	4.46081	0.00320998	0.0474527	-1.81297
10587748	Adamts7	0.375016	7.75864	4.85054	0.00205614	0.0377158	-1.33334
10550296	Zc3h4	0.374888	9.36128	4.58093	0.00279166	0.0446563	-1.6627
10453216	Thumpd2	0.374431	7.0929	4.95936	0.0018227	0.0354941	-1.2035
10581992	Maf	0.373347	11.2173	4.59595	0.00274373	0.0441947	-1.64406
10556576	1110004F10Rik	0.372521	8.73611	4.60308	0.00272131	0.0440171	-1.63522
10566326	Trim12a	0.372444	6.29788	4.5076	0.0030393	0.0464378	-1.75418
10593508	Ddx10	0.371278	8.41725	4.45579	0.00322894	0.0475786	-1.81931
10463158	NA	0.368555	6.76694	4.36646	0.00358744	0.0498797	-1.93254
10509379	Usp48	0.361366	9.36122	4.49758	0.00307499	0.0465974	-1.76674
10415911	Kif13b	0.360877	8.35819	4.41749	0.00337755	0.0483953	-1.86771
10590791	Birc2	0.359695	8.10253	5.15357	0.00147596	0.0323138	-0.976127
10604078	Upf3b	0.357715	6.82918	4.40594	0.00342383	0.0487156	-1.88234
10386990	NA	0.354115	4.97629	4.43217	0.00331968	0.0480706	-1.84912
10516296	Thrap3	0.353914	9.80292	4.41185	0.00340003	0.0485161	-1.87485
10407420	Net1	0.35179	11.4693	4.6704	0.00251933	0.0422645	-1.55219
10428232	NA	0.349819	7.35604	4.77559	0.00223623	0.0395983	-1.4238
10493726	Dennd4b	0.349096	7.5206	4.6797	0.00249276	0.0420828	-1.54077
10608001	Eif2s3y	0.348422	8.87927	4.44045	0.00328755	0.0478307	-1.83866
10438530	Clcn2	0.342328	8.05545	4.83478	0.00209261	0.0381633	-1.35229
10408346	NA	0.342026	7.79023	4.46924	0.00317848	0.0472239	-1.80236
10520815	Slc4a1ap	0.340981	7.87539	4.58184	0.00278872	0.0446503	-1.66157
10356457	Dnajb3	0.329942	5.39681	4.42174	0.00336067	0.0483528	-1.86232
10362615	Traf3ip2	0.322796	8.81645	4.44688	0.00326285	0.0477639	-1.83054
10530692	Kdr	-0.321364	4.83622	-4.38249	0.00351999	0.0494676	-1.91214
10455299	Sh3rf2	-0.334081	10.6865	-4.66123	0.00254583	0.0424631	-1.56345
10580885	Csnk2a2	-0.337431	10.7149	-4.48683	0.0031138	0.0469365	-1.78024
10437646	Tekt5	-0.338783	5.41755	-4.38161	0.00352364	0.0494676	-1.91325
10428619	Enpp2	-0.338927	5.18323	-4.51532	0.00301209	0.0462049	-1.7445
10416099	Adra1a	-0.340425	5.83741	-4.47938	0.00314102	0.0469916	-1.7896
10350594	Ivns1abp	-0.343755	10.4077	-4.87322	0.00200486	0.0371912	-1.30614
10466606	Anxa1	-0.346777	11.0705	-4.38081	0.00352697	0.0494944	-1.91427
10339027	NA	-0.349543	6.62128	-4.57962	0.00279588	0.0446681	-1.66433
10507086	Skint2	-0.350539	4.61378	-4.57406	0.00281389	0.0448057	-1.67124
10523021	Slc4a4	-0.350707	5.26049	-4.48045	0.00313708	0.0469916	-1.78825
10442736	BC003965	-0.353669	8.96558	-4.47313	0.00316403	0.0472227	-1.79746
10367440	Itga7	-0.356005	6.49924	-4.64531	0.00259259	0.0426899	-1.58305
10392347	Pitpnc1	-0.357693	6.20559	-4.75593	0.00228635	0.0399967	-1.44767
10433735	Abcc1	-0.35961	9.88141	-4.43612	0.00330431	0.0479373	-1.84413
10355454	NA	-0.370874	6.08339	-4.55932	0.00286222	0.0452025	-1.68957
10369748	NA	-0.371902	8.24064	-4.37446	0.00355361	0.0495879	-1.92236
10462554	Lipk	-0.37237	4.831	-4.66567	0.00253296	0.0423501	-1.558
10471247	Aif1l	-0.376718	6.1061	-4.48283	0.00312837	0.0469916	-1.78526
10601701	Tmem35	-0.377915	6.31555	-4.76606	0.00226038	0.0397425	-1.43537
10596637	Mapkapk3	-0.381304	10.1004	-4.4724	0.00316674	0.0472227	-1.79838
10542522	Plekha5	-0.381613	8.6501	-5.0186	0.00170813	0.0344001	-1.13355
10451551	Guca1a	-0.382781	5.21816	-5.30592	0.00125527	0.029683	-0.801626
10572130	Lpl	-0.38316	5.15373	-4.65333	0.00256894	0.0425109	-1.57318
10460423	Sptbn2	-0.384033	8.75826	-5.19821	0.0014071	0.0315351	-0.924649
10339031	NA	-0.385509	4.507	-4.42747	0.00333811	0.0481983	-1.85508
10344300	NA	-0.386633	4.64206	-5.07805	0.00160119	0.0334108	-1.06388
10480286	NA	-0.387484	5.40349	-5.03475	0.00167831	0.034076	-1.11457
10340264	NA	-0.388813	4.63563	-4.95319	0.00183511	0.0355962	-1.21081
10408932	NA	-0.389804	5.15163	-4.82307	0.00212021	0.0384647	-1.3664
10362104	Slc2a12	-0.390729	9.75149	-4.39853	0.00345387	0.0489224	-1.89174
10338427	NA	-0.390808	5.29053	-5.13829	0.00150038	0.0325034	-0.993808
10471036	Dolpp1	-0.393552	9.24556	-4.88773	0.0019728	0.0368681	-1.28877
10461452	Fen1	-0.39371	5.54756	-4.40764	0.00341697	0.0486578	-1.88019
10467230	Ide	-0.397039	9.54428	-4.77485	0.00223809	0.0396111	-1.42469
10458340	Hbegf	-0.397328	7.13155	-4.55311	0.00288288	0.0454462	-1.69731
10433104	Zfp385a	-0.39756	10.0034	-4.96064	0.00182014	0.0354734	-1.20198
10369250	NA	-0.397832	6.18168	-4.76466	0.00226395	0.0397851	-1.43707
10501586	S1pr1	-0.398458	5.52984	-4.97493	0.00179178	0.0350887	-1.18507
10430166	Apol7a	-0.402337	4.74342	-5.33431	0.00121836	0.0294302	-0.769477
10427162	Mfsd5	-0.402427	9.70431	-4.52842	0.0029666	0.046075	-1.72812
10454015	Ttc39c	-0.402482	7.20449	-4.44323	0.00327683	0.0477892	-1.83514
10343081	NA	-0.402887	9.37374	-5.25302	0.00132742	0.0305333	-0.861835
10429621	Mafa	-0.403402	6.95649	-5.16049	0.00146504	0.0323138	-0.968125
10506225	Cachd1	-0.403933	10.0541	-4.45161	0.00324478	0.0477311	-1.82457
10589511	Scap	-0.404768	10.5872	-4.4713	0.00317082	0.0472239	-1.79976
10544499	NA	-0.404779	6.62654	-4.37765	0.00354021	0.0495201	-1.91829
10462313	Slc1a1	-0.406351	5.50559	-4.39647	0.00346232	0.0489626	-1.89437
10561194	Snrpa	-0.407153	10.2	-4.4276	0.00333759	0.0481983	-1.85491
10585834	6030419C18Rik	-0.409665	6.76737	-4.87599	0.00199869	0.0371912	-1.30281
10382830	Gm11744	-0.409925	6.22232	-4.719	0.00238388	0.0409405	-1.49267
10414993	A630038E17Rik	-0.41015	6.7735	-4.73408	0.00234349	0.0406081	-1.47426
10369761	Reep3	-0.411927	10.1834	-4.57791	0.0028014	0.0446681	-1.66645
10543572	Impdh1	-0.412803	6.8516	-4.6871	0.00247185	0.0418099	-1.53169
10463625	Fbxl15	-0.416728	7.61768	-5.02457	0.00169704	0.0343159	-1.12653
10583142	Rpl29	-0.417751	11.9238	-4.75766	0.00228189	0.0399507	-1.44557
10454369	Fhod3	-0.418184	6.27059	-5.0104	0.0017235	0.0345262	-1.1432
10492824	Tmem154	-0.418206	5.27648	-4.73426	0.00234303	0.0406081	-1.47405
10499932	Lce1h	-0.419082	7.29859	-4.38883	0.00349371	0.0492863	-1.90408
10577544	Polb	-0.420416	8.61533	-5.24953	0.00133234	0.0305333	-0.865823
10575095	Has3	-0.421104	5.20094	-5.79395	0.00076239	0.0231852	-0.264821
10402211	Fbln5	-0.421648	6.54033	-4.76027	0.00227518	0.0399219	-1.4424
10371080	NA	-0.421655	5.29295	-4.70458	0.0024232	0.0412895	-1.51029
10543067	Asns	-0.422213	9.46191	-4.60008	0.00273072	0.0441078	-1.63894
10402572	Ccdc85c	-0.422584	7.90683	-4.77198	0.00224534	0.0396796	-1.42818
10437677	Prm3	-0.424526	6.47428	-5.10637	0.00155289	0.0330041	-1.03088
10385941	Tnip1	-0.424648	7.34464	-4.38745	0.00349941	0.0493067	-1.90583
10417807	Kcnk16	-0.424759	5.92402	-4.41232	0.00339819	0.0485161	-1.87426
10342346	NA	-0.427066	5.78397	-4.82447	0.00211688	0.0384244	-1.36471
10373467	Erbb3	-0.428266	10.115	-6.14579	0.000541852	0.0192129	0.102062
10598369	Prickle3	-0.428674	9.33996	-5.36401	0.00118105	0.0290837	-0.735972
10467162	Pank1	-0.429246	8.6297	-4.65522	0.00256339	0.0425072	-1.57085
10550316	Tmem160	-0.429539	8.81367	-4.87211	0.00200732	0.0371912	-1.30746
10448399	Sbpl	-0.43067	6.33823	-4.5655	0.00284184	0.0450444	-1.68188
10497199	Gm6194	-0.431104	8.39088	-4.92753	0.00188777	0.0361935	-1.2413
10382698	Smim6	-0.434249	6.34717	-4.47275	0.00316543	0.0472227	-1.79793
10522530	Kit	-0.43609	5.97492	-4.86637	0.0020202	0.0373166	-1.31435
10375503	Trim7	-0.436587	8.00492	-4.83729	0.00208676	0.0380964	-1.34927
10506274	Dnajc6	-0.438877	7.12952	-6.16034	0.000534424	0.01904	0.116876
10383210	NA	-0.438998	6.9027	-5.4372	0.00109443	0.0280303	-0.653936
10494160	Tmod4	-0.439355	7.51808	-4.50624	0.0030441	0.0464612	-1.75588
10532711	Cmklr1	-0.439873	6.10924	-5.33525	0.00121716	0.0294219	-0.768415
10515049	Kti12	-0.44066	7.31941	-5.77091	0.000780029	0.0234752	-0.289422
10401028	Sgpp1	-0.441234	10.62	-5.3834	0.00115737	0.0288549	-0.714156
10470751	Slc27a4	-0.441568	8.94192	-4.84161	0.00207673	0.0379533	-1.34408
10591626	Dock6	-0.442073	8.54233	-5.09663	0.00156931	0.0331203	-1.04221
10404595	Ppp1r3g	-0.442203	7.19919	-4.49115	0.00309814	0.046814	-1.77481
10391914	Arhgap27	-0.443255	7.96476	-4.65486	0.00256444	0.0425072	-1.57129
10557498	Fam57b	-0.443694	5.81341	-4.65456	0.00256531	0.0425072	-1.57166
10520126	Nos3	-0.444534	6.64863	-5.59217	0.000933539	0.0258771	-0.482733
10390430	Srcin1	-0.445027	8.05902	-4.76283	0.00226862	0.039847	-1.43929
10374020	Rhbdd3	-0.445791	7.40335	-5.76323	0.000786012	0.0235486	-0.29764
10341575	NA	-0.447711	8.30919	-5.20041	0.0014038	0.0315017	-0.922116
10385893	Slc22a4	-0.448062	8.81518	-4.84597	0.00206664	0.0378086	-1.33883
10343033	NA	-0.448727	5.61375	-4.68669	0.00247299	0.0418099	-1.53219
10503170	Chd7	-0.448765	9.11651	-5.13629	0.00150361	0.0325034	-0.996127
10607116	Ammecr1	-0.450176	8.95747	-5.56627	0.000958474	0.0262782	-0.511108
10538842	Gng12	-0.451102	11.6517	-5.01087	0.00172263	0.0345262	-1.14265
10458534	Pcdh1	-0.45271	7.02191	-4.95025	0.00184106	0.0356247	-1.2143
10517744	Arhgef10l	-0.453472	8.0681	-4.64668	0.00258853	0.0426432	-1.58136
10503963	NA	-0.455023	6.848	-4.78599	0.00221024	0.039278	-1.4112
10529671	Slc2a9	-0.455137	6.22313	-4.67691	0.00250071	0.042135	-1.54419
10561008	Ceacam1	-0.455443	4.9794	-4.76879	0.00225344	0.0396806	-1.43206
10575873	Osgin1	-0.455455	6.83268	-5.29523	0.00126947	0.0298761	-0.813752
10361926	Map3k5	-0.455546	7.57376	-4.63455	0.00262475	0.0429652	-1.59633
10357604	Ikbke	-0.45691	8.32852	-6.0845	0.000574467	0.0197592	0.0393182
10413609	Mustn1	-0.457757	6.93011	-4.69684	0.0024446	0.041532	-1.51976
10496494	Tspan5	-0.45824	9.09965	-4.44693	0.00326265	0.0477639	-1.83048
10569539	Mrgprg	-0.458632	5.25062	-4.73014	0.00235397	0.0406482	-1.47907
10481474	Crat	-0.45968	8.75824	-5.41988	0.00111426	0.0282274	-0.673276
10482095	Lhx6	-0.460425	6.93292	-4.58026	0.0027938	0.0446681	-1.66353
10392464	Fam20a	-0.461585	5.71313	-4.52062	0.00299359	0.0461663	-1.73787
10425421	Fam83f	-0.461929	8.31546	-4.78191	0.00222039	0.0394182	-1.41614
10571653	Actg1	-0.463125	12.5285	-4.72882	0.0023575	0.0406482	-1.48068
10380226	Cuedc1	-0.46338	8.32903	-4.99273	0.00175714	0.0348222	-1.16403
10341159	NA	-0.463489	6.13095	-5.24294	0.00134167	0.0306215	-0.873347
10558687	Urah	-0.464556	10.828	-5.26923	0.00130483	0.0303007	-0.843343
10364601	Abca7	-0.464651	7.84469	-4.61058	0.00269794	0.0438022	-1.62594
10551996	NA	-0.464725	6.88826	-4.87295	0.00200547	0.0371912	-1.30646
10591634	Dock6	-0.465961	7.29224	-5.89339	0.000691228	0.0218237	-0.159463
10416777	Klf5	-0.468545	11.2101	-4.52772	0.00296901	0.046075	-1.729
10457587	Zfp521	-0.469253	5.28536	-5.43565	0.00109619	0.0280379	-0.655666
10480808	Gm996	-0.469383	6.85062	-4.48375	0.00312502	0.0469844	-1.78411
10577429	Gm7849	-0.470229	6.77652	-5.07552	0.00160558	0.0334392	-1.06683
10539692	Tgfa	-0.472659	8.31217	-4.42623	0.00334298	0.0481983	-1.85664
10340329	NA	-0.472878	8.89739	-4.69733	0.00244325	0.041532	-1.51916
10454514	Lims2	-0.473699	5.87173	-6.06383	0.000585957	0.0200077	0.0180533
10528227	Gnai1	-0.474921	10.4269	-5.73891	0.000805292	0.0238432	-0.323708
10356710	Capn10	-0.475271	6.65854	-4.90725	0.00193058	0.0365109	-1.26546
10383005	Tmem235	-0.475538	6.15411	-4.62737	0.00264645	0.0431141	-1.60519
10496727	Ddah1	-0.478321	5.95823	-5.71158	0.000827596	0.0241336	-0.353099
10490724	Samd10	-0.478412	8.5734	-5.32116	0.0012353	0.0296101	-0.784354
10379615	Slfn5	-0.478598	5.05023	-4.6745	0.00250758	0.0421692	-1.54715
10561679	Psmd8	-0.478993	10.078	-4.78314	0.00221732	0.0393837	-1.41465
10515771	Tie1	-0.479164	5.96933	-6.14506	0.000542229	0.0192129	0.101317
10447023	Heatr5b	-0.479219	6.21052	-5.10994	0.00154691	0.0329344	-1.02672
10566358	Trim30a	-0.480495	4.94009	-6.78458	0.000301986	0.0138666	0.727993
10340428	NA	-0.481919	11.9457	-5.32926	0.00122483	0.0295218	-0.77518
10399965	F730043M19Rik	-0.482948	5.84217	-4.92855	0.00188564	0.0361927	-1.24008
10468746	Hspa12a	-0.483388	7.29059	-4.86161	0.00203093	0.0374113	-1.32005
10499766	Slc27a3	-0.483492	9.11576	-4.73423	0.00234311	0.0406081	-1.47409
10451893	Stap2	-0.484619	9.08678	-4.92166	0.00190005	0.0362565	-1.24828
10348645	Gpr35	-0.484652	6.58655	-4.63384	0.00262689	0.0429652	-1.5972
10516894	Rcc1	-0.485513	7.69325	-4.92608	0.00189079	0.0362081	-1.24302
10459183	Slc26a2	-0.485925	8.93166	-5.1567	0.001471	0.0323138	-0.972501
10450699	Gm7030	-0.486816	9.75137	-5.3992	0.00113848	0.0285284	-0.696432
10447602	Ezr	-0.487144	10.2665	-4.79577	0.00218609	0.03897	-1.39937
10499363	Bglap	-0.487871	6.33779	-5.44741	0.00108292	0.0279288	-0.642545
10503208	Chd7	-0.48811	7.67087	-4.3756	0.00354882	0.0495879	-1.9209
10500808	Olfml3	-0.488289	6.98379	-5.05218	0.00164679	0.0338712	-1.09414
10402800	Gpr132	-0.488358	5.93586	-5.51869	0.00100626	0.0269264	-0.563483
10344259	NA	-0.490186	5.36839	-5.20333	0.00139944	0.031424	-0.918761
10493798	S100a16	-0.490887	10.7785	-4.81923	0.00212932	0.0385249	-1.37102
10508382	Ak2	-0.492128	9.04695	-4.65015	0.00257828	0.0426106	-1.57709
10409240	Sema4d	-0.492459	7.18337	-5.17612	0.00144072	0.0320406	-0.950087
10554034	Cers3	-0.492614	8.9602	-4.48336	0.00312644	0.0469844	-1.7846
10474807	5430417L22Rik	-0.493849	7.44247	-4.64003	0.00260831	0.0428361	-1.58956
10402554	Bcl11b	-0.494084	9.48633	-5.11853	0.00153265	0.032824	-1.01674
10426891	Mettl7a1	-0.495656	8.29135	-5.3046	0.001257	0.029683	-0.803115
10422249	Dct	-0.495685	7.0066	-4.41132	0.0034022	0.048527	-1.87553
10493662	Nup210l	-0.496555	6.17694	-5.0399	0.00166893	0.0340185	-1.10853
10444098	Wdr46	-0.497033	8.80532	-6.71884	0.000320076	0.0143171	0.665856
10405935	Rplp0	-0.49713	11.3242	-4.74298	0.00232004	0.0403536	-1.46343
10354649	Pgap1	-0.497407	10.0616	-4.89913	0.00194803	0.0365641	-1.27515
10363773	Rhobtb1	-0.497498	7.63772	-6.24176	0.00049489	0.0183394	0.19933
10415604	Gjb2	-0.498628	5.40985	-5.44178	0.00108925	0.0279755	-0.648829
10532744	Selplg	-0.498847	6.72264	-4.81812	0.00213198	0.0385249	-1.37237
10510516	Slc2a5	-0.498926	8.50755	-5.98281	0.000633568	0.0207959	-0.0658574
10566574	Gvin1	-0.499404	6.7321	-4.62116	0.00266536	0.043334	-1.61286
10500345	Terc	-0.50022	9.21836	-4.44304	0.0032776	0.0477892	-1.8354
10555027	Gab2	-0.501595	7.64343	-4.63399	0.00262644	0.0429652	-1.59702
10340816	NA	-0.501652	5.62387	-6.89155	0.000274964	0.0131419	0.82803
10478415	Wisp2	-0.502584	7.17834	-5.3165	0.00124136	0.0296259	-0.789627
10415282	Psme1	-0.503053	9.72783	-6.22597	0.000502291	0.0184954	0.183408
10456492	Ldlrad4	-0.504182	7.73549	-5.23997	0.00134591	0.030698	-0.876745
10460658	Kcnk7	-0.504383	6.96657	-6.96346	0.000258338	0.0127736	0.894531
10441933	2210404J11Rik	-0.505138	8.80537	-5.33524	0.00121717	0.0294219	-0.768423
10529732	Hs3st1	-0.507133	5.43709	-6.008	0.000618313	0.0206264	-0.0396747
10599427	NA	-0.507278	6.78174	-4.65684	0.00255865	0.0425072	-1.56886
10423471	Ctnnd2	-0.507287	7.74825	-6.42923	0.000415795	0.0164989	0.385979
10591739	Acp5	-0.509112	9.00663	-4.46959	0.00317718	0.0472239	-1.80192
10347497	Wnt10a	-0.509441	9.44244	-4.40408	0.00343134	0.0488025	-1.8847
10342073	NA	-0.509714	7.6381	-4.4398	0.00329008	0.0478307	-1.83949
10595109	Lrrc1	-0.510263	8.7198	-5.7066	0.000831736	0.0241934	-0.358468
10568374	9130023H24Rik	-0.51183	8.95007	-4.72313	0.00237275	0.0408076	-1.48763
10358978	Ier5	-0.511982	6.41028	-4.51548	0.00301155	0.0462049	-1.74431
10458033	Stard4	-0.513373	7.50302	-5.50309	0.0010225	0.0271825	-0.580725
10544941	Pde1c	-0.513412	6.11161	-5.50516	0.00102033	0.0271567	-0.57844
10448355	Kremen2	-0.514587	7.17692	-4.61926	0.00267119	0.0434085	-1.61521
10338398	NA	-0.515398	10.7765	-6.35458	0.000445447	0.0169725	0.312179
10601471	NA	-0.515875	7.97312	-5.02961	0.00168775	0.0342076	-1.12061
10378367	Trpv3	-0.516679	8.45149	-5.949	0.000654706	0.0212291	-0.101121
10601567	NA	-0.516847	11.5276	-6.04649	0.000595797	0.0201514	0.000167869
10340522	NA	-0.517057	7.32435	-4.52621	0.00297423	0.046075	-1.73089
10427603	NA	-0.517268	5.91668	-6.00474	0.000620262	0.0206476	-0.0430562
10410776	NA	-0.517344	5.67087	-5.91744	0.000675162	0.0215111	-0.134186
10340378	NA	-0.517495	8.87253	-5.20696	0.00139402	0.0313548	-0.914582
10340541	NA	-0.517696	6.61955	-4.38186	0.0035226	0.0494676	-1.91293
10345777	Il1rl2	-0.517758	9.95428	-6.08339	0.000575079	0.0197592	0.0381752
10456246	NA	-0.51782	8.54898	-5.08315	0.00159237	0.0333238	-1.05793
10338530	NA	-0.51858	11.8769	-4.68795	0.00246947	0.0418099	-1.53065
10344414	NA	-0.519868	11.1201	-5.26886	0.00130533	0.0303007	-0.843756
10540269	Gpr27	-0.521196	7.03562	-4.93612	0.00186995	0.0360507	-1.23108
10445107	NA	-0.521379	7.29015	-5.34465	0.00120521	0.0293487	-0.75779
10465474	Prdx5	-0.52245	10.4929	-5.29691	0.00126723	0.0298637	-0.811847
10586039	Tle3	-0.522494	9.76046	-4.72332	0.00237223	0.0408076	-1.48739
10543791	Podxl	-0.522798	5.7897	-4.41822	0.00337462	0.0483953	-1.86677
10492658	NA	-0.522895	10.6121	-5.85927	0.000714771	0.0222231	-0.195468
10489872	Kcnb1	-0.524431	5.9376	-5.7831	0.000770637	0.0233136	-0.276392
10340298	NA	-0.524448	5.50452	-5.29387	0.0012713	0.0298857	-0.815303
10512024	Mob3b	-0.524514	8.11294	-6.2707	0.000481642	0.018002	0.228431
10474669	Rpl27a	-0.526399	7.24898	-4.44085	0.00328603	0.0478307	-1.83816
10540705	Il17rc	-0.526868	10.2711	-7.37933	0.000181852	0.0105515	1.2679
10423745	Spag1	-0.527025	6.25974	-7.19276	0.000212448	0.0117031	1.10273
10471018	Fam73b	-0.527327	8.34608	-5.36167	0.00118393	0.0290837	-0.738599
10536126	A430089I19Rik	-0.527632	5.12511	-5.20506	0.00139685	0.0313863	-0.916772
10547621	Apobec1	-0.529124	6.1208	-4.51656	0.00300779	0.0461796	-1.74296
10436451	Stx19	-0.529192	5.47368	-4.65504	0.00256393	0.0425072	-1.57108
10466735	Fam189a2	-0.529381	7.74233	-5.24299	0.00134161	0.0306215	-0.873292
10576010	Gse1	-0.529593	8.53577	-4.91067	0.00192328	0.0364522	-1.26138
10369920	Fam211b	-0.530843	6.75585	-4.45108	0.00324682	0.0477408	-1.82524
10526427	Dtx2	-0.530909	9.06992	-5.41942	0.0011148	0.0282274	-0.673796
10542129	Clec2g	-0.531275	6.53644	-5.49392	0.00103219	0.0273073	-0.59088
10559185	Syt8	-0.531366	6.56505	-5.3394	0.00121187	0.0293756	-0.763726
10444788	H2-Q1	-0.532017	6.70707	-5.4976	0.00102829	0.0272643	-0.586811
10338440	NA	-0.532699	5.93821	-4.89908	0.00194812	0.0365641	-1.2752
10580984	NA	-0.533014	5.75323	-5.66666	0.00086578	0.0247081	-0.401633
10394988	NA	-0.534332	5.59661	-4.57495	0.002811	0.0447802	-1.67013
10345807	Il18r1	-0.5346	5.43375	-6.93726	0.00026426	0.0129297	0.870369
10437073	Ripply3	-0.536853	7.175	-4.43854	0.00329494	0.0478413	-1.84107
10448079	NA	-0.537518	7.36693	-4.41943	0.00336985	0.0483833	-1.86525
10543466	Gpr37	-0.538831	5.51966	-4.53823	0.00293303	0.0458201	-1.71587
10466745	Tjp2	-0.539142	8.70833	-4.90193	0.00194199	0.0365279	-1.27181
10565815	NA	-0.540284	7.57038	-4.93506	0.00187213	0.0360528	-1.23233
10474919	Gm14137	-0.541034	5.82239	-5.30522	0.00125619	0.029683	-0.802416
10342332	NA	-0.541546	9.73733	-4.55261	0.00288453	0.0454516	-1.69793
10353844	Neurl3	-0.542212	7.08242	-4.86432	0.00202481	0.037377	-1.3168
10431410	Mapk11	-0.542987	7.96694	-5.75483	0.000792606	0.0235912	-0.306627
10559207	Lsp1	-0.543505	6.79977	-6.01228	0.000615765	0.0205808	-0.0352392
10495094	Fam212b	-0.543566	6.05941	-5.33781	0.00121389	0.0293887	-0.765519
10571514	NA	-0.544311	11.2557	-5.01189	0.00172069	0.0345131	-1.14144
10338243	NA	-0.544324	4.46899	-4.49687	0.00307754	0.0465974	-1.76764
10501591	A930005H10Rik	-0.545825	7.79738	-6.64978	0.000340412	0.0147909	0.600028
10491835	Larp1b	-0.546253	6.95404	-5.25115	0.00133004	0.0305333	-0.863963
10432661	Galnt6	-0.546682	5.61642	-5.70943	0.000829383	0.0241452	-0.35542
10573626	Gpt2	-0.54696	7.64298	-4.97511	0.00179142	0.0350887	-1.18485
10408879	Gfod1	-0.548276	6.93609	-4.53682	0.00293783	0.0458343	-1.71763
10443535	Tbc1d22b	-0.548529	9.49075	-4.51909	0.00299894	0.0461663	-1.73979
10361771	Plagl1	-0.549056	8.13419	-6.36646	0.000440572	0.0169218	0.323972
10526241	Cldn3	-0.549192	6.78845	-4.49661	0.00307845	0.0465974	-1.76795
10400892	NA	-0.549256	10.5966	-4.5292	0.0029639	0.046075	-1.72714
10599576	Ppdpf	-0.549672	9.78119	-5.69763	0.000839247	0.0243467	-0.368141
10424113	Mal2	-0.54974	9.69735	-4.50017	0.00306573	0.0465747	-1.7635
10366737	NA	-0.54981	7.32544	-4.80018	0.00217529	0.0388921	-1.39403
10523175	Ereg	-0.55173	5.79601	-4.99841	0.00174625	0.0347032	-1.15733
10359851	Uck2	-0.552187	10.6036	-4.73044	0.00235317	0.0406482	-1.4787
10518300	Tnfrsf1b	-0.552716	5.82504	-4.83291	0.00209701	0.0382144	-1.35455
10456184	Apcdd1	-0.552749	9.95004	-5.18891	0.00142115	0.0317101	-0.93535
10574153	Nlrc5	-0.557374	7.6339	-5.14883	0.00148348	0.03235	-0.981606
10363173	Gja1	-0.557861	10.4738	-4.59516	0.00274625	0.0442117	-1.64504
10358177	5730559C18Rik	-0.558268	9.18551	-7.04765	0.000240297	0.0123726	0.971655
10429387	Ptplb	-0.559051	10.9507	-4.57296	0.00281745	0.0448419	-1.6726
10568553	Chst15	-0.55918	8.41807	-6.69957	0.000325611	0.0144735	0.647539
10502622	Clca3	-0.559844	6.29939	-4.4144	0.00338986	0.0484704	-1.87162
10470283	Egfl7	-0.560081	7.2322	-5.21165	0.00138707	0.0312677	-0.909202
10608684	Dynll1	-0.560314	11.774	-6.0954	0.000568507	0.0197592	0.0505148
10553027	Fut1	-0.561354	6.38103	-4.4851	0.0031201	0.0469844	-1.78241
10417887	Mss51	-0.562892	6.39284	-6.89443	0.000274276	0.013132	0.830701
10484733	NA	-0.563447	9.05272	-4.58106	0.00279123	0.0446563	-1.66253
10340661	NA	-0.564569	11.6268	-4.91192	0.00192062	0.0364522	-1.25989
10408928	Hspb1	-0.56698	12.3923	-4.3988	0.00345279	0.0489224	-1.8914
10466040	Cd5	-0.567961	6.92303	-4.56227	0.00285249	0.0450899	-1.68591
10523260	Shroom3	-0.568159	7.44296	-5.97766	0.000636735	0.0208408	-0.0712159
10412607	Abhd6	-0.569075	7.95314	-7.18243	0.000214303	0.011731	1.09348
10341110	NA	-0.569663	9.03784	-6.14775	0.000540847	0.0192129	0.104056
10469289	Il15ra	-0.571061	8.01303	-4.3982	0.00345525	0.0489224	-1.89217
10578771	Galnt7	-0.572878	8.02048	-5.16197	0.00146271	0.0323138	-0.966411
10419261	Bmp4	-0.572879	8.699	-5.44996	0.00108006	0.027913	-0.639704
10515841	NA	-0.573752	6.48856	-7.00178	0.000249941	0.0125692	0.929741
10415678	Cab39l	-0.573832	8.72797	-4.97695	0.00178782	0.0350887	-1.18268
10347186	NA	-0.57394	5.28042	-6.20005	0.000514714	0.018725	0.157199
10569618	Ano1	-0.575309	9.62666	-5.97268	0.00063982	0.0208632	-0.0764091
10530558	Slain2	-0.575744	8.61917	-5.02277	0.00170037	0.0343545	-1.12864
10349571	Fcamr	-0.576105	6.87624	-5.60645	0.000920106	0.025605	-0.467131
10491272	Gpr160	-0.576994	6.70522	-5.93393	0.000664389	0.021344	-0.116899
10457872	Slc39a6	-0.577507	8.21035	-4.54738	0.00290208	0.0456041	-1.70446
10450145	Psmb9	-0.57794	8.30691	-5.19563	0.00141097	0.031581	-0.927606
10455784	Gramd3	-0.579658	7.90876	-5.57066	0.000954203	0.0262198	-0.5063
10501319	Celsr2	-0.581639	10.1469	-5.15339	0.00147625	0.0323138	-0.976336
10557165	Chp2	-0.582328	6.17738	-8.22005	9.36818e-05	0.00752051	1.96806
10344580	NA	-0.582594	6.14901	-5.66936	0.000863431	0.0246613	-0.39871
10579602	B3gnt3	-0.583845	5.81685	-6.11002	0.000560628	0.0196361	0.0654977
10367919	Stx11	-0.5841	7.77413	-5.15667	0.00147105	0.0323138	-0.972536
10436519	Robo1	-0.584521	8.53429	-5.82222	0.000741358	0.0227848	-0.234737
10481210	Vav2	-0.584835	7.46312	-4.63352	0.00262785	0.0429652	-1.59759
10360344	Darc	-0.585343	6.27765	-5.45835	0.00107074	0.0278278	-0.630367
10342782	NA	-0.586311	11.7134	-4.87769	0.00199492	0.0371656	-1.30078
10598403	Praf2	-0.587896	7.3935	-5.11315	0.00154157	0.0328944	-1.02299
10477854	Epb4.1l1	-0.588309	7.66151	-5.21872	0.00137667	0.0310991	-0.901093
10347948	Sp100	-0.588404	5.61353	-7.44327	0.000172541	0.0102873	1.32365
10509147	Gale	-0.589489	6.64269	-4.53946	0.00292883	0.0458174	-1.71433
10344519	NA	-0.589622	8.64237	-5.4466	0.00108383	0.0279288	-0.643454
10533007	Ccdc64	-0.589806	6.98197	-5.93735	0.000662177	0.0213177	-0.113315
10499811	Npr1	-0.589918	5.70721	-7.53297	0.000160373	0.00994349	1.40114
10369290	Ddit4	-0.590187	9.43241	-5.69013	0.000845586	0.0243955	-0.376238
10496872	Eltd1	-0.591222	5.23365	-4.56401	0.00284674	0.0450603	-1.68373
10522217	Limch1	-0.591655	6.62281	-5.38287	0.00115801	0.0288549	-0.714758
10525733	Setd8	-0.592466	10.1508	-5.68851	0.000846967	0.0244118	-0.377994
10391146	Acly	-0.59247	9.33106	-6.06811	0.000583558	0.0199454	0.0224575
10359480	Dnm3	-0.593503	6.3466	-5.71001	0.000828896	0.0241452	-0.354789
10418506	Stab1	-0.59373	6.27404	-8.20504	9.47501e-05	0.00755393	1.95615
10497349	Sirpb1a	-0.594261	7.38215	-4.46117	0.00320863	0.0474527	-1.81252
10352499	Mir194-1	-0.594282	7.16474	-4.42079	0.00336444	0.0483656	-1.86353
10592266	Slc37a2	-0.596518	6.29206	-4.4643	0.0031969	0.0473676	-1.80858
10594969	Unc13c	-0.597769	6.40037	-4.65665	0.0025592	0.0425072	-1.56909
10552469	Klk13	-0.59777	6.36835	-5.97767	0.000636732	0.0208408	-0.0712096
10599463	Xpnpep2	-0.598486	5.75143	-6.61871	0.000350034	0.0150584	0.570226
10594092	Cd276	-0.598803	8.82043	-5.37408	0.00116868	0.0289626	-0.724637
10531208	Cox18	-0.598808	9.51002	-7.50661	0.000163845	0.0100269	1.37845
10591624	Dock6	-0.599976	8.79713	-4.58256	0.00278641	0.0446439	-1.66068
10582162	Cotl1	-0.600443	8.00516	-7.12906	0.000224196	0.0119786	1.04548
10507137	Pdzk1ip1	-0.60213	10.4415	-4.53255	0.0029524	0.0459342	-1.72296
10397752	Calm1	-0.602632	10.8625	-5.72556	0.000816105	0.024047	-0.338057
10485645	Rcn1	-0.604547	9.0494	-4.87936	0.00199122	0.0371521	-1.29878
10595070	Fam83b	-0.604899	10.5295	-4.65314	0.00256949	0.0425109	-1.57341
10456392	Cidea	-0.605111	5.48716	-5.45777	0.00107138	0.0278278	-0.631014
10591632	Dock6	-0.605231	8.20366	-7.46346	0.000169713	0.0102417	1.34117
10485700	Bbox1	-0.605523	10.1633	-7.67227	0.000143357	0.0094299	1.51983
10591270	Olfm2	-0.60579	7.47919	-5.54881	0.000975706	0.0264346	-0.530291
10522335	Atp10d	-0.605962	8.62579	-6.49134	0.000392816	0.0159364	0.446854
10513604	Hdhd3	-0.608168	7.08964	-5.45037	0.00107961	0.027913	-0.639249
10477052	Slc52a3	-0.609357	7.80147	-6.56635	0.00036695	0.0155535	0.519746
10340145	NA	-0.609973	5.41299	-4.80205	0.00217073	0.0388741	-1.39177
10400072	Scin	-0.610055	9.08498	-4.72549	0.00236642	0.0407615	-1.48475
10357630	Srgap2	-0.611056	8.7397	-6.70987	0.000322638	0.0143597	0.65734
10347297	Arpc2	-0.611203	11.4369	-5.53759	0.000986971	0.0266774	-0.542649
10387932	Pfn1	-0.611239	11.942	-6.19948	0.000514991	0.018725	0.156621
10481499	1700001O22Rik	-0.611597	6.23935	-5.38056	0.0011608	0.028883	-0.717351
10366707	Avpr1a	-0.612211	6.42397	-5.04093	0.00166705	0.0340063	-1.10732
10400357	Baz1a	-0.614125	7.54673	-6.82521	0.000291384	0.0136319	0.766145
10363210	Pkib	-0.614498	7.30014	-4.52614	0.00297446	0.046075	-1.73097
10341876	NA	-0.616474	7.4126	-5.36788	0.00117627	0.0290778	-0.731608
10382625	Llgl2	-0.616503	8.54422	-5.23045	0.0013596	0.030929	-0.887643
10374068	Dbnl	-0.616587	8.6927	-8.74443	6.37132e-05	0.00584346	2.37118
10509273	NA	-0.617691	9.1553	-4.6928	0.00245587	0.0416419	-1.52471
10568355	Pycard	-0.618487	9.66939	-6.0362	0.000601724	0.0203067	-0.0104628
10600988	Awat1	-0.619724	5.4856	-6.38924	0.000431393	0.0168424	0.346531
10372781	Irak3	-0.620864	8.33121	-7.66936	0.00014369	0.0094299	1.51738
10510908	NA	-0.621141	8.47417	-5.8193	0.000743494	0.0228101	-0.237831
10450154	H2-Aa	-0.621281	7.6825	-4.68713	0.00247177	0.0418099	-1.53166
10523506	Bmp3	-0.621611	7.28581	-5.55176	0.000972776	0.0263963	-0.527053
10515714	Szt2	-0.621965	8.24374	-5.6768	0.000856991	0.0245581	-0.390654
10428089	Nipal2	-0.621993	9.07987	-5.72529	0.000816326	0.024047	-0.338348
10352556	NA	-0.622112	9.72797	-4.66908	0.00252314	0.0422672	-1.55381
10584142	Ets1	-0.622927	6.74237	-7.64413	0.000146622	0.00949086	1.49602
10509267	Wnt4	-0.623355	8.47289	-7.74949	0.000134811	0.00904156	1.58479
10344263	NA	-0.623438	5.90622	-5.02762	0.0016914	0.0342618	-1.12294
10439744	Cd96	-0.623804	5.80206	-4.42746	0.00333812	0.0481983	-1.85508
10416290	Reep4	-0.624526	10.639	-5.74284	0.000802137	0.0237701	-0.319485
10565840	Neu3	-0.624558	6.61234	-6.27107	0.000481478	0.018002	0.228797
10469255	Prkcq	-0.62553	6.9498	-6.48182	0.000396243	0.015997	0.437555
10605429	NA	-0.62572	8.03846	-4.72383	0.00237085	0.0408076	-1.48676
10340455	NA	-0.626192	5.42373	-4.44225	0.0032806	0.0478093	-1.83638
10343631	NA	-0.626286	6.79601	-5.92411	0.000670781	0.0214305	-0.127189
10581455	Esrp2	-0.626362	9.95555	-5.71432	0.000825326	0.0241078	-0.350144
10443470	Rab44	-0.627318	6.80618	-4.89567	0.0019555	0.0366235	-1.27928
10430804	Desi1	-0.627922	10.3071	-5.77872	0.000774	0.0233544	-0.281076
10472240	Tanc1	-0.628249	10.0393	-8.16006	9.8035e-05	0.00770416	1.92036
10392701	Slc39a11	-0.628559	7.79473	-5.13112	0.001512	0.0325921	-1.00212
10339193	NA	-0.62989	7.36612	-4.36778	0.00358181	0.0498214	-1.93086
10339967	NA	-0.629983	8.29356	-5.08904	0.00158225	0.0332855	-1.05105
10342278	NA	-0.630137	5.7158	-6.16768	0.000530715	0.0189791	0.124351
10483046	Dpp4	-0.630666	5.9194	-4.80314	0.00216808	0.0388641	-1.39045
10387170	Ntn1	-0.631385	6.64367	-4.52841	0.00296662	0.046075	-1.72813
10538253	Mpp6	-0.632212	7.14398	-4.3781	0.00353831	0.0495201	-1.91772
10436588	2810055G20Rik	-0.633253	7.19723	-4.92987	0.00188289	0.0361599	-1.23851
10508917	Aim1l	-0.634078	8.49092	-6.2321	0.000499405	0.0184674	0.189589
10503166	Chd7	-0.634745	8.70744	-7.4137	0.000176778	0.0104149	1.29792
10339292	NA	-0.636496	4.79278	-5.20661	0.00139455	0.0313548	-0.914992
10488938	Fam83c	-0.637325	8.96057	-5.36409	0.00118094	0.0290837	-0.735877
10469828	Psd4	-0.638157	8.2331	-4.71069	0.00240644	0.0411652	-1.50281
10511496	NA	-0.638282	7.34331	-4.54799	0.00290001	0.0456041	-1.70369
10339307	NA	-0.638772	8.97761	-4.45019	0.00325019	0.0477442	-1.82636
10572097	Sh2d4a	-0.638792	6.96102	-4.40194	0.00344003	0.0488518	-1.88742
10344160	NA	-0.639478	10.2429	-6.95392	0.000260476	0.0128246	0.885745
10593015	Cd3g	-0.64051	7.89996	-4.4478	0.00325934	0.0477639	-1.82939
10403584	Nid1	-0.640766	5.88632	-8.04273	0.000107229	0.00799846	1.82611
10458498	Arap3	-0.642794	6.13622	-5.03753	0.00167325	0.0340185	-1.11131
10343243	NA	-0.643833	5.98603	-4.79967	0.00217652	0.0388921	-1.39464
10369431	Adamts14	-0.644765	8.30998	-4.90353	0.00193855	0.0365266	-1.2699
10386376	Wnt3a	-0.645483	6.88905	-5.03127	0.0016847	0.0341658	-1.11866
10500268	Mrps21	-0.645784	10.3787	-4.5499	0.0028936	0.0455327	-1.70131
10554156	Fam174b	-0.64587	7.45849	-5.71701	0.000823114	0.0240898	-0.347258
10466947	Ermp1	-0.646267	9.17815	-7.68649	0.000141737	0.00936652	1.53184
10430748	Rangap1	-0.646327	8.98279	-5.00968	0.00172486	0.0345262	-1.14405
10575763	Gan	-0.647363	8.95676	-6.74944	0.000311509	0.0141358	0.694839
10487722	Slc4a11	-0.648648	7.44476	-6.80826	0.000295755	0.0137255	0.750253
10608719	Plekhn1	-0.649519	10.3173	-4.7069	0.00241683	0.0412617	-1.50745
10480314	NA	-0.649715	7.55873	-4.92443	0.00189424	0.0362177	-1.24498
10534667	Serpine1	-0.649944	6.40072	-5.52886	0.000995829	0.0268334	-0.55227
10596377	NA	-0.650811	8.65042	-5.34266	0.00120774	0.0293487	-0.760043
10588855	Mst1	-0.650962	7.60536	-5.08609	0.0015873	0.0332979	-1.05449
10510452	Dffa	-0.651495	8.6832	-7.83374	0.000126139	0.00879417	1.65498
10419116	Gm10375	-0.651919	5.22146	-5.12481	0.00152232	0.0326842	-1.00945
10561702	Kcnk6	-0.651934	9.24678	-8.78984	6.16791e-05	0.0057479	2.40496
10608721	Sts	-0.652339	8.44987	-4.8161	0.00213681	0.0385819	-1.37481
10407072	Elovl7	-0.653566	9.36723	-4.40097	0.00344397	0.0488822	-1.88865
10343329	NA	-0.654309	6.93238	-4.4394	0.00329163	0.0478332	-1.83999
10490129	Bmp7	-0.65531	9.80187	-5.68706	0.000848197	0.0244155	-0.379555
10513320	Ptgr1	-0.655464	8.639	-7.25863	0.000201025	0.0112522	1.16147
10384423	Cobl	-0.655625	7.9897	-5.58173	0.000943505	0.0260288	-0.494163
10490225	Slmo2	-0.656896	9.17493	-5.27162	0.00130153	0.0303007	-0.840614
10356262	Csprs	-0.658437	7.02541	-5.55803	0.000966567	0.0263679	-0.520159
10577954	Rab11fip1	-0.659148	7.83177	-4.80014	0.00217539	0.0388921	-1.39408
10450880	H2-M2	-0.659182	7.41074	-4.93885	0.00186434	0.0359824	-1.22784
10472162	Gpd2	-0.661578	7.60052	-9.46141	3.8792e-05	0.0046224	2.88505
10385932	Lyrm7	-0.661791	5.68751	-7.78098	0.000131492	0.00892707	1.61111
10521892	Slc34a2	-0.663229	5.52731	-4.55437	0.00287866	0.0454068	-1.69573
10362902	NA	-0.663852	9.35418	-5.37824	0.00116361	0.0289322	-0.719953
10342510	NA	-0.664849	7.35948	-4.5786	0.00279917	0.0446681	-1.66559
10524621	Oasl2	-0.66495	6.8229	-7.4786	0.000167627	0.0101688	1.35427
10372844	Rassf3	-0.665264	6.72316	-4.91787	0.00190803	0.0363414	-1.2528
10416899	Ndfip2	-0.66609	9.91331	-5.17082	0.00144891	0.0321404	-0.956195
10548892	Arhgdib	-0.66635	9.88515	-6.62653	0.000347584	0.0150087	0.577738
10516735	Tinagl1	-0.666383	7.34039	-9.06326	5.08844e-05	0.00526948	2.60477
10414102	Mmrn2	-0.666725	5.68557	-6.52195	0.000382018	0.015752	0.476687
10509577	Pla2g2d	-0.666945	5.83132	-8.01664	0.000109404	0.00811996	1.80498
10479852	Camk1d	-0.667332	6.08691	-5.82315	0.000740674	0.0227848	-0.233744
10574100	Nlrc5	-0.66802	10.2555	-5.40024	0.00113724	0.0285284	-0.69526
10450038	Angptl4	-0.669195	6.25049	-7.66621	0.000144053	0.0094299	1.51471
10565819	Slco2b1	-0.672192	7.0512	-8.70246	6.56615e-05	0.00595526	2.33979
10561498	Papl	-0.672234	6.03499	-6.95539	0.000260145	0.0128246	0.8871
10355998	NA	-0.672346	5.62619	-6.69481	0.000326991	0.0144758	0.643018
10425757	Smdt1	-0.672802	10.0023	-6.66682	0.00033526	0.0146403	0.616328
10542911	Samd9l	-0.67303	4.74358	-7.1461	0.000220983	0.0119276	1.06084
10544114	Hipk2	-0.67415	10.3393	-7.22065	0.000207523	0.0115416	1.12766
10503161	Chd7	-0.674265	10.0462	-6.43419	0.000413904	0.0164615	0.39086
10579609	Fcho1	-0.674682	6.65395	-5.65599	0.000875137	0.0248309	-0.413202
10395409	Meox2	-0.675966	5.44614	-4.64845	0.00258332	0.042618	-1.57919
10388042	6330403K07Rik	-0.676246	6.26122	-6.89658	0.000273762	0.013132	0.832701
10464594	BC021614	-0.676343	5.79348	-6.54401	0.000374446	0.0156474	0.498111
10591576	Dock6	-0.676983	8.12557	-7.15933	0.000218524	0.0118501	1.07274
10338208	NA	-0.677527	8.16022	-5.00157	0.00174022	0.0346846	-1.1536
10376899	Trim16	-0.679236	7.24655	-6.38163	0.000434436	0.0168538	0.338999
10472212	Pkp4	-0.680118	9.77177	-6.12887	0.000550644	0.0194036	0.0847866
10342379	NA	-0.680584	6.78243	-4.37792	0.00353909	0.0495201	-1.91795
10485117	Creb3l1	-0.681067	7.735	-4.81012	0.00215117	0.0387434	-1.38202
10452316	C3	-0.681345	6.41761	-4.37792	0.00353907	0.0495201	-1.91795
10544017	Svopl	-0.681657	7.10454	-4.38265	0.0035193	0.0494676	-1.91192
10553354	Nav2	-0.684042	7.10764	-6.89029	0.000275266	0.0131419	0.826856
10450365	NA	-0.684925	8.53592	-5.08402	0.00159088	0.0333126	-1.05692
10567108	Sox6	-0.685901	7.93624	-9.2031	4.62052e-05	0.00495768	2.70462
10464045	Acsl5	-0.686257	9.56417	-7.13615	0.000222852	0.0119786	1.05188
10514347	Cdkn2b	-0.686884	6.60818	-5.15512	0.0014735	0.0323138	-0.974331
10467173	Mir107	-0.687977	6.76003	-6.333	0.000454456	0.0172267	0.290718
10354468	NA	-0.688025	6.00008	-5.08435	0.00159031	0.0333126	-1.05653
10365830	NA	-0.688403	7.86379	-7.54121	0.000159305	0.00992373	1.40822
10418921	Sncg	-0.689095	9.28383	-5.09596	0.00157045	0.0331206	-1.04299
10412466	Hmgcs1	-0.689344	10.1425	-8.85339	5.89547e-05	0.00565547	2.45195
10581505	Rpl10	-0.691096	8.02263	-5.44323	0.00108761	0.0279755	-0.647207
10378082	Ggt6	-0.691572	8.2656	-7.88021	0.000121628	0.00866171	1.6934
10446739	Clip4	-0.692041	10.5188	-8.11911	0.000101139	0.00782208	1.88761
10522024	Tbc1d1	-0.69222	7.58749	-6.73116	0.000316596	0.014292	0.677536
10530998	Tmprss11f	-0.693564	5.61779	-6.35754	0.000444224	0.0169725	0.315124
10599927	Aff2	-0.696248	6.30333	-5.41456	0.00112043	0.0282628	-0.679222
10572897	Hmox1	-0.69674	6.94841	-4.90805	0.00192887	0.0364984	-1.2645
10525464	Orai1	-0.697323	8.12575	-6.73889	0.000314434	0.01425	0.684856
10430302	Csf2rb2	-0.697638	6.17361	-5.31812	0.00123925	0.0296259	-0.787791
10542287	Bcl2l14	-0.698431	5.91143	-6.56357	0.000367873	0.0155535	0.517061
10406171	Tppp	-0.699272	7.8672	-4.52699	0.00297152	0.046075	-1.72991
10503188	Chd7	-0.701376	9.51567	-7.65628	0.000145202	0.00945479	1.50631
10420171	Adcy4	-0.70223	6.52422	-7.62283	0.00014915	0.00959087	1.47794
10343399	NA	-0.704408	9.63364	-4.4525	0.00324139	0.0477015	-1.82345
10434932	Fam43a	-0.705713	6.94299	-5.67968	0.000854515	0.0245074	-0.38754
10487392	Kcnip3	-0.706922	7.3853	-4.51852	0.00300091	0.0461663	-1.7405
10509590	Pla2g2e	-0.708146	6.58771	-5.50803	0.00101733	0.0271387	-0.57527
10513181	Gapdh	-0.708784	10.8157	-4.4626	0.00320327	0.0474356	-1.81072
10556546	Calcb	-0.71008	6.18377	-4.67885	0.00249518	0.0421032	-1.54181
10407782	Edaradd	-0.710434	8.88215	-4.54431	0.00291239	0.0456836	-1.70828
10535807	Flt1	-0.711324	6.22194	-6.10671	0.0005624	0.019667	0.0621098
10505705	Sh3gl2	-0.71164	7.90792	-6.16014	0.000534522	0.01904	0.116681
10538187	Gpnmb	-0.711848	8.0183	-4.38625	0.00350437	0.0493365	-1.90735
10481101	Snora43	-0.712369	7.5431	-4.95008	0.0018414	0.0356247	-1.2145
10418702	Sh3bp5	-0.712999	7.63279	-8.16177	9.7908e-05	0.00770416	1.92172
10393754	Actg1	-0.713685	11.0632	-5.38819	0.0011516	0.0287569	-0.708778
10505299	Bspry	-0.714805	6.72998	-6.02211	0.000609949	0.0204854	-0.0250454
10416437	Lcp1	-0.714972	6.81803	-4.521	0.00299229	0.0461663	-1.7374
10385175	Wwc1	-0.715257	7.67365	-6.07175	0.000581523	0.0198999	0.0262091
10591612	Dock6	-0.715792	9.39161	-5.0157	0.00171356	0.0344895	-1.13697
10427402	Ghr	-0.716319	8.27304	-10.2217	2.37319e-05	0.00364206	3.3876
10339822	NA	-0.71647	10.6007	-7.37343	0.000182739	0.0105515	1.26273
10557326	Il4ra	-0.716974	8.16291	-7.62024	0.000149461	0.00959087	1.47573
10564565	NA	-0.718878	6.96239	-5.68601	0.000849093	0.0244155	-0.380691
10404380	Dusp22	-0.71923	10.0655	-4.99645	0.00175001	0.0347403	-1.15965
10363894	Ipmk	-0.720225	9.7497	-6.54231	0.000375023	0.0156474	0.496464
10507589	NA	-0.72136	6.86808	-5.9458	0.000656747	0.0212358	-0.104466
10413047	Plau	-0.722363	7.52743	-5.29365	0.0012716	0.0298857	-0.815556
10378068	Xaf1	-0.72278	6.88631	-7.80784	0.000128735	0.00882609	1.63348
10431935	Amigo2	-0.72371	6.1868	-10.0838	2.58801e-05	0.00384442	3.29948
10552494	Klk9	-0.72573	6.62382	-4.79502	0.00218793	0.0389812	-1.40027
10524555	Mvk	-0.725957	9.00499	-7.87524	0.000122101	0.00866171	1.6893
10365640	Slc5a8	-0.726067	6.25871	-5.26542	0.00131009	0.0303389	-0.84768
10342056	NA	-0.726289	7.87541	-5.50655	0.00101887	0.0271387	-0.5769
10503210	Chd7	-0.726392	9.52856	-7.17378	0.000215874	0.0117799	1.08572
10523190	Parm1	-0.729279	7.44948	-5.25456	0.00132525	0.0305333	-0.860075
10495285	Sort1	-0.729296	8.7754	-7.65606	0.000145227	0.00945479	1.50613
10452485	Rab31	-0.730367	7.14583	-4.42583	0.00334456	0.0481994	-1.85715
10574161	Nlrc5	-0.730376	8.7924	-5.31253	0.00124656	0.0296784	-0.794129
10342335	NA	-0.730475	5.35669	-6.60425	0.000354614	0.015199	0.556326
10534596	Cux1	-0.730526	7.86992	-7.674	0.000143159	0.0094299	1.5213
10340308	NA	-0.730868	5.48316	-5.21922	0.00137593	0.0310991	-0.900511
10352152	Kif26b	-0.731467	6.17553	-6.57113	0.000365366	0.0155069	0.524376
10557470	Gdpd3	-0.731578	7.06865	-4.47821	0.00314529	0.0469916	-1.79107
10548752	NA	-0.736465	7.42439	-4.53307	0.00295061	0.0459342	-1.72231
10382462	Slc9a3r1	-0.737206	8.59558	-9.71815	3.27368e-05	0.00429376	3.05938
10381898	Mrc2	-0.737537	6.94288	-8.34358	8.53916e-05	0.00708404	2.06522
10350159	Lad1	-0.738018	10.5767	-5.13088	0.0015124	0.0325921	-1.00241
10441396	Ppia	-0.738052	9.05624	-4.48065	0.00313636	0.0469916	-1.78801
10340691	NA	-0.739342	6.6437	-5.17441	0.00144335	0.0320785	-0.952051
10491136	Tnik	-0.74296	7.76839	-4.86386	0.00202584	0.037377	-1.31735
10409713	Slc28a3	-0.743139	5.89624	-5.8145	0.00074703	0.0228782	-0.242934
10455873	Slc12a2	-0.744363	9.10223	-7.52726	0.000161118	0.00994349	1.39623
10342854	NA	-0.744456	6.62203	-5.42246	0.00111129	0.0282274	-0.670397
10606495	Pof1b	-0.745254	10.8148	-8.75816	6.30903e-05	0.00581703	2.38141
10592585	Sc5d	-0.745593	8.7337	-5.99948	0.000623426	0.0206778	-0.0485212
10404783	Edn1	-0.746427	6.1818	-5.24814	0.00133429	0.0305333	-0.867403
10400708	NA	-0.748257	11.6796	-5.65631	0.000874858	0.0248309	-0.412858
10461856	Gna14	-0.749888	7.69097	-7.64658	0.000146335	0.00948991	1.49809
10378754	Fam57a	-0.75061	11.3465	-7.55969	0.000156938	0.00982916	1.42406
10480275	Nebl	-0.750612	8.68155	-5.5537	0.000970847	0.0263963	-0.524916
10438585	Tmem41a	-0.752298	9.00198	-5.76256	0.000786533	0.0235486	-0.298354
10552044	Dmkn	-0.753781	11.4989	-6.38636	0.000432542	0.0168424	0.34368
10525955	Fzd10	-0.753835	7.99534	-5.57351	0.000951429	0.0261652	-0.503166
10536483	Tes	-0.754743	7.03681	-8.85218	5.90054e-05	0.00565547	2.45106
10344392	NA	-0.756604	9.57369	-5.95927	0.000648202	0.0210969	-0.0903936
10339107	NA	-0.759614	4.74873	-5.41979	0.00111436	0.0282274	-0.673376
10377372	Slc25a35	-0.759922	7.3865	-6.5846	0.00036095	0.0153758	0.537383
10412909	Fdft1	-0.7623	9.69943	-4.64983	0.00257923	0.0426106	-1.57749
10555389	Ucp2	-0.763226	11.3709	-4.37928	0.00353337	0.0495201	-1.91621
10443408	Mapk13	-0.764207	9.16547	-5.95448	0.000651228	0.0211558	-0.0953986
10341364	NA	-0.764423	9.69529	-6.69279	0.000327583	0.0144758	0.641087
10434283	NA	-0.764564	11.3375	-5.22909	0.00136156	0.0309495	-0.889199
10343410	NA	-0.765445	5.99227	-5.01908	0.00170725	0.0344001	-1.13299
10405741	NA	-0.767749	8.66206	-4.52546	0.0029768	0.0460907	-1.73182
10591614	Dock6	-0.768639	10.0412	-4.48115	0.0031345	0.0469916	-1.78737
10343902	NA	-0.773103	6.54929	-4.7136	0.00239852	0.0410703	-1.49926
10416251	Egr3	-0.773639	8.52651	-5.32582	0.00122926	0.0295702	-0.779071
10505270	Slc31a2	-0.773867	11.0657	-6.67894	0.000331653	0.0145192	0.62789
10580590	Gapdh	-0.774049	9.62866	-5.15871	0.00146785	0.0323138	-0.970187
10428943	Gsdmc	-0.774071	5.18547	-4.83265	0.00209761	0.0382144	-1.35486
10506583	Ttc22	-0.774123	6.10626	-5.83419	0.000732644	0.0226371	-0.222023
10563760	Mrgprb2	-0.774862	5.30879	-6.12743	0.000551402	0.0194036	0.0833111
10388902	Lgals9	-0.775744	8.97416	-5.22148	0.00137263	0.0310778	-0.897926
10500021	Cgn	-0.775909	6.74604	-4.93692	0.00186829	0.0360388	-1.23012
10517488	Ephb2	-0.776799	7.2819	-5.12313	0.00152507	0.0327231	-1.01139
10360185	NA	-0.776996	11.1308	-5.13643	0.00150339	0.0325034	-0.995968
10356291	A530040E14Rik	-0.777664	4.86077	-5.27046	0.00130312	0.0303007	-0.841935
10463945	Dusp5	-0.777906	7.84963	-6.20559	0.000512032	0.0186845	0.162803
10376021	2008-09-01	-0.778038	8.97162	-5.01403	0.00171669	0.0345131	-1.13893
10396831	Arg2	-0.782097	6.01058	-8.71637	6.50082e-05	0.00593093	2.35021
10505614	Tyrp1	-0.783475	6.19518	-9.61012	3.5143e-05	0.00443359	2.98662
10595148	Gsta2	-0.783625	7.12095	-9.32553	4.25073e-05	0.00475966	2.79078
10574151	Nlrc5	-0.7839	7.64174	-7.45051	0.000171521	0.0102873	1.32993
10352969	Npbwr1	-0.785637	8.52149	-4.87301	0.00200533	0.0371912	-1.30639
10439299	Stfa3	-0.787091	5.9322	-5.71799	0.000822307	0.0240898	-0.346203
10563220	Ppfia3	-0.789664	7.35489	-6.86059	0.000282495	0.0133417	0.799206
10476590	Macrod2	-0.7923	9.0352	-4.63464	0.00262446	0.0429652	-1.59621
10343201	NA	-0.792705	8.50178	-4.58666	0.00277328	0.0445056	-1.65559
10342060	NA	-0.79303	8.65591	-5.0955	0.00157123	0.0331206	-1.04353
10342588	NA	-0.793889	8.47363	-5.34131	0.00120945	0.0293487	-0.761569
10443764	Slc37a1	-0.794667	7.41376	-5.54927	0.000975256	0.0264346	-0.529794
10518216	NA	-0.794956	5.78641	-4.80274	0.00216905	0.0388641	-1.39094
10471535	Fam129b	-0.795497	9.9654	-6.01386	0.000614825	0.0205798	-0.0335979
10340414	NA	-0.797044	4.98052	-6.68733	0.00032918	0.0144928	0.635888
10574560	Ces2f	-0.800486	6.12775	-6.80393	0.000296884	0.0137466	0.746185
10340318	NA	-0.805547	7.6859	-5.34111	0.0012097	0.0293487	-0.761792
10500666	Ptgfrn	-0.806785	8.58977	-9.4535	3.89979e-05	0.0046224	2.8796
10535413	NA	-0.807547	7.83281	-6.04745	0.000595251	0.0201514	0.00115309
10366705	NA	-0.808446	10.3851	-5.58429	0.000941048	0.0260022	-0.491356
10526931	Cyp2w1	-0.809336	8.61294	-10.2854	2.28091e-05	0.00358218	3.42786
10543017	Pdk4	-0.81055	6.41072	-6.02209	0.000609965	0.0204854	-0.025074
10376459	NA	-0.81767	7.88354	-4.74495	0.00231486	0.0403331	-1.46102
10535017	Gal3st4	-0.820053	7.0048	-6.01849	0.000612084	0.0205367	-0.0287977
10410547	Nkd2	-0.8203	6.15677	-7.78665	0.000130905	0.0089046	1.61584
10574163	Nlrc5	-0.821148	7.17641	-4.407	0.00341953	0.0486744	-1.88099
10343864	NA	-0.821752	6.88539	-4.44	0.0032893	0.0478307	-1.83923
10356764	2310007B03Rik	-0.823361	8.1381	-9.00602	5.29535e-05	0.00533697	2.56345
10566709	Nlrp10	-0.824	6.87027	-5.15567	0.00147264	0.0323138	-0.973701
10608711	Erdr1	-0.824031	11.5975	-4.74602	0.00231209	0.040315	-1.45973
10338186	NA	-0.826198	7.96759	-6.54234	0.000375014	0.0156474	0.49649
10517067	Sfn	-0.827817	11.3821	-7.28615	0.000196459	0.0110859	1.18588
10525893	Aacs	-0.827908	8.20002	-6.36686	0.00044041	0.0169218	0.324364
10357594	Rassf5	-0.829283	7.97881	-5.92975	0.0006671	0.0213915	-0.121276
10599008	Slc6a14	-0.830773	5.16755	-6.25499	0.000488783	0.0181647	0.212648
10389894	Abcc3	-0.831797	7.8736	-5.67119	0.000861845	0.0246566	-0.396732
10343190	NA	-0.834157	8.926	-4.49656	0.00307866	0.0465974	-1.76802
10478997	Tfap2c	-0.834697	8.43479	-5.25252	0.00132812	0.0305333	-0.862405
10574133	Nlrc5	-0.836805	7.70683	-8.21115	9.4314e-05	0.00753645	1.961
10414360	Lgals3	-0.842784	11.5342	-6.18991	0.000519667	0.018835	0.146925
10352957	Rgs20	-0.842991	5.70923	-8.31034	8.75374e-05	0.00722756	2.03921
10394682	NA	-0.843076	7.4383	-5.31935	0.00123765	0.0296101	-0.786401
10415885	Sox7	-0.84819	8.6656	-8.08087	0.000104137	0.00793818	1.85689
10400006	Ahr	-0.850125	10.053	-10.4681	2.03806e-05	0.00340166	3.54185
10603746	Maob	-0.853852	6.97888	-7.45759	0.000170529	0.0102665	1.33608
10466843	NA	-0.854905	8.9613	-4.87531	0.0020002	0.0371912	-1.30363
10409014	NA	-0.854921	8.13339	-5.01195	0.00172059	0.0345131	-1.14138
10339071	NA	-0.855789	10.2918	-9.86175	2.98233e-05	0.00406532	3.1548
10383615	Metrnl	-0.857782	6.78301	-6.60096	0.000355666	0.0152066	0.553155
10593767	Chrnb4	-0.860745	6.5456	-4.56009	0.00285968	0.0451829	-1.68861
10448350	Paqr4	-0.861691	9.15511	-6.90934	0.000270741	0.0130576	0.844536
10502359	Dapp1	-0.861851	6.74228	-5.94965	0.000654294	0.0212291	-0.100445
10340012	NA	-0.864209	6.74627	-5.97323	0.000639479	0.0208632	-0.0758359
10431266	Cerk	-0.865073	8.0422	-5.69693	0.000839839	0.0243467	-0.3689
10340905	NA	-0.865204	5.67991	-4.5624	0.00285204	0.0450899	-1.68574
10586591	Car12	-0.866411	9.62319	-5.22798	0.00136317	0.0309495	-0.890469
10370471	Agpat3	-0.867787	9.74686	-9.67129	3.37566e-05	0.00432982	3.02793
10342841	NA	-0.868195	4.5623	-5.61813	0.000909276	0.025448	-0.454387
10606355	Cysltr1	-0.868838	7.70323	-5.90871	0.000680947	0.0216205	-0.143356
10475845	Acoxl	-0.869956	6.47732	-6.00799	0.000618319	0.0206264	-0.0396847
10562649	NA	-0.871548	10.788	-4.56402	0.00284672	0.0450603	-1.68372
10499937	NA	-0.872173	8.2548	-4.42295	0.00335588	0.0483425	-1.86079
10500333	Hist2h4	-0.872572	11.1703	-5.1506	0.00148067	0.0323284	-0.979563
10364326	Krtap10-10	-0.872803	6.33662	-4.37074	0.00356927	0.0496668	-1.92708
10478523	NA	-0.873669	6.67123	-7.91405	0.000118457	0.00848983	1.72124
10364375	Cstb	-0.878698	10.5078	-7.34944	0.000186399	0.0106742	1.24169
10548729	Mansc1	-0.881688	7.97657	-5.48068	0.00104635	0.0275122	-0.605555
10341351	NA	-0.883168	9.23471	-4.48632	0.00311563	0.0469438	-1.78087
10357084	Serpinb3b	-0.884778	6.36566	-6.72449	0.000318475	0.0143026	0.671213
10503168	Chd7	-0.885854	9.66158	-5.6449	0.000884985	0.024949	-0.425244
10505200	Hsdl2	-0.88908	9.08015	-8.76519	6.2774e-05	0.00581703	2.38664
10342084	NA	-0.892143	5.7527	-5.50126	0.00102443	0.0271825	-0.582756
10382802	Sphk1	-0.892867	8.10967	-10.2688	2.30455e-05	0.00359221	3.41739
10526564	Ufsp1	-0.89451	7.95416	-5.18327	0.00142974	0.0318575	-0.941844
10482762	Idi1	-0.897779	7.44477	-6.46707	0.000401618	0.0161764	0.423128
10349876	Plekha6	-0.900492	6.98075	-5.35967	0.00118641	0.029124	-0.740851
10575976	Crispld2	-0.901665	7.21156	-7.05793	0.000238193	0.0123453	0.98102
10394054	Cd7	-0.90184	8.91954	-5.47327	0.00105438	0.0276218	-0.613787
10574155	Nlrc5	-0.902229	8.04325	-7.20771	0.000209792	0.0116306	1.11611
10466410	Psat1	-0.902275	9.12847	-9.66341	3.39318e-05	0.00433628	3.02262
10430344	Il2rb	-0.910943	6.58111	-7.20862	0.000209631	0.0116306	1.11692
10446763	Lbh	-0.911302	7.47399	-5.75909	0.000789257	0.0235895	-0.302072
10522368	Nipal1	-0.912129	6.16512	-5.10033	0.00156305	0.0330455	-1.0379
10449303	Bak1	-0.912317	7.59811	-7.86323	0.000123254	0.00869026	1.67939
10555174	Lrrc32	-0.912536	6.88955	-8.06254	0.000105611	0.00795014	1.84211
10596747	Sema3f	-0.91339	9.93973	-6.50176	0.0003891	0.015856	0.457026
10468489	Xpnpep1	-0.914048	9.13391	-8.20092	9.50462e-05	0.00756019	1.95288
10352143	Kif26b	-0.915051	7.09404	-11.1369	1.36937e-05	0.00279996	3.94124
10424676	Ly6e	-0.916811	10.9771	-8.84933	5.91246e-05	0.00565547	2.44896
10568696	D7Ertd443e	-0.919662	6.31215	-5.05097	0.00164894	0.0338737	-1.09555
10543058	Dlx5	-0.919969	8.26039	-6.08721	0.000572977	0.0197592	0.0421063
10507095	Skint11	-0.922681	6.10722	-8.68696	6.63981e-05	0.00597927	2.32817
10597182	Nbeal2	-0.923575	8.4296	-6.13696	0.00054642	0.0193024	0.093053
10383109	Card14	-0.923756	7.45119	-6.75421	0.000310197	0.0140947	0.699345
10469151	Itih5	-0.92809	7.3557	-4.63841	0.00261317	0.0428664	-1.59156
10574141	Nlrc5	-0.9308	8.60832	-6.45702	0.000405331	0.0162694	0.413276
10422280	Abcc4	-0.931306	7.95661	-11.5308	1.09434e-05	0.00257101	4.16401
10385083	Gabrp	-0.93143	7.90643	-6.92435	0.000267236	0.0129718	0.85843
10552406	Nkg7	-0.932688	7.49906	-4.95212	0.00183727	0.0355985	-1.21208
10572635	Sfn	-0.933911	11.6303	-8.30054	8.81822e-05	0.00724376	2.03152
10339420	NA	-0.934092	6.01842	-5.07254	0.00161077	0.0335072	-1.07031
10342799	NA	-0.936457	9.67343	-4.64855	0.002583	0.042618	-1.57906
10471503	Taf1d	-0.938151	7.61682	-4.81291	0.00214446	0.0386626	-1.37866
10606016	Il2rg	-0.942449	7.61659	-9.57124	3.60577e-05	0.00449235	2.96023
10341354	NA	-0.94351	6.37994	-6.95018	0.00026132	0.0128439	0.882296
10467115	Ankrd22	-0.947244	7.83154	-6.14134	0.000544149	0.0192417	0.0975219
10584870	Tmprss13	-0.94792	9.31788	-7.05625	0.000238535	0.0123453	0.979491
10560862	Pinlyp	-0.948539	6.30738	-7.1322	0.000223599	0.0119786	1.04832
10492300	Aadac	-0.949726	7.37499	-10.3775	2.1545e-05	0.00347232	3.48564
10592044	Tmem45b	-0.949896	6.27047	-6.51243	0.00038534	0.0157767	0.46742
10506452	AY512949	-0.950623	5.70568	-6.17009	0.000529505	0.018961	0.1268
10428302	Klf10	-0.955145	8.34333	-8.23422	9.26858e-05	0.00747508	1.97927
10502552	Clca1	-0.955476	9.01882	-5.98937	0.000629557	0.0207819	-0.0590345
10346114	NA	-0.95685	7.14233	-11.2538	1.28029e-05	0.0027471	4.00826
10340556	NA	-0.960418	6.3454	-7.82237	0.000127272	0.00879883	1.64555
10371111	Tjp3	-0.962418	8.45642	-8.56699	7.24277e-05	0.00635754	2.23747
10552037	Sbsn	-0.965591	10.7971	-8.01481	0.000109559	0.00811996	1.80349
10439710	Phldb2	-0.967636	7.2812	-7.02247	0.000245539	0.0125146	0.948671
10545168	Tacstd2	-0.967675	10.7966	-6.35106	0.000446902	0.0169866	0.308684
10363860	Slc16a9	-0.969467	7.89193	-9.11253	4.91768e-05	0.00517995	2.64013
10575926	Atp2c2	-0.971063	6.37454	-8.40406	8.1639e-05	0.00693832	2.11229
10517287	Man1c1	-0.972996	8.54988	-10.9407	1.53521e-05	0.00291692	3.82697
10444991	Gm6034	-0.976506	8.8718	-5.36729	0.001177	0.0290778	-0.732274
10584835	Mpzl3	-0.984388	7.74775	-7.01345	0.000247447	0.0125566	0.940426
10518453	Chchd2	-0.984742	5.92795	-5.22103	0.00137329	0.0310778	-0.898439
10410452	Srd5a1	-0.985985	8.69493	-9.18493	4.67844e-05	0.00499238	2.69174
10342951	NA	-0.992539	6.94952	-5.13961	0.00149826	0.0325034	-0.992285
10574159	Nlrc5	-0.997349	8.86506	-5.34387	0.0012062	0.0293487	-0.75867
10516487	Gjb4	-0.997885	10.4469	-9.00971	5.2817e-05	0.00533697	2.56612
10567564	Cdr2	-1.00333	7.09327	-9.41475	4.00244e-05	0.00463888	2.85284
10521602	Cpeb2	-1.00458	9.01284	-7.02023	0.00024601	0.0125202	0.94663
10574104	Nlrc5	-1.00488	8.35841	-8.87375	5.81113e-05	0.00565547	2.46693
10538275	Nfe2l3	-1.00869	7.14415	-6.80837	0.000295727	0.0137255	0.750353
10441313	C2cd2	-1.00908	8.5975	-8.0831	0.00010396	0.00793818	1.85869
10502565	Clca2	-1.01039	11.5177	-10.7778	1.69056e-05	0.00306062	3.73027
10536898	Irf5	-1.01096	7.12448	-6.01332	0.000615144	0.0205798	-0.034155
10416057	Clu	-1.01283	8.63574	-7.22104	0.000207455	0.0115416	1.12801
10552425	Vsig10l	-1.01296	8.2839	-9.70429	3.30347e-05	0.00429376	3.0501
10540298	Chl1	-1.01322	9.9017	-12.7048	5.8361e-06	0.00166281	4.77839
10422655	NA	-1.01906	8.00272	-10.9629	1.51537e-05	0.00291692	3.83999
10492291	NA	-1.01994	5.47254	-5.85687	0.000716459	0.0222358	-0.198004
10542340	8430419L09Rik	-1.02228	8.85826	-12.1476	7.8102e-06	0.00198163	4.49562
10588037	Rbp1	-1.0287	7.79964	-8.86495	5.84742e-05	0.00565547	2.46046
10594825	Aqp9	-1.02978	6.52046	-7.52772	0.000161059	0.00994349	1.39662
10571657	Acsl1	-1.03079	10.2382	-8.93808	5.55345e-05	0.00550269	2.51405
10529264	Spon2	-1.03081	6.64263	-9.41711	3.99612e-05	0.00463888	2.85447
10497265	Fabp4	-1.03283	5.77788	-7.59812	0.000152145	0.00968645	1.4569
10592160	Gm6762	-1.03637	6.00848	-6.2051	0.000512266	0.0186845	0.162314
10562192	Fxyd5	-1.03644	9.21307	-6.88105	0.000277492	0.0132132	0.818267
10438358	2005-09-01	-1.0379	9.31613	-7.57714	0.000154741	0.00976189	1.43899
10422244	Slitrk6	-1.03972	7.69499	-5.63941	0.00088991	0.0250675	-0.431217
10343885	NA	-1.0405	7.09656	-4.72947	0.00235577	0.0406482	-1.47989
10495659	Cnn3	-1.04281	7.58786	-7.01843	0.000246392	0.0125213	0.944977
10429510	2300005B03Rik	-1.04829	7.50892	-5.15271	0.00147732	0.032317	-0.977121
10343502	NA	-1.05238	6.7947	-5.79707	0.000760034	0.0231541	-0.261493
10361509	Syne1	-1.05444	7.40316	-11.0029	1.48031e-05	0.00291692	3.86342
10605938	P2ry4	-1.05568	5.95593	-10.6642	1.80953e-05	0.00320915	3.66185
10458086	Gm10548	-1.05788	9.84438	-6.62866	0.000346919	0.0149987	0.579783
10389177	Mmp28	-1.0607	7.93504	-9.96163	2.79709e-05	0.00392044	3.22029
10569017	Ifitm3	-1.06201	11.1755	-9.06179	5.09363e-05	0.00526948	2.60371
10410530	Slc6a19	-1.06267	5.80049	-8.29786	8.83589e-05	0.00724376	2.02942
10568873	Adam8	-1.06284	7.66575	-9.18378	4.68216e-05	0.00499238	2.69092
10351206	Selp	-1.06549	6.03446	-7.12468	0.00022503	0.0119786	1.04153
10569038	Ano9	-1.06637	10.2975	-8.82606	6.0109e-05	0.00567769	2.43179
10504188	Ccl19	-1.06774	8.13815	-4.98854	0.00176524	0.0348635	-1.16898
10505858	Ifnz	-1.0689	6.24549	-4.67841	0.00249643	0.0421037	-1.54235
10552140	Cebpa	-1.0745	9.2146	-6.55226	0.000371659	0.0156191	0.506106
10499655	Il6ra	-1.07504	9.56663	-7.05067	0.000239676	0.0123608	0.97441
10493889	Lce1c	-1.07572	7.67596	-4.79143	0.00219676	0.0390785	-1.40461
10585803	Stra6	-1.07919	7.25286	-6.7553	0.000309896	0.0140947	0.700381
10490159	Pmepa1	-1.0808	8.5345	-8.43449	7.98221e-05	0.00683403	2.13585
10521537	Cytl1	-1.08169	6.45867	-6.71755	0.000320445	0.0143171	0.664625
10521038	Slc5a1	-1.09294	6.12395	-9.26633	4.42515e-05	0.00485231	2.74927
10360070	Fcer1g	-1.09394	7.09853	-9.76074	3.184e-05	0.00425677	3.08784
10539894	Mgll	-1.10308	8.25387	-8.76	6.30071e-05	0.00581703	2.38278
10595620	NA	-1.11062	7.89548	-4.49653	0.00307875	0.0465974	-1.76806
10344429	NA	-1.11708	7.49995	-5.59448	0.000931348	0.0258369	-0.480203
10367036	Rdh1	-1.12054	7.16763	-8.92889	5.58946e-05	0.00550396	2.50734
10405566	Slc25a48	-1.12216	7.81168	-12.1643	7.74114e-06	0.00197854	4.50429
10541885	Scnn1a	-1.12359	8.31923	-10.8765	1.5944e-05	0.00291692	3.78905
10456005	Cd74	-1.12452	8.90664	-4.91085	0.00192291	0.0364522	-1.26117
10437210	Bace2	-1.12813	7.32543	-10.4623	2.0453e-05	0.00340166	3.53827
10574139	Nlrc5	-1.13633	8.05699	-10.3828	2.14756e-05	0.00347232	3.48891
10592705	Pou2f3	-1.13952	9.99699	-7.81028	0.000128488	0.00882609	1.63551
10377588	Sox15	-1.1396	8.21214	-6.9229	0.000267572	0.0129718	0.857093
10486448	Pla2g4f	-1.15155	6.9941	-10.334	2.21324e-05	0.003529	3.45839
10581266	Tppp3	-1.15338	9.53747	-6.56404	0.000367717	0.0155535	0.517514
10421697	Lacc1	-1.15757	8.34874	-7.06123	0.000237522	0.0123453	0.984026
10344613	NA	-1.15838	6.91738	-4.81012	0.00215118	0.0387434	-1.38202
10463347	Scd3	-1.1597	6.66564	-4.99984	0.00174352	0.0346908	-1.15565
10460585	Fosl1	-1.16141	7.28326	-14.8523	2.10125e-06	0.000905775	5.73935
10574157	Nlrc5	-1.16211	8.83554	-5.27473	0.00129725	0.0302388	-0.837068
10577190	Rasa3	-1.16272	8.77133	-7.0115	0.000247862	0.0125593	0.938641
10432907	Krt78	-1.16424	7.22812	-6.00685	0.000619002	0.0206294	-0.0408713
10349147	Serpinb7	-1.16587	7.62235	-9.0638	5.08652e-05	0.00526948	2.60516
10567995	Nupr1	-1.16635	8.09826	-4.6506	0.00257694	0.0426106	-1.57653
10541910	Vwf	-1.16874	7.66788	-7.41473	0.000176629	0.0104149	1.29881
10524955	Tesc	-1.16955	7.53086	-4.36608	0.00358905	0.0498821	-1.93303
10357120	NA	-1.17484	10.3421	-5.04781	0.00165462	0.0339119	-1.09925
10403283	Calm5	-1.17637	7.50593	-5.07312	0.00160977	0.0335063	-1.06964
10550980	Lypd3	-1.17642	10.6841	-10.8816	1.58964e-05	0.00291692	3.79205
10544036	Atp6v0a4	-1.17983	7.78081	-9.44467	3.92292e-05	0.0046224	2.87351
10338914	NA	-1.1803	6.48013	-5.14503	0.00148955	0.0324009	-0.986
10495371	Aknad1	-1.18224	6.98206	-7.41981	0.000175893	0.0104149	1.30324
10392221	Pecam1	-1.18336	6.20923	-6.21942	0.0005054	0.0185705	0.176791
10517646	Pla2g2f	-1.18355	10.0933	-5.32221	0.00123393	0.0296006	-0.783157
10344306	NA	-1.18713	8.34417	-4.50363	0.00305338	0.0465116	-1.75915
10349782	Nuak2	-1.19102	7.32746	-8.18684	9.60638e-05	0.0076053	1.94169
10408616	Slc22a23	-1.19142	8.29076	-10.5338	1.95798e-05	0.00332368	3.58235
10429564	Ly6a	-1.19451	10.9348	-9.48969	3.8066e-05	0.00461901	2.9045
10478048	Lbp	-1.19489	6.86582	-6.58571	0.000360588	0.0153758	0.538456
10355312	Ikzf2	-1.19566	8.73771	-14.9581	2.00541e-06	0.000893695	5.78202
10574135	Nlrc5	-1.19859	7.69648	-10.9382	1.53751e-05	0.00291692	3.82547
10420114	Tgm1	-1.20096	7.81357	-5.43749	0.0010941	0.0280303	-0.653606
10516932	Sesn2	-1.20264	8.14788	-10.9108	1.56247e-05	0.00291692	3.80933
10517250	Extl1	-1.20385	9.0709	-7.09239	0.000231292	0.0121309	1.01232
10593723	Acsbg1	-1.2054	9.60913	-9.04269	5.16169e-05	0.00532405	2.58996
10574137	Nlrc5	-1.20955	8.50298	-12.5188	6.42371e-06	0.00172269	4.68568
10390831	Krt10	-1.21488	12.5128	-13.4488	4.0267e-06	0.00130607	5.13325
10521168	Nat8l	-1.2199	7.47751	-9.20292	4.62108e-05	0.00495768	2.7045
10466976	Gldc	-1.22045	6.66458	-10.8971	1.57514e-05	0.00291692	3.80124
10587854	Slc9a9	-1.22122	7.90634	-7.56774	0.00015592	0.00980071	1.43095
10544906	Ggct	-1.22428	7.37912	-9.00421	5.30202e-05	0.00533697	2.56214
10505911	Dmrta1	-1.22795	6.4208	-6.87605	0.000278706	0.013233	0.813611
10500378	Nudt17	-1.22898	7.70646	-5.56687	0.00095789	0.0262782	-0.510451
10579525	Plvap	-1.22937	6.63477	-7.32213	0.000190667	0.0108471	1.21766
10602198	Pak3	-1.23387	7.91734	-10.0034	2.72359e-05	0.00388649	3.24745
10339344	NA	-1.2353	7.63338	-5.25575	0.00132358	0.0305333	-0.858716
10339285	NA	-1.23555	7.54312	-5.09764	0.0015676	0.0331043	-1.04103
10338923	NA	-1.23639	10.0878	-5.7556	0.000792	0.0235912	-0.305804
10593024	Cd3e	-1.23763	8.60205	-6.71568	0.000320977	0.0143224	0.662854
10359929	Ddr2	-1.24127	6.81704	-11.4043	1.17512e-05	0.00263531	4.09344
10396840	Rdh12	-1.24716	8.16948	-11.0341	1.45355e-05	0.00290376	3.88166
10380719	Sp6	-1.25334	6.38243	-5.45242	0.00107732	0.0278835	-0.636964
10560685	Bcl3	-1.25508	7.51881	-7.39816	0.000179052	0.0104778	1.28436
10543273	Cttnbp2	-1.2561	8.61304	-16.2384	1.16763e-06	0.000687343	6.26764
10382492	Otop3	-1.25814	7.14357	-7.76561	0.0001331	0.00898361	1.59828
10515803	Wdr65	-1.26672	7.97718	-5.34173	0.0012089	0.0293487	-0.761086
10486396	Ehd4	-1.26919	8.43371	-6.40476	0.000425261	0.0167407	0.361867
10399559	Atp6v1c2	-1.27164	7.93192	-9.64129	3.44285e-05	0.00438365	3.00771
10469322	Vim	-1.27189	9.67287	-7.09194	0.000231381	0.0121309	1.01191
10432636	Smagp	-1.27295	8.89113	-5.53303	0.000991589	0.0267814	-0.547675
10574102	Nlrc5	-1.27561	9.52829	-7.61723	0.000149823	0.00959087	1.47317
10476545	Sptlc3	-1.27565	9.06584	-13.2431	4.45293e-06	0.00136977	5.03765
10574145	Nlrc5	-1.27942	7.80733	-5.93709	0.000662345	0.0213177	-0.113588
10460255	1700055N04Rik	-1.28805	10.643	-11.5183	1.10207e-05	0.00257101	4.15704
10429573	Ly6c2	-1.29437	7.75441	-9.70175	3.30897e-05	0.00429376	3.04839
10513406	Slc46a2	-1.29463	5.83809	-11.1604	1.35091e-05	0.00279509	3.95478
10367041	Rdh9	-1.29974	7.16574	-9.57395	3.59931e-05	0.00449235	2.96207
10589960	Gadl1	-1.30186	6.72885	-9.15383	4.77954e-05	0.00506514	2.66962
10349157	Serpinb2	-1.30205	10.9133	-15.2956	1.73175e-06	0.000830229	5.91537
10342663	NA	-1.30426	6.58455	-5.47316	0.00105449	0.0276218	-0.613903
10389590	Gdpd1	-1.30726	6.67635	-10.3732	2.16029e-05	0.00347232	3.48293
10420596	Tnfrsf19	-1.30748	9.70092	-13.6718	3.61631e-06	0.00123238	5.23485
10388824	Foxn1	-1.30895	7.95103	-5.45308	0.00107659	0.0278835	-0.636232
10523758	Lrrc8b	-1.31333	8.72865	-6.48225	0.000396085	0.015997	0.437981
10449775	Notch3	-1.31352	8.7343	-9.37646	4.10693e-05	0.00469595	2.82628
10502638	Clca5	-1.31631	10.0421	-15.7789	1.41096e-06	0.000752952	6.09956
10601044	Gdpd2	-1.31959	9.54574	-5.87568	0.000703334	0.0219748	-0.178127
10404053	Hist1h2bc	-1.32111	9.05836	-6.87504	0.000278951	0.013233	0.812671
10481621	1110008P14Rik	-1.32291	6.89638	-5.69689	0.000839875	0.0243467	-0.368947
10464601	NA	-1.32312	8.27907	-4.60645	0.0027108	0.0438675	-1.63106
10462442	Il33	-1.32483	8.48407	-10.8784	1.5927e-05	0.00291692	3.79013
10487405	Prom2	-1.3253	10.1046	-11.1412	1.36591e-05	0.00279996	3.94376
10533720	Niacr1	-1.32655	7.23851	-12.5194	6.42156e-06	0.00172269	4.68601
10526559	Ache	-1.33312	7.57958	-4.82554	0.00211434	0.0384097	-1.36342
10408861	Adtrp	-1.3344	7.72303	-7.54954	0.000158234	0.0098891	1.41536
10366546	Cpm	-1.3345	6.13658	-7.38544	0.000180938	0.0105364	1.27324
10349872	NA	-1.33733	7.4695	-7.18969	0.000212996	0.0117042	1.09999
10342534	NA	-1.33745	8.95264	-5.45725	0.00107196	0.0278278	-0.631596
10369932	Susd2	-1.33785	11.2943	-10.8066	1.6619e-05	0.00302448	3.74745
10472235	Dapl1	-1.34369	11.8163	-9.16877	4.73069e-05	0.00502871	2.68025
10486197	Rhov	-1.34938	7.29147	-11.3269	1.22794e-05	0.00268448	4.04979
10481627	Lcn2	-1.35002	5.63597	-15.8124	1.39134e-06	0.000752952	6.11207
10450996	Gpr111	-1.35487	7.01621	-14.5426	2.41309e-06	0.000955454	5.61219
10378816	Slc6a4	-1.35809	9.37136	-9.48167	3.82703e-05	0.00461901	2.89899
10468239	Cyp17a1	-1.36066	7.13796	-7.42987	0.000174447	0.0103729	1.312
10338251	NA	-1.36232	6.85588	-11.457	1.14069e-05	0.00260857	4.12293
10349562	AA986860	-1.36302	7.60021	-9.72749	3.25378e-05	0.00429376	3.06563
10499329	Rhbg	-1.36429	8.36587	-9.52966	3.70661e-05	0.00458512	2.93188
10489961	Nfatc2	-1.37436	7.03829	-9.99818	2.73261e-05	0.00388649	3.24408
10570741	Defb1	-1.37441	8.4282	-7.20401	0.000210446	0.0116482	1.1128
10476740	Slc24a3	-1.37931	8.93976	-17.4417	7.27982e-07	0.000611193	6.67775
10436487	Vgll3	-1.38556	7.92324	-5.3482	0.00120075	0.029331	-0.753792
10506433	Dab1	-1.38735	7.01727	-17.4525	7.2501e-07	0.000611193	6.68124
10429520	Ly6d	-1.38875	10.8773	-7.74945	0.000134815	0.00904156	1.58476
10515115	Slc5a9	-1.38968	7.09713	-12.1966	7.60909e-06	0.0019592	4.52108
10568536	Cpxm2	-1.39286	8.96041	-15.2798	1.74358e-06	0.000830229	5.90921
10590992	Hephl1	-1.39456	6.16313	-10.9047	1.56816e-05	0.00291692	3.80569
10601088	NA	-1.39783	7.47874	-7.81679	0.000127831	0.00879883	1.64092
10364593	Cnn2	-1.40639	10.171	-7.58628	0.000153604	0.00972094	1.4468
10548817	Plbd1	-1.40877	9.96626	-14.376	2.60253e-06	0.000955454	5.54232
10541301	Tuba8	-1.40906	9.12538	-16.2819	1.14718e-06	0.000687343	6.28322
10608692	Rn4.5s	-1.40975	9.97029	-5.76491	0.000784697	0.0235486	-0.29584
10574098	Nlrc5	-1.41221	9.44251	-8.9793	5.39518e-05	0.00538898	2.54407
10597960	Slc6a20a	-1.41564	7.29491	-8.61165	7.0113e-05	0.00621716	2.27138
10339380	NA	-1.41762	6.00751	-8.79877	6.12877e-05	0.00572678	2.41158
10561478	Nccrp1	-1.42077	7.53177	-5.56427	0.000960437	0.0262782	-0.51331
10525165	Oas1f	-1.42212	9.71901	-11.8401	9.22172e-06	0.00225737	4.33285
10342309	NA	-1.42373	7.68178	-6.01596	0.000613582	0.0205671	-0.0314236
10477644	Trp53inp2	-1.42412	9.29978	-15.6863	1.46671e-06	0.000752952	6.0649
10586166	NA	-1.43491	9.30066	-6.79826	0.000298368	0.0137684	0.740861
10341691	NA	-1.43792	6.46893	-5.71453	0.000825154	0.0241078	-0.34992
10556487	NA	-1.44194	6.92502	-10.2182	2.37845e-05	0.00364206	3.38535
10597420	Ccr4	-1.44195	8.53074	-17.3238	7.61389e-07	0.000615485	6.6394
10361918	Il20ra	-1.44651	9.57799	-9.00228	5.3092e-05	0.00533697	2.56074
10340507	NA	-1.4486	6.95908	-6.49108	0.000392907	0.0159364	0.446604
10374228	Gm11992	-1.45152	7.05242	-13.2943	4.34223e-06	0.00134764	5.06162
10366476	Ptprb	-1.45446	6.86807	-5.26922	0.00130484	0.0303007	-0.843355
10435501	Stfa1	-1.45505	7.15124	-7.41938	0.000175955	0.0104149	1.30287
10454129	Dsg1b	-1.45805	9.966	-9.92543	2.86266e-05	0.00394865	3.19664
10348791	Ano7	-1.46027	7.9902	-5.31031	0.00124947	0.029683	-0.79664
10593634	Elmod1	-1.465	8.03522	-7.56128	0.000156737	0.00982916	1.42542
10574438	Cdh5	-1.46993	6.52024	-5.29955	0.00126371	0.0298107	-0.808848
10493834	Pglyrp4	-1.47839	7.50451	-9.13427	4.84441e-05	0.00511829	2.65567
10469936	Nrarp	-1.4818	8.74595	-9.99865	2.73178e-05	0.00388649	3.24439
10565775	Dgat2	-1.4829	9.30065	-6.68655	0.000329408	0.0144928	0.63515
10385384	Nipal4	-1.48422	8.71164	-12.4983	6.4923e-06	0.00172269	4.6754
10359161	Soat1	-1.49233	7.42766	-4.74917	0.00230387	0.040202	-1.45589
10432852	Krt1	-1.49235	12.1601	-17.8043	6.35272e-07	0.000591741	6.79341
10344366	NA	-1.49326	6.50534	-5.0385	0.00167148	0.0340185	-1.11018
10574149	Nlrc5	-1.51686	8.9527	-6.99767	0.000250828	0.0125692	0.925968
10490611	Ptk6	-1.51856	6.89465	-18.3222	5.25329e-07	0.000521727	6.95273
10574013	Mt4	-1.51937	9.2868	-5.67024	0.000862665	0.0246597	-0.397755
10454113	Dsg1a	-1.52496	11.5057	-15.2342	1.7782e-06	0.000835276	5.89139
10422059	Kctd12	-1.52642	8.7271	-7.23831	0.000204473	0.0114268	1.1434
10405753	Me1	-1.52709	7.00251	-5.71848	0.000821903	0.0240898	-0.345673
10399465	Fam84a	-1.53243	9.22947	-13.3829	4.15801e-06	0.00131729	5.10281
10471486	Eng	-1.53583	7.39615	-5.52257	0.00100226	0.0269264	-0.559203
10460251	1700055N04Rik	-1.53979	8.23205	-8.59603	7.09131e-05	0.00627211	2.25954
10469801	Il1f5	-1.54196	7.68988	-12.5579	6.2947e-06	0.00172269	4.70532
10563766	NA	-1.54385	7.85495	-7.63913	0.000147211	0.00951123	1.49178
10521471	Ppp2r2c	-1.55565	7.92338	-9.95018	2.81765e-05	0.00393009	3.21282
10380065	Rnu3b1	-1.56191	9.44102	-6.22735	0.000501643	0.0184911	0.184793
10515220	Faah	-1.56686	7.54183	-14.3457	2.63877e-06	0.000955454	5.5295
10534395	Cldn4	-1.5704	8.2704	-9.03186	5.20075e-05	0.00532772	2.58214
10484520	4833423E24Rik	-1.57584	9.33356	-10.0732	2.60542e-05	0.00385381	3.29265
[truncated: 108 more rows]
