# Supplementary material for: The Rho guanosine nucleotide exchange factors Vav2 and Vav3 modulate epidermal stem cell function
Source: Oncogene. 2022 May 9;41(24):3341–54. doi: 10.1038/s41388-022-02341-7 (PMC9187518; doi:10.1038/s41388-022-02341-7)
Supplement: Supplementary file 3 — Dataset 2 [file 41388_2022_2341_MOESM3_ESM.xlsx]

## Sheet: Table S2A
Table S2A. Differentially expressed genes in WT TSCs vs SSCs
Probeset	Symbol	logFC	AveExpr	t	P.Value	adj.P.Val	B
10606178	Xist	6.42663	8.53701	51.8485	6.42778e-11	1.11715e-06	14.8362
10365974	Dcn	6.12744	8.96294	42.6085	2.81833e-10	1.69585e-06	13.8695
10463551	Elovl3	5.70191	8.15526	35.7316	1.059e-09	1.75289e-06	12.8738
10481627	Lcn2	5.18902	9.84834	23.7553	2.25581e-08	9.29773e-06	10.1841
10390823	Krt28	5.17505	8.1057	27.1744	8.25522e-09	5.60636e-06	11.1194
10390798	Krt25	5.07824	8.93093	28.5643	5.68195e-09	4.31192e-06	11.4553
10499891	Sprr1b	5.07578	10.132	20.0835	7.87839e-08	1.68584e-05	8.96544
10490923	Car2	4.98288	7.84308	34.4722	1.38666e-09	1.79826e-06	12.6572
10414551	Rnase2b	4.92986	7.93679	34.7898	1.29433e-09	1.79826e-06	12.713
10432774	Krt6b	4.80653	10.922	12.764	2.20871e-06	0.00010678	5.51181
10439292	NA	4.74726	10.0494	10.8072	7.32148e-06	0.000220274	4.22442
10439299	Stfa3	4.64572	8.75531	36.5316	8.96658e-10	1.7496e-06	13.0053
10581824	Fa2h	4.63832	9.00692	21.3094	5.07079e-08	1.33531e-05	9.40098
10542857	Far2	4.61138	9.69438	14.0584	1.09331e-06	7.28034e-05	6.25857
10432799	Krt71	4.55844	9.48055	19.7743	8.84077e-08	1.79584e-05	8.8505
10349968	Chil1	4.53271	9.0437	20.3079	7.25394e-08	1.62109e-05	9.04754
10500559	Hsd3b6	4.51673	7.77477	13.8412	1.22491e-06	7.71336e-05	6.13839
10432831	Krt73	4.48817	9.08656	22.5326	3.34586e-08	1.13749e-05	9.80595
10490838	Fabp5	4.47421	9.80614	34.8312	1.28283e-09	1.79826e-06	12.7202
10585699	Fabp5	4.37498	10.8763	36.7391	8.59278e-10	1.7496e-06	13.0387
10467124	Acta2	4.27739	9.39369	25.3875	1.37315e-08	7.12399e-06	10.6514
10391061	Krt16	4.27099	10.019	15.3677	5.69433e-07	4.95681e-05	6.94403
10419034	2610528A11Rik	4.26026	9.77683	34.757	1.30356e-09	1.79826e-06	12.7073
10359161	Soat1	4.24526	9.13437	19.1479	1.12265e-07	1.95201e-05	8.611
10493831	S100a8	4.12057	7.58678	18.7087	1.33338e-07	2.11635e-05	8.43753
10587315	Gsta4	4.11859	9.05446	13.2163	1.71511e-06	9.37378e-05	5.78125
10379731	Wfdc18	4.11518	7.70776	26.7277	9.34559e-09	5.90641e-06	11.0064
10592044	Tmem45b	4.09782	8.15021	14.4033	9.1576e-07	6.62045e-05	6.44553
10410007	Fbp1	4.01768	6.99456	38.122	6.50876e-10	1.69905e-06	13.2534
10468239	Cyp17a1	3.99799	8.89835	13.8586	1.21375e-06	7.69507e-05	6.14807
10513455	NA	3.9819	7.45536	5.42605	0.000760255	0.00513934	-0.840709
10511353	Sdr16c6	3.98181	7.5355	12.9932	1.941e-06	0.000100182	5.64956
10428943	Gsdmc	3.97449	7.43083	17.9371	1.82143e-07	2.60546e-05	8.12094
10351455	Rgs5	3.90445	7.23615	4.82522	0.00154287	0.00857945	-1.61098
10493858	NA	3.88594	10.5837	18.9489	1.21305e-07	2.00789e-05	8.533
10499861	S100a9	3.76083	8.07604	12.2838	2.91584e-06	0.000126391	5.21493
10469786	Il1f9	3.74119	7.85909	14.3549	9.38586e-07	6.71127e-05	6.41959
10569335	H19	3.70596	8.42762	12.3018	2.88512e-06	0.000125515	5.22627
10493864	Sprr2d	3.69162	8.10066	13.1686	1.76072e-06	9.49662e-05	5.75333
10456513	Mc5r	3.63288	7.56896	8.25505	4.85204e-05	0.000749919	2.16799
10357072	Serpinb3a	3.59192	6.01496	8.45579	4.11157e-05	0.00066878	2.34883
10493984	Tchh	3.5869	8.81215	13.9144	1.17868e-06	7.61539e-05	6.17909
10550482	Igfl3	3.57091	9.1266	20.651	6.40452e-08	1.5393e-05	9.17095
10351293	Dpt	3.56733	6.52346	25.6974	1.25404e-08	6.77058e-06	10.7357
10410931	Vcan	3.55116	7.33812	9.15313	2.37016e-05	0.000461035	2.94955
10505614	Tyrp1	3.51538	8.30592	6.9892	0.000149662	0.00160514	0.936049
10440731	Krtap11-1	3.51536	7.98771	11.4394	4.87214e-06	0.000172812	4.66372
10465895	Fads2	3.46124	9.26649	10.781	7.44933e-06	0.000222074	4.20571
10554789	Ctsc	3.45122	9.569	17.5885	2.10597e-07	2.79402e-05	7.97275
10497381	Cyp7b1	3.3983	6.42573	22.2713	3.64979e-08	1.145e-05	9.72177
10608636	NA	3.39461	8.13766	14.6315	8.16232e-07	6.14117e-05	6.56663
10506571	Dhcr24	3.38422	10.9142	19.4557	9.97362e-08	1.91538e-05	8.72984
10420362	Gjb2	3.33591	11.2033	9.21551	2.26017e-05	0.000446891	3.0013
10498024	Slc7a11	3.23679	6.71646	11.1384	5.89946e-06	0.000194533	4.45755
10482762	NA	3.20569	9.09335	27.3498	7.86716e-09	5.46925e-06	11.1631
10493850	NA	3.19115	11.8677	12.1149	3.22263e-06	0.000133833	5.10776
10552516	Klk6	3.19005	9.04208	14.141	1.04746e-06	7.08361e-05	6.30381
10485445	Ehf	3.18878	8.65667	26.2772	1.06132e-08	6.36059e-06	10.8898
10439009	Apod	3.18276	7.08731	7.99552	6.0404e-05	0.000859101	1.9286
10457707	Dsc1	3.1762	9.14777	13.5493	1.43092e-06	8.39531e-05	5.97367
10505623	Lurap1l	3.17424	8.61441	22.201	3.73678e-08	1.15097e-05	9.69892
10540897	Pparg	3.15457	7.73524	18.6246	1.37868e-07	2.14901e-05	8.40374
10435504	Csta3	3.14796	6.56591	21.1782	5.30927e-08	1.37639e-05	9.35585
10551273	Cyp2g1	3.12904	7.22608	5.053	0.0011728	0.00701904	-1.31291
10371446	Bpifc	3.12549	8.77476	12.9946	1.93948e-06	0.000100182	5.65039
10440729	Krtap7-1	3.10217	8.63832	6.02135	0.000395488	0.00319182	-0.127067
10577641	Tcim	3.0787	7.70537	19.5407	9.65618e-08	1.88833e-05	8.76225
10457686	Dsc2	3.03654	7.54271	9.87256	1.3923e-05	0.000326211	3.52814
10390816	Krt27	3.03279	8.38851	11.077	6.13745e-06	0.000198085	4.41489
10552469	Klk13	3.02454	8.20789	14.2191	1.00615e-06	6.9877e-05	6.34628
10456392	Cidea	3.01935	6.94637	22.6773	3.18989e-08	1.10881e-05	9.85206
10575095	Has3	3.01098	7.27362	40.2592	4.31851e-10	1.69905e-06	13.5613
10513512	NA	3.00734	6.63398	4.92682	0.00136397	0.00783276	-1.4771
10518224	AAdacl4fm3	2.99196	6.34647	5.03194	0.00120255	0.00714539	-1.34015
10486403	Pla2g4e	2.98147	7.84553	10.0422	1.23424e-05	0.000301793	3.65893
10449807	Ephx3	2.97331	8.96177	14.4573	8.91044e-07	6.49323e-05	6.47435
10493108	Crabp2	2.95259	8.86642	11.0885	6.09219e-06	0.000197174	4.42288
10390996	Krt35	2.9506	8.1363	15.2197	6.11388e-07	5.17076e-05	6.86971
10516064	Mfsd2a	2.94798	8.94534	22.7054	3.16061e-08	1.10881e-05	9.86095
10495035	Slc16a1	2.93289	8.73099	26.4499	1.01054e-08	6.16254e-06	10.9348
10365983	Lum	2.92755	6.1423	22.7994	3.06464e-08	1.09822e-05	9.89067
10556509	Spon1	2.91592	7.6353	13.4605	1.5011e-06	8.57542e-05	5.92286
10588043	Rbp2	2.86754	7.86919	18.4694	1.46684e-07	2.22059e-05	8.34098
10390979	Krt31	2.85815	7.55394	9.30911	2.10568e-05	0.000425429	3.07838
10584561	Clmp	2.84862	7.3316	9.26918	2.17009e-05	0.000434536	3.04559
10476042	Tgm3	2.84577	8.50015	12.6744	2.32448e-06	0.000109647	5.45728
10362138	Vnn1	2.84232	6.82438	11.2155	5.61458e-06	0.000188199	4.51092
10413482	Wnt5a	2.83301	7.88338	13.8298	1.23227e-06	7.71818e-05	6.13204
10454134	Dsg4	2.80938	6.80629	13.6836	1.33166e-06	8.05018e-05	6.04989
10346843	Nrp2	2.79941	8.3047	16.355	3.60181e-07	3.79748e-05	7.42044
10357084	Serpinb3b	2.78808	7.49807	18.9809	1.198e-07	1.99481e-05	8.54559
10605571	Gk	2.78407	7.79378	16.3195	3.65983e-07	3.79748e-05	7.40389
10431962	Endou	2.78374	7.65987	14.3016	9.64469e-07	6.84183e-05	6.39091
10366707	Avpr1a	2.78112	7.74487	9.2464	2.20781e-05	0.000439012	3.02682
10528207	Cd36	2.77963	6.94439	12.5365	2.51619e-06	0.000115538	5.37262
10347277	Igfbp2	2.77082	7.60994	20.2231	7.48297e-08	1.6359e-05	9.01666
10390963	Krt33a	2.76671	8.0328	8.50452	3.95151e-05	0.000651558	2.39218
10542470	Mgst1	2.7509	9.61652	12.1989	3.06574e-06	0.000130116	5.16124
10396831	Arg2	2.74367	7.31993	12.6585	2.34577e-06	0.000110487	5.44754
10406270	Glrx	2.73035	8.37895	14.9803	6.86785e-07	5.56163e-05	6.74792
10538187	Gpnmb	2.71103	9.19495	9.00497	2.65637e-05	0.000495109	2.82535
10552488	Klk10	2.707	10.3345	10.816	7.27884e-06	0.000219363	4.23073
10403281	Calm4	2.70551	9.14694	12.4691	2.61638e-06	0.000118471	5.33088
10605051	Trex2	2.70204	8.73538	8.68584	3.41437e-05	0.000588416	2.55162
10420114	Tgm1	2.69539	8.74669	7.65535	8.12148e-05	0.00104013	1.6049
10440727	Krtap8-1	2.69273	8.57633	5.23237	0.00094987	0.00601959	-1.0834
10363498	Ppa1	2.69154	9.55701	37.5229	7.33193e-10	1.69905e-06	13.162
10424349	Sqle	2.68455	9.24016	34.4387	1.39681e-09	1.79826e-06	12.6513
10561025	Cnfn	2.67337	8.40237	5.93851	0.000431977	0.00339564	-0.223528
10415604	NA	2.66804	8.42322	11.4839	4.73797e-06	0.000170136	4.69378
10552508	Klk7	2.66593	10.5507	16.9232	2.79983e-07	3.28983e-05	7.6805
10572130	Lpl	2.65705	6.81767	12.0547	3.34063e-06	0.000136313	5.0692
10521038	Slc5a1	2.65588	7.19473	22.4238	3.46877e-08	1.13749e-05	9.77106
10527158	Fscn1	2.65357	9.59981	15.9317	4.36892e-07	4.20675e-05	7.22015
10492300	Aadac	2.63886	8.9139	16.722	3.05822e-07	3.48537e-05	7.58952
10443854	Cyp4f39	2.63434	8.61176	15.9781	4.27648e-07	4.15538e-05	7.24237
10456400	Tubb6	2.62332	8.69614	31.3423	2.83331e-09	2.66178e-06	12.062
10594825	Aqp9	2.61927	7.39873	11.4749	4.76484e-06	0.000170748	4.68769
10428619	Enpp2	2.61417	7.2466	7.73913	7.54316e-05	0.00099254	1.68569
10342915	NA	2.60669	8.70952	11.9516	3.55425e-06	0.000142052	5.00271
10530029	Lgi2	2.60199	6.84543	11.4947	4.70613e-06	0.000169343	4.70104
10570621	Defb3	2.59865	6.4166	5.50165	0.000697921	0.00481057	-0.747396
10533720	Hcar2	2.59608	7.78262	16.4646	3.42878e-07	3.68992e-05	7.47138
10527920	Cyp51	2.59376	8.64331	20.2423	7.43047e-08	1.6347e-05	9.02365
10342735	NA	2.58898	8.76517	10.6152	8.32031e-06	0.000236364	4.08615
10531009	Tmprss11b	2.58788	5.99138	5.62765	0.000606201	0.00432326	-0.593639
10410547	Nkd2	2.58784	7.66104	15.3061	5.86492e-07	5.0337e-05	6.91318
10380419	Col1a1	2.58764	9.22161	12.9184	2.02414e-06	0.000101787	5.60487
10518216	NA	2.58643	6.80443	6.8383	0.00017296	0.00177296	0.777706
10552500	Klk8	2.58245	8.50549	14.7797	7.58146e-07	5.92206e-05	6.6442
10522530	Kit	2.56984	7.38191	11.7553	4.00491e-06	0.000152143	4.87453
10593776	Nrg4	2.53987	6.15649	11.7629	3.98654e-06	0.000152143	4.87947
10529819	Fgfbp1	2.53364	8.44686	20.4899	6.78852e-08	1.59438e-05	9.11331
10495993	Elovl6	2.52836	10.8655	9.7403	1.53141e-05	0.000347636	3.4247
10422249	Dct	2.51838	8.92037	5.63807	0.000599239	0.00428944	-0.581028
10340917	NA	2.51825	7.7186	10.9302	6.75259e-06	0.000210134	4.31179
10445293	Pla2g7	2.51787	8.6018	25.726	1.24366e-08	6.77058e-06	10.7434
10534596	Cux1	2.5048	9.02988	12.055	3.34012e-06	0.000136313	5.06937
10452485	Rab31	2.50248	9.04886	11.6388	4.3027e-06	0.000159447	4.79745
10469712	Pdss1	2.48842	7.72956	18.4652	1.46932e-07	2.22059e-05	8.33927
10563377	Sult2b1	2.48685	8.92845	10.3912	9.68488e-06	0.000258959	3.92177
10420366	Gjb6	2.48462	8.1184	13.4465	1.51249e-06	8.60459e-05	5.91484
10536667	Ptprz1	2.48307	7.5952	9.9306	1.33579e-05	0.000317681	3.57313
10435075	Tfrc	2.48255	7.95739	22.4618	3.42523e-08	1.13749e-05	9.78328
10578916	Msmo1	2.47706	9.89439	16.2317	3.80827e-07	3.87063e-05	7.3627
10389865	Nme1	2.46135	7.96465	18.9867	1.19528e-07	1.99481e-05	8.54788
10499873	Prr9	2.45582	6.49755	12.6114	2.40993e-06	0.000112745	5.41872
10595392	Elovl4	2.43007	10.8249	9.40423	1.96072e-05	0.000403043	3.15601
10515431	Kif2c	2.42248	7.64513	8.97633	2.71604e-05	0.00050298	2.80114
10492294	Aadacl2	2.4171	6.73285	9.81995	1.44586e-05	0.000335592	3.48714
10419015	Cdhr1	2.40806	6.61558	12.1661	3.12602e-06	0.000131279	5.14038
10406852	NA	2.40645	8.10022	9.30926	2.10543e-05	0.000425429	3.07851
10435497	NA	2.40079	6.0699	31.5184	2.71669e-09	2.6283e-06	12.0979
10465106	Ovol1	2.39728	8.99614	20.0088	8.09957e-08	1.71671e-05	8.93786
10403584	Nid1	2.3824	7.89544	6.82651	0.000174944	0.00178594	0.765226
10523190	Parm1	2.37854	8.93677	13.3353	1.60683e-06	8.91004e-05	5.85057
10603066	Ace2	2.37474	6.91341	10.2907	1.03778e-05	0.000270413	3.84692
10558265	Lhpp	2.3715	8.97737	9.93116	1.33526e-05	0.000317681	3.57356
10427862	Cdh6	2.36331	7.04748	7.98481	6.09603e-05	0.000863832	1.91858
10539894	Mgll	2.35993	9.17508	17.0743	2.62211e-07	3.17576e-05	7.74797
10582275	Slc7a5	2.35846	10.1343	19.1698	1.11316e-07	1.95201e-05	8.61954
10496204	Cenpe	2.3544	7.36299	10.4293	9.43584e-06	0.000255046	3.94998
10548754	Gprc5d	2.34155	5.91086	5.61072	0.00061771	0.00438464	-0.614168
10355403	Fn1	2.32908	9.521	9.10585	2.45755e-05	0.000470398	2.91011
10500808	Olfml3	2.32272	8.58081	10.1095	1.17717e-05	0.000293571	3.71028
10351491	Olfml2b	2.30956	6.93861	14.1697	1.03207e-06	7.03425e-05	6.31944
10530986	Tmprss11g	2.2999	6.31349	9.52757	1.78916e-05	0.000382742	3.25561
10411332	Hmgcr	2.2988	9.62081	21.673	4.47065e-08	1.21406e-05	9.52431
10388880	Tmem97	2.29878	8.32537	13.6192	1.37819e-06	8.23128e-05	6.01349
10356520	Col6a3	2.29508	7.26829	7.13689	0.0001302	0.00144593	1.08851
10536220	Col1a2	2.29401	8.94145	13.4799	1.48544e-06	8.5511e-05	5.93399
10456046	Pdgfrb	2.29396	7.0641	5.35118	0.000828091	0.00546035	-0.933896
10518147	Pdpn	2.29297	8.5069	8.58014	3.71676e-05	0.000624128	2.45903
10552494	Klk9	2.28765	7.93793	6.58151	0.000222487	0.00211187	0.502139
10432897	Krt79	2.28716	11.74	13.3837	1.56493e-06	8.81833e-05	5.87864
10364784	Reep6	2.28374	9.97822	9.61723	1.67501e-05	0.000367572	3.32729
10434668	Tmem97	2.27335	10.0776	12.7556	2.21926e-06	0.000107141	5.50672
10511363	Penk	2.27142	6.68854	7.61855	8.39113e-05	0.00106412	1.56918
10349118	Serpinb12	2.26624	6.83132	12.9271	2.01427e-06	0.000101787	5.61008
10462796	Kif11	2.26485	8.62801	9.71787	1.55652e-05	0.000350553	3.40703
10512279	Cntfr	2.25808	10.5246	8.96363	2.74299e-05	0.000507161	2.79038
10359917	Hsd17b7	2.25249	9.00667	28.548	5.70622e-09	4.31192e-06	11.4515
10569437	Phlda2	2.2362	8.21661	10.234	1.0793e-05	0.000277079	3.8044
10528077	Dbf4	2.23574	7.67306	10.4772	9.13332e-06	0.000249697	3.98526
10492281	Gm16527	2.22624	6.25352	6.36946	0.000275433	0.00246034	0.268572
10523451	Anxa3	2.21496	7.2996	10.5523	8.68039e-06	0.000243021	4.04031
10600988	Awat1	2.21323	6.66382	8.10237	5.51561e-05	0.000813073	2.02794
10562637	NA	2.21039	9.23646	8.70999	3.34922e-05	0.000580763	2.57264
10501802	Tmem56	2.21011	7.8752	6.61373	0.000215482	0.00206397	0.537147
10485198	Tspan18	2.21006	8.0275	11.3431	5.17707e-06	0.000179887	4.59835
10476301	Smox	2.20526	9.56562	12.182	3.09667e-06	0.000130631	5.15048
10495854	Prss12	2.20478	8.34297	9.52009	1.79907e-05	0.000383655	3.2496
10419563	Rnase1	2.2036	7.76779	9.73535	1.53692e-05	0.000347843	3.4208
10407126	Plk2	2.20158	8.03039	10.3492	9.96791e-06	0.000263687	3.89057
10487480	Bub1	2.19074	7.54294	8.13946	5.34555e-05	0.000797815	2.06216
10488378	Thbd	2.18983	8.20825	18.8939	1.23948e-07	2.03229e-05	8.51127
10595480	Me1	2.18373	8.84184	7.47896	9.5085e-05	0.00115323	1.43242
10511345	Sdr16c5	2.18331	7.75923	12.4553	2.63742e-06	0.000118906	5.32231
10400941	Dhrs7	2.17801	8.7554	8.85672	2.9821e-05	0.000539604	2.69926
10368199	Myb	2.17389	7.35666	12.9312	2.0096e-06	0.000101787	5.61255
10545672	Mthfd2	2.17163	7.84709	12.8268	2.13142e-06	0.000104644	5.54981
10560862	Pinlyp	2.16763	7.91425	9.3158	2.09509e-05	0.000424638	3.08387
10580382	Neto2	2.16355	5.58863	10.6039	8.38392e-06	0.00023751	4.07791
10458340	Hbegf	2.1531	8.1973	7.83562	6.93331e-05	0.000936657	1.77788
10434934	Bdh1	2.15168	8.79385	14.7509	7.69067e-07	5.96384e-05	6.62918
10450374	D17H6S56E-5	2.14748	9.06793	18.832	1.27004e-07	2.05333e-05	8.48669
10438904	Lrrc15	2.14576	6.88421	26.0784	1.12334e-08	6.60291e-06	10.8375
10462866	Cep55	2.13351	6.99483	7.83598	6.93115e-05	0.000936657	1.77822
10354732	Hspd1	2.13247	9.52734	27.117	8.38696e-09	5.60636e-06	11.1051
10493842	Pglyrp3	2.12984	7.412	8.60212	3.65149e-05	0.000616144	2.47836
10436519	Robo1	2.12396	9.19139	9.52586	1.79142e-05	0.000382879	3.25424
10420988	Dpysl2	2.12276	8.63322	8.74634	3.25377e-05	0.000570065	2.60418
10521731	Ncapg	2.12136	7.28442	7.75451	7.44207e-05	0.000983681	1.70045
10447649	Fndc1	2.12065	8.64096	8.67256	3.4508e-05	0.000593517	2.54004
10601011	Kif4	2.10884	6.66126	8.00647	5.98411e-05	0.000854177	1.93884
10596148	Trf	2.10524	8.82978	5.20424	0.000981505	0.00617169	-1.11909
10394119	Zfp750	2.09816	10.2421	15.3642	5.70403e-07	4.95681e-05	6.94225
10516246	Cdca8	2.09716	7.77565	7.05907	0.000140078	0.00152972	1.00848
10454369	Fhod3	2.09661	8.1915	6.39126	0.00026939	0.00242402	0.292839
10346448	Aox4	2.09525	6.79977	10.4031	9.60612e-06	0.000257997	3.93062
10499904	Ivl	2.09452	8.38064	10.9385	6.71605e-06	0.000209888	4.31765
10584580	Snord14e	2.09407	9.16195	13.5972	1.39453e-06	8.26523e-05	6.00099
10520521	Cenpa	2.08938	8.77637	10.7029	7.84628e-06	0.000229576	4.14959
10517401	Grhl3	2.08753	9.36301	9.83486	1.43046e-05	0.000333263	3.49878
10568714	Mki67	2.08086	9.95384	10.103	1.18257e-05	0.000294237	3.70532
10439500	Upk1b	2.08046	6.91801	8.02717	5.87937e-05	0.000843793	1.95814
10355343	Abca12	2.07493	9.27809	8.31401	4.62011e-05	0.000724381	2.22149
10404069	H1f1	2.07458	10.2157	7.72175	7.65924e-05	0.00100315	1.66899
10567564	Cdr2	2.06841	8.02409	10.8617	7.06275e-06	0.000215693	4.26329
10515744	Cdc20	2.06739	8.2832	11.4676	4.78655e-06	0.00017097	4.6828
10490159	Pmepa1	2.06429	10.1235	12.5095	2.55586e-06	0.000116743	5.3559
10367066	Sdr9c7	2.05767	6.81964	9.24057	2.21759e-05	0.000439471	3.02201
10395163	Lamb1	2.05227	8.68994	9.28068	2.15132e-05	0.000432004	3.05504
10351041	NA	2.0512	7.72583	14.8398	7.35936e-07	5.78759e-05	6.67542
10486197	Rhov	2.05076	7.89434	11.2719	5.41632e-06	0.00018458	4.54967
10495675	F3	2.05075	8.00167	12.1267	3.20009e-06	0.000133216	5.11528
10477920	Myl9	2.05044	8.91214	7.74799	7.48472e-05	0.000988484	1.6942
10538253	Mpp6	2.0469	7.94531	19.7452	8.93788e-08	1.79584e-05	8.83959
10396952	Ttc9	2.0461	7.28853	10.2405	1.07439e-05	0.000276636	3.80934
10400589	Mis18bp1	2.04212	7.0245	6.82713	0.00017484	0.00178594	0.765877
10389606	Prr11	2.03993	8.23342	8.12666	5.40355e-05	0.000803711	2.05037
10369815	Cdk1	2.03757	9.47138	9.46675	1.87155e-05	0.000391191	3.20665
10496457	Adh6b	2.03588	7.01424	5.63835	0.000599052	0.00428944	-0.580689
10569972	Cers4	2.03361	10.592	11.6544	4.26138e-06	0.000158763	4.80782
10371321	Slc41a2	2.02911	7.30811	10.5397	8.75447e-06	0.000243586	4.03112
10507433	Ptch2	2.02888	8.95181	12.2228	3.02274e-06	0.000129124	5.17637
10586448	Pclaf	2.02463	8.37335	7.65399	8.13128e-05	0.00104066	1.60358
10560685	Bcl3	2.0215	8.65844	10.7955	7.37821e-06	0.000220713	4.21608
10515399	Plk3	2.01296	8.15424	10.9019	6.8789e-06	0.000211602	4.29178
10594774	Ccnb2	2.00741	10.0745	8.17083	5.20626e-05	0.000783757	2.09101
10534862	Pcolce	2.00562	7.99734	8.32945	4.56145e-05	0.000717773	2.23544
10593123	Tagln	2.00024	7.79752	7.64922	8.16575e-05	0.00104392	1.59896
10397541	NA	1.99607	8.27616	15.0393	6.67283e-07	5.45759e-05	6.77812
10487645	Cpxm1	1.99462	7.19774	17.0021	2.70542e-07	3.21099e-05	7.7158
10523281	2011-09-01	1.99161	8.99886	32.4687	2.17381e-09	2.3613e-06	12.2862
10427590	Slc1a3	1.99117	7.78194	8.9197	2.83854e-05	0.000521755	2.75305
10359908	Rgs4	1.98461	6.42542	12.4335	2.67119e-06	0.00011955	5.30871
10359624	Prrx1	1.98398	6.92292	5.52673	0.000678503	0.00471413	-0.716612
10392440	Slc16a6	1.98335	7.51951	15.377	5.66915e-07	4.95681e-05	6.94866
10521892	Slc34a2	1.98291	6.77187	11.4209	4.92897e-06	0.000174117	4.65124
10370522	Casp14	1.98178	9.04282	10.7378	7.66595e-06	0.000226204	4.17473
10467979	Scd1	1.97113	11.9127	21.1035	5.45074e-08	1.39315e-05	9.32999
10411739	NA	1.97048	8.32557	7.79894	7.15843e-05	0.000956659	1.74294
10592355	Panx3	1.96866	6.72158	9.81362	1.45246e-05	0.000335912	3.4822
10563108	Snord35a	1.96706	8.70151	11.4068	4.973e-06	0.000174653	4.64166
10443438	Pnpla1	1.96063	8.11679	11.7688	3.97205e-06	0.000152117	4.88338
10365640	Slc5a8	1.95997	7.42965	20.3905	7.03824e-08	1.61729e-05	9.07749
10607116	Ammecr1	1.95994	9.86425	19.3655	1.03237e-07	1.93974e-05	8.69524
10376201	Gpx3	1.95959	6.864	8.20592	5.05526e-05	0.000769019	2.12316
10338890	NA	1.95868	9.27096	10.3116	1.0229e-05	0.000268482	3.86256
10563780	E2f8	1.95796	8.15012	9.53964	1.77329e-05	0.000380962	3.2653
10547621	Apobec1	1.95217	8.11114	6.35341	0.000279976	0.00248518	0.250675
10372648	Lyz2	1.94442	6.27935	7.92137	6.43741e-05	0.000895715	1.85902
10571312	Dusp4	1.94126	7.39887	8.16914	5.21368e-05	0.000783867	2.08945
10420426	Ska3	1.94109	6.91346	6.6632	0.0002052	0.00199879	0.590651
10478633	Mmp9	1.93966	7.54271	7.66253	8.07002e-05	0.00103587	1.61185
10598976	Timp1	1.93886	6.78119	5.74724	0.000531339	0.00393468	-0.449715
10342865	NA	1.92672	6.54481	6.25763	0.000308893	0.00266298	0.143159
10522895	Csn3	1.92313	5.5729	5.06697	0.00115351	0.00693706	-1.29487
10568150	Kif22	1.92158	7.40172	6.77013	0.000184789	0.00185268	0.705311
10466947	Ermp1	1.92006	9.71432	18.1011	1.70277e-07	2.46618e-05	8.18954
10474467	Muc15	1.91905	7.67346	8.98705	2.69352e-05	0.000500143	2.81021
10548817	Plbd1	1.917	10.2811	9.78948	1.47794e-05	0.000339769	3.46331
10578045	Nrg1	1.9112	7.59902	6.49701	0.000242095	0.00224286	0.409722
10535852	Slc7a1	1.91023	9.43212	15.4934	5.36358e-07	4.8051e-05	7.00651
10597960	Slc6a20a	1.90927	7.67674	7.71051	7.73538e-05	0.00100932	1.65818
10460738	Cdca5	1.90574	7.41183	8.73775	3.27606e-05	0.000572527	2.59673
10351039	Gas5	1.90423	5.96911	16.1363	3.97729e-07	3.97272e-05	7.31767
10460400	Pcx	1.90266	8.32772	8.28016	4.75172e-05	0.000740008	2.19081
10365830	NA	1.90244	8.43755	11.6112	4.37696e-06	0.000160484	4.77905
10462442	Il33	1.90102	8.42144	5.38493	0.00079672	0.00530638	-0.891794
10498710	Bche	1.90014	5.56822	8.8281	3.05001e-05	0.000546719	2.67471
10581813	Mlkl	1.89793	6.31567	8.11831	5.44179e-05	0.000806638	2.04266
10420877	Esco2	1.89644	7.72915	5.96725	0.000418914	0.00331922	-0.189967
10517967	Fblim1	1.89581	7.93479	11.9743	3.50591e-06	0.000141132	5.01741
10419465	Ccnb1ip1	1.8957	6.43134	9.76057	1.50911e-05	0.000343979	3.44064
10515836	NA	1.89466	6.71998	5.89319	0.000453507	0.00351941	-0.276681
10482030	Stom	1.89446	10.3515	24.8613	1.60585e-08	7.97417e-06	10.5052
10432511	Racgap1	1.894	8.39734	9.11586	2.43875e-05	0.000469126	2.91848
10450365	NA	1.89377	9.69388	19.5064	9.78264e-08	1.89969e-05	8.74922
10464594	Gstp3	1.8879	6.52788	9.73521	1.53707e-05	0.000347843	3.42069
10495659	Cnn3	1.88754	9.14244	9.49173	1.83721e-05	0.000387478	3.22679
10494262	Ctsk	1.88705	6.94422	8.05612	5.73622e-05	0.000833177	1.98508
10361760	Timm8a1	1.88469	9.33396	19.2941	1.06106e-07	1.94124e-05	8.66772
10474875	Knl1	1.87905	8.2081	10.2682	1.05398e-05	0.000273405	3.83013
10477187	Tpx2	1.86974	7.92705	9.52875	1.7876e-05	0.000382742	3.25656
10590494	Kif15	1.86785	7.51277	6.86606	0.000168387	0.00173893	0.807031
10436788	Hunk	1.86771	7.40289	9.88711	1.37789e-05	0.000324268	3.53943
10474769	Bub1b	1.86509	8.19357	7.12026	0.000132243	0.00146208	1.07147
10568731	NA	1.86467	8.82878	9.46471	1.87438e-05	0.000391313	3.205
10563099	Snord35b	1.86404	8.22615	9.6527	1.63213e-05	0.000360916	3.35549
10364102	Chchd10	1.86297	7.94739	9.70959	1.56591e-05	0.000351848	3.4005
10475845	Acoxl	1.85883	7.23906	4.80968	0.00157245	0.00869802	-1.6316
10467162	Pank1	1.85831	9.02639	10.2688	1.05356e-05	0.000273405	3.83056
10601390	Pgk1	1.85356	10.5259	27.0205	8.61383e-09	5.64937e-06	11.0808
10366546	Cpm	1.85281	6.46088	10.5773	8.53532e-06	0.000240623	4.05855
10467230	Ide	1.85264	10.3559	8.83364	3.03672e-05	0.000545793	2.67947
10403978	NA	1.84938	10.2018	6.32061	0.000289527	0.00254355	0.213979
10401181	Rdh11	1.84359	8.72979	18.2938	1.57437e-07	2.31304e-05	8.26922
10435501	Stfa1	1.8418	9.10941	6.37439	0.000274053	0.00245265	0.274066
10391811	Kif18b	1.83772	8.34092	9.71	1.56544e-05	0.000351848	3.40082
10543017	Pdk4	1.83715	7.04398	6.37606	0.000273586	0.002451	0.275931
10594251	Kif23	1.8331	8.52096	8.69467	3.3904e-05	0.000585993	2.55931
10520362	Insig1	1.8308	9.53776	11.3556	5.13627e-06	0.000179074	4.60687
10538832	Mad2l1	1.82339	9.04564	7.75441	7.4427e-05	0.000983681	1.70036
10474825	Knstrn	1.81572	8.561	9.03966	2.58602e-05	0.000485114	2.8546
10402708	Ckb	1.81121	8.10905	7.90357	6.53701e-05	0.000902767	1.84223
10517587	Alpl	1.81047	7.58508	9.50623	1.81759e-05	0.000385896	3.23847
10555174	Lrrc32	1.81016	8.24166	6.06543	0.000377476	0.00308513	-0.076109
10475932	Fbln7	1.80854	7.57558	8.27092	4.78837e-05	0.000743384	2.18242
10429568	NA	1.8074	10.0006	6.14189	0.000348351	0.00289657	0.0116858
10454709	Kif20a	1.80516	8.45281	6.65089	0.000207707	0.00201392	0.577362
10543134	Ndufa4	1.8028	8.78452	23.3839	2.53733e-08	9.58669e-06	10.0719
10577508	Ckap2	1.801	7.69899	7.45622	9.70583e-05	0.00117022	1.40995
10367673	Plekhg1	1.8003	8.454	12.5543	2.49052e-06	0.000114967	5.38358
10362379	Echdc1	1.80015	8.65726	13.0609	1.86911e-06	9.80589e-05	5.68976
10390707	Top2a	1.79904	8.96239	8.8495	2.99908e-05	0.000541829	2.69307
10379127	Spag5	1.79508	7.15396	7.85966	6.79011e-05	0.000925477	1.8007
10412909	Fdft1	1.79365	10.2819	11.7012	4.14038e-06	0.000155848	4.83878
10438567	Teddm3	1.79223	6.1464	7.41699	0.000100571	0.00120092	1.37105
10499899	Sprr1a	1.79083	11.4577	5.58475	0.000635839	0.00447948	-0.645741
10385248	Hmmr	1.79063	6.76582	6.54148	0.000231546	0.00217293	0.458468
10485294	Hsd17b12	1.78952	9.68619	12.768	2.20373e-06	0.00010678	5.51422
10575733	Cenpn	1.78899	8.355	6.17256	0.000337376	0.00283012	0.0466926
10487340	Ncaph	1.78663	8.27006	8.58663	3.69733e-05	0.000622068	2.46475
10552064	Krtdap	1.78534	11.1163	6.53658	0.000232683	0.00218066	0.453108
10346365	Sgo2a	1.78354	7.35704	6.5684	0.000225412	0.00212974	0.48785
10564417	Aldh1a3	1.78255	7.56581	7.40289	0.000101868	0.00121069	1.35703
10575833	Hsd17b2	1.78088	6.41882	6.36366	0.000277065	0.00246864	0.262108
10469801	Il1f5	1.77916	7.54883	11.5774	4.46971e-06	0.000162871	4.75649
10352777	Slc30a1	1.77854	8.66268	9.21018	2.26933e-05	0.000447939	2.9969
10497831	Ccna2	1.77832	9.73742	6.96395	0.000153304	0.00163361	0.909739
10388430	Serpinf1	1.77807	7.93198	9.81773	1.44818e-05	0.000335592	3.48541
10554325	Ticrr	1.77596	7.83818	7.95443	6.25689e-05	0.000878746	1.89011
10352143	Kif26b	1.77585	7.83002	11.2347	5.54623e-06	0.000187172	4.52413
10495416	Vav3	1.7746	8.76501	14.0243	1.11283e-06	7.34497e-05	6.23987
10605338	G6pdx	1.77294	9.81152	16.285	3.71739e-07	3.84573e-05	7.38773
10499483	Fdps	1.76739	9.65274	20.3568	7.12539e-08	1.61729e-05	9.06528
10463355	Scd2	1.76221	10.9058	11.6429	4.29191e-06	0.000159218	4.80014
10507112	Stil	1.76036	6.55166	7.40704	0.000101485	0.00120808	1.36116
10416037	Pbk	1.7564	7.00709	5.74108	0.000534935	0.00395456	-0.45708
10493803	S100a3	1.75519	7.90217	9.26652	2.17445e-05	0.000434889	3.0434
10343926	NA	1.74722	8.29089	7.95478	6.25503e-05	0.000878746	1.89044
10346015	Col3a1	1.74484	7.61446	7.94661	6.29906e-05	0.000882529	1.88277
10548899	Rerg	1.74227	7.71499	10.5313	8.80468e-06	0.000244254	4.02493
10546294	Nup210	1.7374	7.84494	5.12193	0.00108095	0.00662677	-1.22416
10487040	Fbn1	1.73649	7.21287	5.83984	0.000480391	0.00366392	-0.339605
10446713	Snord53	1.73496	9.08099	16.1046	4.03522e-07	4.01904e-05	7.30267
10539739	Asprv1	1.73487	8.92105	9.97725	1.29223e-05	0.000311262	3.60911
10485963	Arhgap11a	1.73106	7.50774	9.24669	2.20733e-05	0.000439012	3.02706
10483046	Dpp4	1.72898	6.99569	6.7112	0.000195742	0.00193199	0.642292
10458314	Tmem173	1.72662	7.42159	6.63709	0.000210558	0.00203362	0.562445
10590992	Hephl1	1.72548	6.15626	9.07351	2.51941e-05	0.000477258	2.88303
10432661	Galnt6	1.72535	6.67769	13.7178	1.3076e-06	7.97404e-05	6.06921
10458195	Cdc25c	1.72529	6.52117	7.5639	8.81009e-05	0.00109851	1.51588
10555323	P4ha3	1.72438	6.43731	15.9764	4.27971e-07	4.15538e-05	7.24159
10413222	Ppif	1.72329	9.88737	25.6646	1.26608e-08	6.77058e-06	10.7269
10354588	Stk17b	1.71874	8.10354	10.6697	8.02226e-06	0.000232051	4.12561
10403413	NA	1.71723	8.8698	9.58023	1.7211e-05	0.000373675	3.29779
10466521	Gcnt1	1.71704	6.91515	11.2612	5.45322e-06	0.000185474	4.54235
10375240	Hspd1	1.71645	10.2544	23.0812	2.79635e-08	1.04498e-05	9.97877
10565570	Ddias	1.7161	6.26928	5.35836	0.0008213	0.00543158	-0.92492
10361110	Dtl	1.71	7.59586	6.18694	0.000332364	0.00280072	0.0630615
10358038	Rnpep	1.70679	9.72293	10.849	7.12227e-06	0.000216407	4.25422
10460253	NA	1.70664	11.1757	13.7353	1.29549e-06	7.94199e-05	6.07907
10491952	Mgst2	1.70612	7.37472	7.27214	0.000114827	0.0013199	1.226
10364056	Ggt1	1.70536	7.48606	6.027	0.000393131	0.00317944	-0.120531
10352767	Nek2	1.70413	7.41087	6.77514	0.00018389	0.00184634	0.710646
10557156	Plk1	1.7002	9.33707	6.45204	0.000253306	0.00231526	0.360193
10357077	Serpinb3d	1.69943	5.46996	4.97947	0.00128033	0.00747722	-1.40832
10451805	Sgo1	1.69935	7.05171	5.4959	0.00070246	0.00483324	-0.754469
10534667	Serpine1	1.69898	8.10177	10.8249	7.2361e-06	0.000218367	4.23709
10388824	Foxn1	1.69658	8.30032	9.29532	2.12768e-05	0.000428246	3.06707
10380501	Dlx3	1.69397	9.26218	7.96676	6.19102e-05	0.000872354	1.90168
10354389	Slc39a10	1.69322	10.4682	17.1709	2.51505e-07	3.14472e-05	7.7908
10534075	Psph	1.69289	8.34218	10.6494	8.13175e-06	0.00023399	4.11095
10436106	Cip2a	1.69284	7.40389	9.70756	1.56822e-05	0.000352141	3.39889
10606689	Timm8a1	1.69041	6.72986	15.9408	4.35057e-07	4.20675e-05	7.22452
10576581	Kcnk1	1.68274	7.16913	6.1681	0.000338947	0.00283762	0.041612
10480432	Mastl	1.68222	6.66488	5.00728	0.00123843	0.00729872	-1.37213
10342646	NA	1.68076	8.26828	11.1535	5.84233e-06	0.000193041	4.46805
10469936	Nrarp	1.68019	9.34887	8.82471	3.05816e-05	0.000546819	2.6718
10482448	Zeb2	1.6792	6.13052	4.84605	0.0015042	0.00841826	-1.58341
10412773	Slc4a7	1.67677	7.72929	13.8114	1.24433e-06	7.73753e-05	6.12174
10564520	Snora21	1.67408	7.01761	16.4817	3.40259e-07	3.68455e-05	7.47931
10573261	Asf1b	1.67043	8.59759	6.469	0.000249011	0.00228924	0.378903
10419323	Dlgap5	1.6702	7.74799	6.79193	0.000180911	0.00182645	0.728518
10510687	Acot7	1.66884	9.08445	12.2222	3.02378e-06	0.000129124	5.176
10439296	Stfa2	1.66587	5.20743	20.4559	6.87267e-08	1.59551e-05	9.1011
10393844	Alyref	1.66279	10.5966	8.60086	3.65519e-05	0.00061647	2.47726
10517808	Padi3	1.66115	7.23433	7.49122	9.40398e-05	0.00114577	1.44451
10483353	Scn7a	1.66072	5.38811	4.71465	0.00176733	0.00951704	-1.75838
10582310	Mvd	1.65747	8.17859	13.9215	1.17426e-06	7.61519e-05	6.18306
10475544	Sema6d	1.6568	6.66715	8.06594	5.68859e-05	0.000828732	1.99419
10439282	Csta1	1.65624	5.54336	11.6265	4.33557e-06	0.000159983	4.78926
10429573	NA	1.65616	8.31156	5.79619	0.000503701	0.00379181	-0.391368
10559818	NA	1.65582	7.0168	7.24296	0.000117964	0.00134971	1.19651
10587508	Ttk	1.65461	6.92737	5.41975	0.000765718	0.00516021	-0.848516
10474520	Tdh	1.6534	6.53469	11.9271	3.60736e-06	0.000142978	4.9868
10496379	NA	1.65323	9.65704	9.30315	2.11516e-05	0.000426496	3.07349
10594988	Mapk6	1.65314	10.3141	20.2824	7.32198e-08	1.62109e-05	9.03826
10607183	Lhfpl1	1.65169	7.35976	10.9159	6.81594e-06	0.000210958	4.30171
10576883	Shcbp1	1.64922	6.08352	5.56941	0.000646825	0.00454031	-0.664436
10504957	Smc2	1.64895	7.83122	10.0606	1.21832e-05	0.00029992	3.67302
10490611	Ptk6	1.64455	6.87	6.59508	0.000219509	0.00209102	0.516888
10400357	Baz1a	1.64346	8.18661	14.3839	9.24846e-07	6.64208e-05	6.43513
10358027	Elf3	1.64174	6.45158	11.1065	6.02178e-06	0.000195892	4.43542
10573747	Adcy7	1.64085	7.90301	8.79934	3.12001e-05	0.000554739	2.64997
10600082	Nsdhl	1.6405	9.49566	12.0306	3.38932e-06	0.000137793	5.05369
10359890	Nuf2	1.64026	7.02306	6.47499	0.000247515	0.00228031	0.385496
10438592	Liph	1.64	6.23088	13.8805	1.19983e-06	7.65088e-05	6.16028
10339344	NA	1.63618	7.53099	6.90187	0.000162686	0.00169921	0.844727
10413047	Plau	1.6352	8.60234	10.2995	1.03144e-05	0.000269367	3.85356
10377405	Aurkb	1.63243	9.15691	6.09545	0.000365733	0.00300328	-0.0415545
10504470	Melk	1.63196	7.38637	6.17203	0.000337563	0.00283012	0.0460884
10583316	Taf1d	1.62936	10.6141	18.8123	1.2799e-07	2.0597e-05	8.47888
10459772	Lipg	1.62824	7.12046	10.5444	8.72698e-06	0.000243586	4.03452
10408616	Slc22a23	1.62791	8.99955	8.86012	2.97413e-05	0.000538441	2.70218
10440534	Adamts5	1.62548	7.17184	8.01016	5.96531e-05	0.000851907	1.94228
10340453	NA	1.62219	7.00505	7.70713	7.75845e-05	0.0010103	1.65492
10392449	Wipi1	1.62188	8.37846	8.61397	3.61682e-05	0.000612973	2.48877
10378793	Tmigd1	1.62153	6.30745	7.44509	9.80413e-05	0.00117794	1.39892
10582985	Casp1	1.62136	7.9845	8.45972	4.0984e-05	0.000667261	2.35233
10364361	Icosl	1.61717	7.19923	10.4694	9.18157e-06	0.000250511	3.97956
10507273	Pik3r3	1.61704	7.2766	7.48084	9.49246e-05	0.00115234	1.43427
10417544	Acox2	1.61613	6.50074	7.32429	0.00010945	0.00127028	1.27848
10438603	Igf2bp2	1.61582	6.22723	19.1335	1.1289e-07	1.95227e-05	8.60542
10555695	Rrm1	1.61505	10.0464	7.85275	6.83097e-05	0.000929332	1.79414
10587792	Plscr1	1.61317	7.57711	10.1607	1.13578e-05	0.000286614	3.7491
10585803	Stra6	1.61141	7.69615	4.76645	0.001658	0.00906877	-1.6891
10404061	H2bc3	1.60607	8.92207	5.73326	0.00053954	0.00397553	-0.466441
10563883	Depdc1a	1.60157	5.98381	5.86368	0.000468162	0.00358838	-0.311433
10435383	Hacd2	1.60156	9.43049	14.0624	1.09102e-06	7.27904e-05	6.26079
10421810	Rgcc	1.60062	7.79872	7.1905	0.000123847	0.00139542	1.14325
10356082	Plscr1	1.59942	6.27726	8.12892	5.39329e-05	0.000802873	2.05244
10478572	Ube2c	1.59808	9.1209	7.79508	7.18254e-05	0.000958775	1.73927
10452316	C3	1.59707	7.84884	6.65903	0.000206046	0.00200318	0.58615
10351588	Nectin4	1.59633	9.22552	7.7444	7.50831e-05	0.000989905	1.69076
10429160	St3gal1	1.59471	8.14267	8.66644	3.46775e-05	0.00059496	2.5347
10429520	Ly6d	1.59335	11.0965	6.71009	0.000195955	0.00193286	0.6411
10398451	NA	1.59221	7.02588	7.65885	8.09642e-05	0.00103811	1.60828
10399908	Prkar2b	1.58889	7.39197	5.73289	0.000539757	0.00397553	-0.466881
10408477	E2f3	1.58882	7.63694	16.6848	3.1088e-07	3.51993e-05	7.57259
10497520	Ect2	1.58739	8.80672	7.03497	0.000143304	0.00155811	0.983557
10360028	Fcgr2b	1.58588	6.44634	8.1731	5.19638e-05	0.000783287	2.09308
10523168	Epgn	1.58555	7.70003	5.55623	0.000656431	0.00459198	-0.680524
10354275	Tex30	1.58486	7.40026	14.6734	7.99305e-07	6.06324e-05	6.58866
10394770	Odc1	1.58429	8.54714	6.20774	0.000325258	0.00276565	0.0866968
10453512	Kpna2	1.58278	10.2762	7.7933	7.1937e-05	0.000959528	1.73757
10489246	Mafb	1.58131	9.56691	11.7664	3.97798e-06	0.000152117	4.88178
10362538	Lama4	1.58123	7.72028	7.92289	6.42898e-05	0.000894973	1.86045
10497503	Kpna2	1.58108	10.6099	11.6564	4.25623e-06	0.000158763	4.80912
10466410	Psat1	1.57979	9.65072	8.58537	3.70112e-05	0.000622404	2.46363
10421029	Cdca2	1.57856	7.19382	8.00487	5.99231e-05	0.00085471	1.93734
10505200	Hsdl2	1.57528	9.50419	15.841	4.55626e-07	4.30368e-05	7.17649
10603151	Gpm6b	1.57503	7.2515	6.30057	0.000295539	0.00257945	0.191497
10375880	Nhp2	1.57499	8.62207	15.8675	4.50069e-07	4.27786e-05	7.18925
10389590	Gdpd1	1.57215	7.53148	6.11372	0.000358782	0.00296184	-0.0205743
10430778	Phf5a	1.57199	10.4659	8.85282	2.99126e-05	0.000540697	2.69592
10580635	Ces1d	1.57014	6.03751	6.78432	0.000182253	0.00183573	0.720431
10388310	Rap1gap2	1.56951	7.33505	8.76299	3.21106e-05	0.000564499	2.61859
10569341	NA	1.56885	7.58972	7.91059	6.49748e-05	0.00090017	1.84886
10454129	Dsg1b	1.56883	9.9175	7.61501	8.41753e-05	0.0010659	1.56574
10523376	Fras1	1.5688	7.56536	8.60909	3.63106e-05	0.000614619	2.48448
10588037	Rbp1	1.56846	8.87686	6.93079	0.000158239	0.00167227	0.875063
10409713	Slc28a3	1.56812	6.2617	5.11765	0.00108642	0.0066486	-1.22966
10468533	Gpam	1.56523	9.32423	14.913	7.09836e-07	5.65915e-05	6.71331
10350838	Pclaf	1.56452	9.33835	6.23653	0.000315702	0.00270424	0.119311
10500034	Psmb4	1.56291	10.9444	10.9204	6.79598e-06	0.000210918	4.30488
10421309	Slc39a14	1.5618	9.24452	7.25735	0.000116405	0.00133407	1.21107
10584578	NA	1.56009	10.2872	8.67499	3.4441e-05	0.000592952	2.54216
10416181	Stc1	1.55974	6.54889	12.2287	3.01218e-06	0.00012899	5.18012
10384474	Pno1	1.55911	8.94937	17.6615	2.04244e-07	2.78806e-05	8.00407
10390860	Krt23	1.55677	6.32687	9.20528	2.2778e-05	0.00044901	2.99284
10540472	Bhlhe40	1.55563	8.91119	18.5186	1.4382e-07	2.1937e-05	8.36096
10363161	Tmem229b	1.55385	6.88495	13.754	1.28271e-06	7.87757e-05	6.08957
10367036	Rdh1	1.55373	7.18375	10.6025	8.39148e-06	0.000237531	4.07694
10574033	Nup93	1.55367	8.77551	12.3214	2.85211e-06	0.000125176	5.23858
10582162	Cotl1	1.55308	8.7836	8.21588	5.01331e-05	0.000763641	2.13227
10461423	Fads3	1.55195	8.57974	5.08836	0.00112465	0.00681892	-1.26729
10582997	Casp4	1.55185	6.67909	9.14014	2.39383e-05	0.00046428	2.93873
10562563	Ccne1	1.54878	7.83245	21.4029	4.90824e-08	1.30649e-05	9.43293
10492682	Gask1b	1.5485	8.22502	6.60921	0.000216451	0.00207097	0.532237
10594426	Zwilch	1.54075	7.35472	6.30462	0.000294313	0.00257496	0.196045
10579043	Lzts1	1.53972	8.25669	13.1162	1.81255e-06	9.64203e-05	5.72247
10523758	Lrrc8b	1.53821	8.84142	9.30229	2.11653e-05	0.000426496	3.07279
10434808	Tprg	1.53758	9.16247	10.534	8.7881e-06	0.000243989	4.02697
10344003	NA	1.53682	9.74275	11.2383	5.53344e-06	0.000187162	4.52661
10514221	Plin2	1.53669	10.248	10.9333	6.73863e-06	0.000209888	4.31403
10427402	Ghr	1.53615	8.61584	8.19695	5.09342e-05	0.000771448	2.11495
10533929	Scarb1	1.53483	8.71803	7.70472	7.77492e-05	0.0010103	1.6526
10467115	Ankrd22	1.5324	8.61577	10.6786	7.97467e-06	0.000231129	4.13204
10578690	Neil3	1.53165	6.92571	6.76623	0.000185492	0.00185759	0.701155
10446074	Uhrf1	1.52954	8.62537	8.07117	5.66337e-05	0.000826442	1.99905
10380719	Sp6	1.52905	6.6377	8.0638	5.69894e-05	0.000829544	1.9922
10410560	Trip13	1.52901	7.10149	7.88755	6.62808e-05	0.000910641	1.82711
10467637	Arhgap19	1.52897	7.04794	7.5586	8.85197e-05	0.00110284	1.51069
10541729	Cdca3	1.52664	8.06943	5.99614	0.000406219	0.00325243	-0.156332
10363541	NA	1.52368	9.11733	9.75527	1.51491e-05	0.000344698	3.43647
10542079	NA	1.5211	8.06964	6.80382	0.000178835	0.0018118	0.741153
10363575	Dna2	1.51696	7.26511	8.46825	4.06995e-05	0.000664497	2.35994
10469774	Il1f8	1.51631	5.40476	9.64741	1.63845e-05	0.00036145	3.35128
10540999	NA	1.51393	10.7092	10.5882	8.47262e-06	0.000239049	4.06653
10338348	NA	1.51106	8.27528	6.31007	0.000292671	0.00256397	0.202166
10477649	NA	1.51066	8.37642	7.6781	7.95967e-05	0.00102624	1.62691
10593205	Rexo2	1.51013	10.0701	20.7021	6.28787e-08	1.5393e-05	9.18912
10340888	NA	1.50818	6.55163	9.10457	2.45996e-05	0.000470602	2.90904
10376778	Mfap4	1.50748	6.44843	14.1946	1.01891e-06	7.00125e-05	6.33299
10477717	Procr	1.50719	7.47888	5.31357	0.000864669	0.0056295	-0.981008
10496091	Lef1	1.50711	8.37196	7.23208	0.000119158	0.00136069	1.18549
10550870	Lypd5	1.5069	8.26819	4.66286	0.00188456	0.00999281	-1.82803
10400710	Vcpkmt	1.50607	7.86658	11.187	5.71799e-06	0.000190198	4.49125
10371591	Parpbp	1.50538	6.72177	7.12066	0.000132194	0.00146199	1.07188
10443463	Cdkn1a	1.5033	10.5631	11.2976	5.3287e-06	0.00018301	4.56725
10460251	Aldh3b3	1.50247	8.36755	11.2113	5.62987e-06	0.000188354	4.50799
10517488	Ephb2	1.50207	7.96056	15.1259	6.39753e-07	5.32005e-05	6.82225
10587616	Prss35	1.50163	6.13772	8.76553	3.20462e-05	0.000564499	2.62078
10525893	Aacs	1.49816	8.65155	11.2229	5.58819e-06	0.000187835	4.516
10350392	Aspm	1.49481	7.59149	6.96733	0.000152812	0.00162967	0.913257
10449575	Ppil1	1.49097	8.44143	8.363	4.43684e-05	0.000705833	2.26569
10398665	Tnfaip2	1.48896	6.50535	10.7834	7.4378e-06	0.000221921	4.20738
10543067	Asns	1.48886	10.0809	17.1217	2.56897e-07	3.17153e-05	7.76901
10515115	Slc5a9	1.4885	7.23824	10.7084	7.81736e-06	0.000229116	4.15358
10357870	Prelp	1.48768	8.34887	13.1388	1.78998e-06	9.60494e-05	5.7358
10402752	Atp5mpl	1.48471	8.96577	11.2185	5.60394e-06	0.000188024	4.51297
10362129	Vnn3	1.48311	6.02644	5.47754	0.000717165	0.00490915	-0.777069
10416736	Bora	1.48211	7.41439	10.6296	8.24036e-06	0.000235555	4.0966
10343030	NA	1.48022	7.7461	5.57106	0.000645634	0.0045347	-0.662425
10456653	Myo5b	1.47677	7.5276	8.29109	4.70877e-05	0.000734965	2.20073
10352954	Hmgb3	1.47676	5.27242	5.30946	0.000868775	0.00564756	-0.986171
10352178	Sccpdh	1.47271	6.89428	6.82593	0.000175043	0.00178594	0.764606
10347291	Cxcr2	1.47253	5.30531	5.21014	0.000974772	0.00613713	-1.11159
10361926	Map3k5	1.47229	8.32431	12.589	2.44126e-06	0.000113599	5.40492
10453715	NA	1.46963	7.55022	5.92085	0.000440229	0.00344105	-0.244208
10457872	Slc39a6	1.46942	9.07322	6.51277	0.000238297	0.0022207	0.427024
10343018	NA	1.46818	8.01511	7.97736	6.13505e-05	0.000867593	1.91161
10340821	NA	1.46639	7.60384	8.68866	3.4067e-05	0.000587385	2.55408
10451198	Vegfa	1.46514	8.31844	8.22541	4.97353e-05	0.00076058	2.14097
10407072	Elovl7	1.4649	9.19081	7.41253	0.000100979	0.00120372	1.36662
10547943	Ncapd2	1.46382	8.92733	8.20356	5.0653e-05	0.00076955	2.121
10607467	Sat1	1.46367	9.3772	8.35058	4.48251e-05	0.000709545	2.25451
10536483	Tes	1.46083	7.68841	12.5652	2.47493e-06	0.000114552	5.39029
10521090	Tacc3	1.46043	7.80429	7.25762	0.000116376	0.00133407	1.21134
10456984	NA	1.45999	5.15376	15.5436	5.23755e-07	4.74108e-05	7.03132
10449303	Bak1	1.45777	8.44422	11.1188	5.97434e-06	0.000195729	4.44395
10548892	Arhgdib	1.45757	10.3926	8.84617	3.00693e-05	0.000542459	2.69022
10416793	Uchl3	1.45695	8.56042	11.768	3.97404e-06	0.000152117	4.88285
10343154	NA	1.45677	5.88127	7.34857	0.000107043	0.00125238	1.30281
10600017	Hmgb3	1.45577	7.97656	7.99418	6.04735e-05	0.000859738	1.92735
10587829	Plod2	1.45309	5.76367	7.58887	8.61584e-05	0.00108344	1.54027
10583008	Casp12	1.45275	5.25082	12.0416	3.36699e-06	0.000137206	5.06077
10555041	Alg8	1.45252	9.52467	16.211	3.84425e-07	3.88103e-05	7.35295
10505187	Ugcg	1.45106	8.33451	7.2209	0.000120399	0.00137081	1.17415
10575993	6430548M08Rik	1.45034	8.48435	8.20286	5.06826e-05	0.000769649	2.12036
10338705	NA	1.44959	6.26908	5.14075	0.00105728	0.00651845	-1.20006
10371770	Gas2l3	1.44871	7.1758	6.35422	0.000279746	0.00248377	0.251573
10541301	Tuba8	1.44706	9.17109	10.539	8.7589e-06	0.000243586	4.03057
10583732	Ldlr	1.44675	9.72319	15.0584	6.61102e-07	5.44548e-05	6.78787
10409240	Sema4d	1.44642	7.86988	14.0433	1.1019e-06	7.29564e-05	6.2503
10355984	Serpine2	1.44435	6.63147	4.87641	0.00144972	0.00819519	-1.54335
10484520	Fads2b	1.4434	8.81314	6.62948	0.000212149	0.00204387	0.554207
10538275	Nfe2l3	1.44316	7.96457	7.53568	9.03556e-05	0.00111667	1.48824
10494781	Igsf3	1.44263	8.95584	22.3868	3.51171e-08	1.14081e-05	9.75915
10538356	Chn2	1.44262	8.26506	5.52473	0.000680033	0.00472004	-0.719068
10554034	Cers3	1.44098	9.41311	8.40748	4.27744e-05	0.000687547	2.30565
10455813	Lmnb1	1.43955	8.54647	9.88914	1.37589e-05	0.000324243	3.54101
10358978	Ier5	1.4392	7.59893	7.80256	7.13584e-05	0.00095455	1.7464
10354247	Fhl2	1.43864	8.56656	10.7991	7.36055e-06	0.000220713	4.21867
10380403	Lrrc59	1.43827	10.4357	19.1936	1.10294e-07	1.9461e-05	8.62881
10573217	Ddx39	1.43673	8.10921	14.2661	9.82191e-07	6.92514e-05	6.37171
10524684	Msi1	1.43505	7.7204	6.90302	0.000162507	0.00169785	0.845936
10560702	Ceacam19	1.43347	7.58298	11.1625	5.80864e-06	0.000192372	4.47429
10591781	Anln	1.43058	9.05032	7.3304	0.000108839	0.00126604	1.28461
10518570	Pgd	1.42653	9.9604	13.2419	1.69107e-06	9.28619e-05	5.79626
10351043	Snord47	1.42507	8.35748	5.40795	0.000776068	0.00520755	-0.863158
10565962	P2ry2	1.42452	6.75509	11.8183	3.85374e-06	0.000149338	4.91587
10474984	Nusap1	1.4231	8.30266	5.74294	0.000533847	0.00394904	-0.454857
10598638	Mid1ip1	1.42124	8.15733	12.9918	1.94254e-06	0.000100182	5.64872
10540227	Kbtbd8	1.42078	5.67638	14.4707	8.85021e-07	6.46288e-05	6.48149
10430825	Cenpm	1.4188	8.68846	5.30569	0.000872551	0.0056649	-0.990898
10355037	Wdr12	1.41879	6.71922	12.1268	3.19985e-06	0.000133216	5.11536
10391100	Atp5g1	1.41759	11.2381	10.9476	6.67617e-06	0.000209293	4.32408
10462973	Hells	1.41644	7.36324	7.64426	8.20175e-05	0.00104654	1.59414
10580590	NA	1.41517	10.17	7.15365	0.000128176	0.00142847	1.10565
10402096	Ttc7b	1.41393	7.67027	9.31385	2.09818e-05	0.000424771	3.08227
10442454	Pgp	1.41319	8.89094	10.0374	1.23837e-05	0.000302295	3.6553
10587854	Slc9a9	1.41029	8.10271	5.9717	0.000416927	0.00330952	-0.184772
10360377	Ifi207	1.41019	5.7988	5.07821	0.00113824	0.00687137	-1.28037
10582008	Cmc2	1.40656	8.77299	10.8389	7.16975e-06	0.0002175	4.24705
10408861	Adtrp	1.40614	8.13731	5.62458	0.000608272	0.00433447	-0.597362
10592201	Chek1	1.40589	7.13404	6.55736	0.000227905	0.00214688	0.475814
10452202	Acer1	1.40128	8.63835	5.38436	0.000797239	0.0053078	-0.892504
10363173	Gja1	1.4006	12.0276	6.98752	0.000149902	0.00160659	0.934297
10578145	Erh	1.40029	9.4397	8.33867	4.52681e-05	0.000714263	2.24377
10466104	Ccdc86	1.40019	8.76043	16.7059	3.08006e-07	3.49879e-05	7.58218
10426098	Creld2	1.39931	9.15019	7.80784	7.10304e-05	0.000951819	1.75144
10461158	NA	1.39762	7.57153	8.38278	4.36515e-05	0.000698295	2.28348
10338519	NA	1.39545	7.8238	8.00608	5.98612e-05	0.000854177	1.93847
10340311	NA	1.39376	7.64442	4.81054	0.0015708	0.00869027	-1.63046
10420780	Tdh	1.39315	6.29672	12.4176	2.69606e-06	0.000120148	5.29879
10582295	Odc1	1.39293	8.72495	7.37276	0.000104703	0.0012354	1.327
10353004	Cks2	1.39276	7.752	5.94539	0.000428811	0.0033777	-0.215489
10507840	Heyl	1.39272	7.64395	9.24311	2.21332e-05	0.000439128	3.02411
10517706	Mrto4	1.3923	7.83425	10.0863	1.19646e-05	0.000295796	3.69266
10573626	Gpt2	1.39201	7.95662	11.8861	3.69811e-06	0.000145111	4.96013
10439289	Cstdc6	1.39198	5.40356	10.627	8.25476e-06	0.000235579	4.09471
10425321	Apobec3	1.38984	6.90077	6.08685	0.000369053	0.00302768	-0.0514366
10424779	Cks2	1.38952	8.56742	7.13582	0.00013033	0.00144603	1.08742
10465494	Catsperz	1.3894	6.51306	7.97658	6.13916e-05	0.000867821	1.91088
10554445	Prc1	1.38929	7.74802	6.03928	0.000388051	0.00315155	-0.106313
10506583	Ttc22	1.38721	7.03417	9.56909	1.73525e-05	0.000375341	3.28888
10346634	Nop58	1.3871	8.51995	16.2334	3.80536e-07	3.87063e-05	7.36349
10465861	Incenp	1.38663	8.04227	7.63133	8.29637e-05	0.00105441	1.5816
10363735	Egr2	1.38511	9.68594	9.39319	1.97695e-05	0.00040566	3.14704
10462565	Lipn	1.38471	5.56391	10.6151	8.32078e-06	0.000236364	4.08609
10563077	Rcn3	1.38444	7.01223	5.19151	0.00099621	0.00623595	-1.13528
10389507	NA	1.38421	8.83598	19.1945	1.10256e-07	1.9461e-05	8.62916
10460259	Aldh3b2	1.38185	10.4884	8.08472	5.59868e-05	0.000820448	2.0116
10351867	Aim2	1.38096	5.65999	7.80385	7.12782e-05	0.000954036	1.74763
10414315	Cdkn3	1.3804	7.12435	5.55003	0.000661003	0.00461839	-0.688098
10508382	Ak2	1.38031	9.51658	17.1769	2.5086e-07	3.14472e-05	7.79344
10490104	Aurka	1.37995	7.98745	6.30047	0.000295568	0.00257945	0.19139
10471154	NA	1.37962	9.6832	8.37413	4.39635e-05	0.000701961	2.27571
10459552	Spire1	1.37859	7.91779	9.1947	2.29621e-05	0.000450431	2.98407
10429387	Hacd2	1.37844	11.305	16.3357	3.63321e-07	3.79748e-05	7.41145
10462575	Lipm	1.37402	8.12024	7.64527	8.19441e-05	0.00104643	1.59512
10392943	Jpt1	1.37387	9.52091	11.8037	3.88827e-06	0.000150262	4.90628
10473240	NA	1.37347	11.8333	19.5369	9.66982e-08	1.88833e-05	8.76084
10427035	Nr4a1	1.37331	8.9233	7.54789	8.93721e-05	0.00110949	1.50021
10493193	Cct3	1.37308	10.0573	12.8903	2.05636e-06	0.0001027	5.58803
10382462	Slc9a3r1	1.37226	9.19364	9.60339	1.69208e-05	0.00036951	3.31627
10417798	Kcnk5	1.37224	6.17483	6.00693	0.000401589	0.0032293	-0.143801
10364194	Lss	1.36939	9.42881	14.6107	8.24772e-07	6.16539e-05	6.55568
10578153	NA	1.36583	6.47231	17.6287	2.07065e-07	2.78976e-05	7.99004
10594044	Islr	1.36583	6.85429	6.08402	0.000370156	0.0030353	-0.0546997
10410919	NA	1.36541	6.1091	11.6586	4.25053e-06	0.000158763	4.81056
10534395	Cldn4	1.36467	8.47466	8.40764	4.2769e-05	0.000687547	2.30579
10338615	NA	1.36298	7.78417	6.2228	0.000320218	0.00273301	0.103777
10499329	Rhbg	1.36202	8.61867	8.98592	2.6959e-05	0.000500317	2.80925
10383502	Slc16a3	1.36123	8.18368	12.8915	2.05495e-06	0.0001027	5.58877
10550980	Lypd3	1.36113	11.8161	11.7605	3.99241e-06	0.000152143	4.87789
10492860	Higd1a	1.36042	6.29689	10.8804	6.97668e-06	0.000213623	4.27654
10365260	Txnrd1	1.36003	8.27217	16.2497	3.77733e-07	3.87063e-05	7.37115
10579769	NA	1.35922	8.46599	9.68817	1.59048e-05	0.000354847	3.38358
10403943	H2bc14	1.3591	10.0665	5.02268	0.00121588	0.00719998	-1.35214
10338923	NA	1.35853	9.78374	7.15257	0.000128305	0.00142944	1.10456
10495316	Psrc1	1.35792	9.09659	10.4117	9.54975e-06	0.000257251	3.93699
10403743	Inhba	1.35791	6.81836	6.38406	0.000271369	0.00243868	0.284832
10429491	Arc	1.35726	7.39947	6.75014	0.000188427	0.0018821	0.683974
10369630	Ddx21	1.35606	9.92572	13.9748	1.14194e-06	7.48941e-05	6.21257
10504337	Car9	1.35577	6.60936	9.13518	2.40293e-05	0.000465066	2.9346
10422776	Phb	1.35543	9.90661	13.2994	1.63866e-06	9.05561e-05	5.82973
10399457	NA	1.3548	10.2121	9.37303	2.007e-05	0.000410614	3.13062
10450982	Adgrf4	1.35281	7.8702	9.27257	2.16453e-05	0.000433905	3.04838
10538150	Tmem176a	1.34926	7.69755	12.3568	2.79342e-06	0.000123536	5.26084
10521602	Cpeb2	1.34816	9.4465	9.81885	1.44701e-05	0.000335592	3.48629
10462136	Cycs	1.34759	8.16962	10.7771	7.46877e-06	0.000222159	4.20289
10474902	Rad51	1.34685	7.414	5.29383	0.000884573	0.00571945	-1.00581
10574617	Ces4a	1.34652	6.3971	6.86074	0.000169253	0.00174525	0.801416
10538420	Gars	1.34535	9.69293	16.3944	3.5384e-07	3.78446e-05	7.43882
10372091	Anapc15	1.34483	8.22162	6.11273	0.000359154	0.00296326	-0.0217089
10530269	Rbm47	1.34422	8.21593	14.8635	7.27368e-07	5.74621e-05	6.68771
10420730	Fdft1	1.3442	10.3767	11.6552	4.25943e-06	0.000158763	4.80831
10606609	Tspan6	1.34375	8.23249	10.3509	9.95613e-06	0.000263576	3.89185
10392701	Slc39a11	1.3432	8.39347	13.68	1.33416e-06	8.05129e-05	6.04791
10490989	Cp	1.34284	6.30231	10.442	9.35484e-06	0.000253207	3.95932
10438690	Rfc4	1.33647	9.12927	5.94079	0.000430925	0.00338967	-0.220863
10383395	Slc25a10	1.33583	8.86133	6.19469	0.000329696	0.00278856	0.0718756
10343036	NA	1.334	5.89486	7.20757	0.000121898	0.00138334	1.16061
10388782	Snord42a	1.33302	7.79396	10.4849	9.08549e-06	0.000249259	3.99095
10575976	Crispld2	1.33217	7.68662	5.90692	0.00044686	0.00348114	-0.260546
10478890	Cebpb	1.33165	8.84234	17.2172	2.46552e-07	3.11641e-05	7.81123
10451580	Bysl	1.33156	7.7587	14.9867	6.84644e-07	5.56163e-05	6.7512
10575926	Atp2c2	1.33091	6.97011	13.4794	1.48586e-06	8.5511e-05	5.93369
10342629	NA	1.33031	5.56505	5.866	0.000466994	0.0035818	-0.308704
10428534	Trps1	1.32919	7.91089	7.37887	0.000104121	0.00123061	1.3331
10343387	NA	1.32871	7.82134	16.4987	3.37692e-07	3.68455e-05	7.48714
10458894	Lox	1.32852	5.55266	6.46373	0.000250339	0.0022978	0.373084
10460585	Fosl1	1.32823	8.06715	4.96712	0.00129944	0.00754945	-1.42442
10352048	Exo1	1.32768	7.04244	7.1392	0.000129919	0.00144372	1.09088
10480087	NA	1.3269	8.47504	4.93711	0.00134717	0.00775566	-1.46363
10432852	Krt1	1.32594	12.1589	6.86817	0.000168045	0.00173692	0.809258
10593634	Elmod1	1.32361	7.82302	6.36362	0.000277077	0.00246864	0.262062
10384373	Fignl1	1.32348	6.53103	6.84069	0.000172561	0.00176938	0.780238
10439276	Fam162a	1.32324	9.63978	14.6664	8.021e-07	6.06324e-05	6.58499
10351037	Gas5	1.32304	10.0255	13.3715	1.57543e-06	8.81833e-05	5.87155
10467508	Blnk	1.32209	7.5087	11.3288	5.2242e-06	0.000180827	4.58858
10565775	Dgat2	1.32157	9.30444	9.08852	2.49049e-05	0.000473834	2.89561
10382376	Ttyh2	1.31972	9.91014	7.20292	0.000122425	0.00138841	1.15589
10514347	Cdkn2b	1.31938	7.13608	15.6557	4.96807e-07	4.58183e-05	7.08639
10472162	Gpd2	1.31671	7.95767	11.015	6.3893e-06	0.000203195	4.3715
10360985	Cenpf	1.31538	7.44356	5.86142	0.000469311	0.00359448	-0.314111
10343399	NA	1.31125	9.7347	8.63026	3.5698e-05	0.000607372	2.50305
10344160	NA	1.31086	10.3346	9.02278	2.61999e-05	0.000490419	2.84038
10416251	Egr3	1.31057	9.19247	15.0443	6.65654e-07	5.45759e-05	6.78068
10363118	Dcbld1	1.31034	8.7192	14.9419	6.99835e-07	5.62452e-05	6.72819
10401829	NA	1.30989	7.3217	9.04279	2.57979e-05	0.000484459	2.85723
10422608	Oxct1	1.3087	9.73589	11.6498	4.27364e-06	0.000158873	4.80473
10385384	Nipal4	1.30799	9.06583	7.45721	9.69714e-05	0.00116958	1.41093
10574013	Mt4	1.30676	9.16857	7.43193	9.92172e-05	0.00118924	1.38588
10524169	Pole	1.30563	8.34482	5.52277	0.000681536	0.00472858	-0.721477
10438708	Masp1	1.30503	6.02759	5.88457	0.000457734	0.00353652	-0.286818
10369885	Cisd1	1.30372	8.62969	11.5175	4.63962e-06	0.000167818	4.71635
10449242	Snrpg	1.30223	9.178	7.88194	6.66034e-05	0.000913267	1.8218
10398085	Glrx5	1.30149	9.63951	16.7986	2.95684e-07	3.38163e-05	7.62428
10432780	Krt6a	1.30109	11.6019	6.92988	0.000158376	0.00167228	0.874114
10549097	Ldhb	1.29834	8.82984	4.78944	0.00161188	0.00886677	-1.65849
10572906	Mcm5	1.29823	9.35337	7.974	6.1527e-05	0.000869029	1.90847
10351035	Gas5	1.29501	8.13131	15.6936	4.88066e-07	4.53614e-05	7.10489
10343635	NA	1.29312	9.09399	8.81566	3.08007e-05	0.000549491	2.66401
10350742	Rnasel	1.29282	6.23307	11.0393	6.28942e-06	0.000200974	4.3885
10548699	NA	1.29172	8.51295	7.01788	0.000145643	0.00157418	0.965842
10574572	Ces2g	1.29169	8.82819	10.9347	6.73271e-06	0.000209888	4.31498
10537146	Akr1b8	1.29151	8.51388	6.77753	0.000183462	0.00184257	0.713195
10354432	Myo1b	1.29126	8.93851	6.62697	0.000212677	0.00204612	0.551487
10486172	Rmdn3	1.29063	8.59486	13.8117	1.24416e-06	7.73753e-05	6.12188
10457920	NA	1.28935	6.19089	5.37974	0.00080146	0.00532876	-0.898261
10489391	Ada	1.28878	7.27235	7.78157	7.26783e-05	0.000967559	1.72636
10341169	NA	1.28841	9.61976	9.92917	1.33715e-05	0.000317681	3.57202
10512093	Ndufb6	1.28825	10.5298	7.8851	6.64214e-05	0.000911132	1.82479
10430748	Rangap1	1.28806	9.32404	17.6289	2.07053e-07	2.78976e-05	7.9901
10344591	NA	1.28805	6.14345	4.759	0.00167325	0.00912923	-1.69904
10525591	Kntc1	1.28804	6.46986	5.31333	0.000864911	0.00563002	-0.981313
10411728	Cenph	1.28766	5.90276	5.8604	0.000469826	0.00359717	-0.315308
10558454	Glrx3	1.28683	7.40179	7.02987	0.000143998	0.00156369	0.978271
10523156	Cxcl2	1.28588	5.73586	5.94254	0.000430118	0.00338562	-0.218814
10460085	Cndp2	1.28445	8.40443	13.4709	1.49265e-06	8.56181e-05	5.92885
10382998	Birc5	1.28371	7.04307	7.82197	7.01614e-05	0.000944177	1.7649
10475990	Slc20a1	1.2828	9.02458	15.3663	5.69822e-07	4.95681e-05	6.94332
10477929	Rab5if	1.28142	10.6672	12.7279	2.25453e-06	0.000107999	5.4899
10473250	NA	1.28069	5.91862	6.79249	0.000180812	0.00182598	0.729122
10394978	Rrm2	1.27878	9.88579	5.55937	0.000654129	0.00458048	-0.67669
10408200	H4c6	1.27769	9.75175	5.2784	0.000900489	0.00578348	-1.02524
10528915	Tyms	1.27755	9.30428	7.52908	9.08926e-05	0.00112036	1.48175
10471721	Ptgs1	1.27677	8.66991	5.14587	0.00105093	0.00649315	-1.19351
10372781	Irak3	1.27622	8.87689	9.46798	1.86985e-05	0.00039118	3.20764
10575873	Osgin1	1.27528	7.81218	13.6034	1.38993e-06	8.26523e-05	6.00449
10513818	Stmn1	1.27341	10.957	8.48045	4.02967e-05	0.000659469	2.3708
10531208	Cox18	1.26851	9.61089	8.53495	3.85509e-05	0.000639937	2.41914
10535231	Ttyh3	1.26782	10.1277	7.03189	0.000143723	0.00156119	0.980368
10349404	Mgat5	1.26518	8.75033	11.2962	5.33339e-06	0.00018301	4.5663
10429564	Ly6a	1.26367	11.1157	4.67166	0.00186405	0.00991041	-1.81616
10378802	Blmh	1.26259	9.73547	9.81562	1.45037e-05	0.000335876	3.48376
10563411	Grwd1	1.26258	8.0155	14.0953	1.07253e-06	7.21104e-05	6.27884
10543319	Fam3c	1.26194	8.22358	8.1904	5.12143e-05	0.000774005	2.10896
10375751	Adamts2	1.26194	7.72846	4.90926	0.0013932	0.00796049	-1.50014
10422052	Commd6	1.26121	9.39962	9.77979	1.48831e-05	0.000341296	3.45571
10427895	Basp1	1.2571	8.51333	8.17116	5.20481e-05	0.000783757	2.09131
10376887	Snord49a	1.25683	6.63742	9.43326	1.91873e-05	0.000396523	3.17956
10417689	Psmd6	1.25619	9.27649	9.40888	1.95393e-05	0.000402362	3.15978
10584576	NA	1.2551	10.3091	10.4918	9.04293e-06	0.000248681	3.99603
10489429	Wfdc5	1.25448	7.40518	9.67036	1.61125e-05	0.000357187	3.36948
10510391	Srm	1.25447	10.8102	10.3867	9.71476e-06	0.00025916	3.91844
10338144	NA	1.25429	7.42918	9.952	1.3156e-05	0.000314514	3.58965
10375234	Nudcd2	1.25404	7.17962	6.97052	0.000152347	0.00162591	0.916589
10583318	Taf1d	1.25376	8.2991	5.53949	0.000668858	0.00465735	-0.700989
10408081	H1f5	1.25365	9.4821	5.4822	0.000713396	0.0048914	-0.771321
10568392	Rgs10	1.2522	8.74955	5.09769	0.00111232	0.00676015	-1.25529
10362941	Prep	1.25218	10.9486	19.2752	1.06879e-07	1.94124e-05	8.66043
10406254	Ell2	1.2518	9.1065	14.8781	7.22131e-07	5.73088e-05	6.69529
10585778	Sema7a	1.25093	6.27976	13.3542	1.59029e-06	8.85871e-05	5.86157
10522503	Pdgfra	1.25084	6.5208	5.733	0.000539696	0.00397553	-0.466757
10426016	Gtse1	1.24816	7.36554	6.87545	0.00016687	0.00172855	0.816935
10471675	Glo1	1.24769	9.96542	7.768	7.35463e-05	0.000974725	1.71337
10526363	Por	1.2462	9.2025	8.43714	4.17473e-05	0.0006744	2.33218
10500666	Ptgfrn	1.2448	8.83567	6.92807	0.00015865	0.00167263	0.872222
10471586	Hspa5	1.24477	11.0135	9.45043	1.89438e-05	0.000394067	3.19346
10376332	4930438A08Rik	1.24432	6.80303	10.122	1.16693e-05	0.000292027	3.71976
10506880	Kti12	1.24366	10.5444	13.4759	1.48866e-06	8.553e-05	5.9317
10543859	NA	1.24249	10.0457	10.4621	9.22782e-06	0.000251164	3.97412
10487577	Ckap2l	1.2424	7.91038	5.51676	0.00068615	0.00474922	-0.728839
10425287	Kdelr3	1.24214	6.25051	10.2365	1.07743e-05	0.000276849	3.80627
10340609	NA	1.24153	10.2491	11.7143	4.10717e-06	0.000155011	4.84744
10394954	Grhl1	1.24057	9.17932	16.0789	4.08295e-07	4.05495e-05	7.29046
10342732	NA	1.24039	8.52059	11.0328	6.31572e-06	0.000201223	4.384
10450640	Mrps18b	1.24019	9.8548	13.7565	1.28102e-06	7.87757e-05	6.09096
10397216	Coq6	1.23902	8.1559	7.19944	0.000122822	0.00139026	1.15235
10505276	Slc31a1	1.23844	8.95033	10.9351	6.73105e-06	0.000209888	4.31524
10555576	Anapc15	1.23783	8.21899	9.74172	1.52984e-05	0.000347564	3.42582
10489078	Dsn1	1.23644	7.2845	5.94957	0.000426897	0.0033656	-0.210599
10419198	Ero1l	1.23567	9.1624	7.84475	6.87853e-05	0.000933246	1.78656
10428412	Nudcd1	1.23533	8.28367	13.0113	1.9215e-06	0.000100057	5.66032
10424126	Deptor	1.235	9.47074	11.2836	5.37618e-06	0.000183816	4.55769
10487447	Mall	1.235	9.53713	9.44365	1.90396e-05	0.000394878	3.18797
10414612	Slc39a2	1.23291	7.53188	9.24496	2.21022e-05	0.000439012	3.02564
10491136	Tnik	1.2325	8.40864	5.40225	0.000781131	0.00522558	-0.870248
10595636	Gm24463	1.23167	8.50478	12.2281	3.01324e-06	0.00012899	5.17974
10524460	Acacb	1.23166	8.09283	6.86958	0.000167817	0.00173559	0.810748
10503098	Lyn	1.23139	6.8344	9.13675	2.40005e-05	0.000464802	2.9359
10462435	Mlana	1.23094	6.6568	4.7646	0.00166178	0.00908229	-1.69157
10426827	Larp4	1.23064	7.75244	6.18839	0.000331863	0.00279868	0.0647131
10493912	Crnn	1.22994	6.09748	5.42456	0.000761543	0.00514404	-0.842554
10472809	Dlx1	1.22965	7.17029	6.89065	0.000164449	0.00171094	0.832934
10378508	Tsr1	1.22956	8.80262	13.6336	1.36768e-06	8.21064e-05	6.02161
10400030	Bzw2	1.22937	10.1611	13.1519	1.77709e-06	9.56216e-05	5.74349
10392347	Pitpnc1	1.22894	7.01559	5.44522	0.000743887	0.0050582	-0.816973
10403706	Psma2	1.2276	9.02544	8.85539	2.98522e-05	0.000539886	2.69812
10479811	Mcm10	1.22758	7.40126	6.95416	0.000154743	0.00164491	0.899513
10508770	NA	1.22553	6.86899	7.8296	6.96973e-05	0.00093964	1.77215
10568873	Adam8	1.22487	7.81715	7.3686	0.000105102	0.00123687	1.32284
10429926	Dgat1	1.22423	9.15718	19.8499	8.59367e-08	1.77333e-05	8.87881
10535369	NA	1.2241	9.36347	10.6114	8.34181e-06	0.000236703	4.08336
10585586	Ube2s	1.22299	9.84059	11.9591	3.53822e-06	0.000141692	5.00756
10516894	Rcc1	1.22243	8.40709	12.7996	2.16447e-06	0.00010567	5.5334
10568568	Oat	1.22211	10.5574	9.50476	1.81957e-05	0.000385896	3.23728
10351504	Gm39701	1.22211	10.7587	7.06849	0.000138839	0.00151905	1.0182
10468081	NA	1.22171	9.39959	11.3421	5.18029e-06	0.000179887	4.59768
10445826	Mocs1	1.21908	8.72101	10.101	1.18424e-05	0.000294241	3.70379
10500378	Nudt17	1.21848	8.18366	7.87838	6.6809e-05	0.000915004	1.81843
10543114	Rpa3	1.2174	7.4612	5.7422	0.00053428	0.0039514	-0.455743
10531261	Rassf6	1.21538	5.51245	8.46729	4.07314e-05	0.000664706	2.35908
10544906	Ggct	1.21505	7.67136	5.78222	0.000511423	0.00382961	-0.407987
10350297	Kif14	1.21478	6.81251	5.46768	0.000725205	0.00495638	-0.78923
10370376	Pfkl	1.21378	8.84763	8.05233	5.75474e-05	0.000834964	1.98155
10462346	Rcl1	1.21196	8.75551	10.1313	1.15929e-05	0.000290742	3.72689
10594501	Hacd3	1.21013	9.86458	11.9606	3.53507e-06	0.000141692	5.00852
10380976	Gsdma	1.20967	8.42975	9.77961	1.48851e-05	0.000341296	3.45557
10418506	Stab1	1.20949	7.56	9.57517	1.72751e-05	0.000374132	3.29374
10408656	Eci2	1.20943	8.5339	12.5807	2.45296e-06	0.000113952	5.39981
10360443	Fh1	1.20934	9.48093	9.9767	1.29273e-05	0.000311262	3.60869
10462035	Ldhb	1.20782	8.97554	5.82897	0.000486083	0.00369882	-0.352473
10557326	Il4ra	1.20735	9.0223	7.41446	0.000100803	0.00120244	1.36853
10431792	Pus7l	1.20712	7.6256	16.2776	3.72991e-07	3.84723e-05	7.38425
10411235	Iqgap2	1.20702	6.6246	8.06681	5.68437e-05	0.000828463	1.995
10366277	E2f7	1.20599	7.67395	16.5455	3.30707e-07	3.66095e-05	7.50874
10424676	Ly6e	1.20474	11.6857	10.6249	8.26659e-06	0.000235605	4.09316
10583314	Taf1d	1.20468	11.1561	11.6162	4.36335e-06	0.000160159	4.78239
10581013	Cdh11	1.20409	7.15248	8.84861	3.00116e-05	0.000541924	2.69231
10347734	Sgpp2	1.20367	6.52125	5.87557	0.000462194	0.00355991	-0.297415
10405211	Gadd45g	1.20239	7.41619	10.0483	1.22888e-05	0.000301452	3.66365
10577534	Vdac3	1.20209	9.38555	13.295	1.64258e-06	9.05629e-05	5.82719
10570741	Defb1	1.2016	7.98109	5.4038	0.000779745	0.00522334	-0.868311
10524588	Ankrd13a	1.20111	9.63401	12.518	2.54331e-06	0.00011661	5.36116
10344519	NA	1.20093	8.80762	9.26721	2.17331e-05	0.000434889	3.04397
10567412	Eri2	1.20078	7.5933	6.27384	0.000303776	0.00263295	0.16143
10350489	Uchl5	1.20039	8.24427	12.981	1.95426e-06	0.000100488	5.64231
10478355	Mybl2	1.20002	8.07669	7.5336	9.05247e-05	0.00111702	1.48619
10409314	Msx2	1.19974	8.59396	4.76553	0.00165989	0.00907626	-1.69034
10600485	Dkc1	1.19966	9.23947	11.0398	6.28711e-06	0.000200974	4.3889
10455595	NA	1.19948	11.7425	14.7602	7.65513e-07	5.95285e-05	6.63404
10412466	Hmgcs1	1.19828	10.5088	12.375	2.76382e-06	0.000122539	5.27224
10494322	Anp32e	1.19752	8.69917	6.25024	0.00031126	0.00267807	0.13481
10469070	Nudt5	1.19608	9.33015	10.4599	9.24162e-06	0.000251164	3.9725
10434925	Hes1	1.19571	9.1571	9.13957	2.39486e-05	0.00046428	2.93826
10381548	BC030867	1.1949	6.86914	6.14875	0.000345865	0.00288304	0.0195195
10563350	Fut2	1.19433	8.22669	8.33872	4.52662e-05	0.000714263	2.24382
10403511	Heatr1	1.19348	8.93362	13.8561	1.21536e-06	7.69507e-05	6.14667
10559207	Lsp1	1.19247	7.15589	6.11891	0.000356834	0.00294761	-0.0146202
10470751	Slc27a4	1.19188	9.41011	11.9108	3.64311e-06	0.000143903	4.97621
10600797	NA	1.19172	8.95783	10.411	9.5544e-06	0.000257251	3.93646
10595614	Snhg5	1.1912	8.68755	13.9164	1.17743e-06	7.61539e-05	6.18021
10338486	NA	1.18994	7.29542	5.08609	0.00112768	0.00683368	-1.27022
10459405	Nars	1.18945	10.1755	13.1202	1.80855e-06	9.64203e-05	5.72482
10353420	Mcm3	1.18761	7.85622	6.56156	0.000226952	0.00213964	0.480398
10583034	Dcun1d5	1.1873	8.33982	13.6057	1.38824e-06	8.26523e-05	6.00578
10416215	NA	1.18525	6.56527	5.43584	0.000751843	0.00509635	-0.828574
10447880	Mrpl18	1.18405	8.4318	9.5201	1.79905e-05	0.000383655	3.24962
10502146	Gar1	1.18403	9.42235	12.8344	2.12225e-06	0.000104489	5.55441
10539592	Smyd5	1.18276	8.5035	11.8766	3.71934e-06	0.00014553	4.95398
10349239	Nifk	1.18199	9.5135	8.70211	3.37033e-05	0.00058372	2.56579
10352152	Kif26b	1.18129	6.7343	12.4661	2.62095e-06	0.000118471	5.32901
10571870	NA	1.1808	8.62243	5.63466	0.000601506	0.00430213	-0.585151
10485645	Rcn1	1.18075	9.45714	14.2333	9.98854e-07	6.97192e-05	6.35396
10392098	Ftsj3	1.18025	8.76098	16.6303	3.18476e-07	3.55955e-05	7.54768
10519951	Gsap	1.18019	6.26012	9.24698	2.20685e-05	0.000439012	3.0273
10365426	Psma5	1.17968	9.03789	11.7982	3.90123e-06	0.000150262	4.90271
10387170	Ntn1	1.17874	7.19681	8.73124	3.29303e-05	0.000573812	2.5911
10401454	Entpd5	1.17729	8.47056	6.68111	0.000201613	0.00197188	0.60995
10476093	Nop56	1.17709	10.5702	21.9174	4.11241e-08	1.18138e-05	9.60579
10448292	Thoc6	1.17613	8.46741	9.45991	1.88108e-05	0.000391927	3.20112
10525983	Ran	1.17602	9.41181	11.9076	3.65006e-06	0.000144014	4.97417
10366796	Mettl1	1.17544	8.5881	11.9709	3.51311e-06	0.000141174	5.0152
10514924	Tomm22	1.17329	9.8258	8.51154	3.92902e-05	0.000649674	2.39841
10520650	Cad	1.17172	9.22022	14.2744	9.78013e-07	6.9097e-05	6.3762
10341466	NA	1.1714	10.2375	15.5487	5.22502e-07	4.74108e-05	7.03382
10367041	Rdh9	1.17055	7.27691	5.64181	0.000596754	0.00427759	-0.576493
10455533	Eif1a	1.16844	8.38081	17.2958	2.38401e-07	3.07742e-05	7.84573
10357570	Il19	1.16775	6.31853	4.89437	0.0014185	0.00805176	-1.5197
10455588	Hspe1	1.16733	10.6356	18.8681	1.25211e-07	2.04335e-05	8.50104
10340959	NA	1.16684	9.59911	11.9309	3.59897e-06	0.000142808	4.9893
10438308	Ranbp1	1.16577	11.0379	10.0374	1.2384e-05	0.000302295	3.65528
10585706	Cox5a	1.16576	9.44521	13.0857	1.84354e-06	9.73884e-05	5.70442
10453429	Pigf	1.16522	8.20728	7.08101	0.000137211	0.00150621	1.03111
10469793	Il1f6	1.16477	6.2378	5.17091	0.00102051	0.00635069	-1.16152
10467470	Aldh18a1	1.16343	9.12265	8.63151	3.56621e-05	0.000607059	2.50415
10521459	Psapl1	1.16238	9.41509	14.5257	8.60766e-07	6.32879e-05	6.51074
10546834	Rad18	1.16161	8.55349	6.15953	0.000341992	0.00285786	0.0318343
10405693	Dapk1	1.16123	8.24012	7.00581	0.000147319	0.00158785	0.95332
10384961	Stc2	1.16104	6.67129	12.7246	2.25877e-06	0.000107999	5.48789
10461156	NA	1.16024	7.05376	6.00357	0.000403024	0.00323686	-0.1477
10397530	Slirp	1.15894	8.7009	11.8475	3.78586e-06	0.000147035	4.93495
10463242	Golga7b	1.15875	6.81277	7.072	0.00013838	0.00151499	1.02182
10605055	Haus7	1.15846	8.08951	10.042	1.23441e-05	0.000301793	3.65878
10477644	Trp53inp2	1.15694	9.54971	5.96056	0.000421913	0.00333767	-0.197765
10523490	Fgf5	1.15635	6.82009	6.46445	0.000250156	0.00229734	0.373885
10463535	Nolc1	1.15513	9.30653	12.9564	1.98143e-06	0.00010096	5.6276
10449775	Notch3	1.15432	8.93202	9.04412	2.57715e-05	0.000484225	2.85834
10450957	Cenpq	1.15269	6.4045	5.90558	0.000447505	0.00348539	-0.262123
10570573	Agpat5	1.15205	8.28377	14.5819	8.36794e-07	6.21517e-05	6.54046
10361651	Nup43	1.15199	7.88893	6.67199	0.000203432	0.00198632	0.600122
10340853	NA	1.151	8.65369	7.23412	0.000118933	0.00135856	1.18756
10355996	Slc25a5	1.14978	9.76096	8.44489	4.14835e-05	0.000671619	2.33911
10547177	NA	1.14973	6.13786	8.84603	3.00725e-05	0.000542459	2.69011
10370833	Uqcr11	1.14892	9.74137	9.56201	1.74431e-05	0.000377065	3.28322
10458323	Nrg2	1.14379	7.77357	8.11172	5.47218e-05	0.000809072	2.03658
10462390	Cd274	1.1436	6.72559	6.15944	0.000342023	0.00285786	0.0317345
10464045	Acsl5	1.1411	9.8801	13.355	1.58963e-06	8.85871e-05	5.86201
10521555	Lyar	1.14099	7.99438	13.8329	1.2303e-06	7.71818e-05	6.13373
10585438	Crabp1	1.14091	9.89771	7.08806	0.000136304	0.00150029	1.03837
10456383	Impa2	1.13996	8.52986	8.11585	5.45312e-05	0.00080782	2.04039
10503617	Mms22l	1.13988	7.08967	7.56169	8.82753e-05	0.0011002	1.51372
10465604	Stip1	1.13884	10.0227	12.4315	2.67431e-06	0.00011955	5.30746
10522368	Nipal1	1.13763	6.30393	12.8097	2.15217e-06	0.000105511	5.53947
10366043	Dusp6	1.13731	10.0063	6.05005	0.000383657	0.00312244	-0.0938655
10542460	Dera	1.1373	9.2733	12.5505	2.49597e-06	0.000115066	5.38124
10557519	Hirip3	1.13628	6.64024	7.2285	0.000119554	0.00136432	1.18186
10586172	NA	1.13577	6.52411	8.66294	3.47747e-05	0.000596085	2.53164
10451547	NA	1.13564	9.28749	9.54342	1.76835e-05	0.000380256	3.26833
10572146	Atp6v1b2	1.13556	10.2017	12.1655	3.12713e-06	0.000131279	5.14
10508686	Mecr	1.13495	8.69769	10.2316	1.08106e-05	0.000277277	3.80264
10564978	Blm	1.13396	7.19869	5.43124	0.000755785	0.00511508	-0.834277
10593937	Mpi	1.13343	9.19553	8.88089	2.92605e-05	0.000531675	2.71995
10460255	Aldh3b3	1.133	10.7517	8.6696	3.45898e-05	0.000594198	2.53746
10560630	Tomm40	1.13214	9.22448	16.2066	3.852e-07	3.88103e-05	7.35086
10399178	Cdca7l	1.13136	8.58639	6.99714	0.000148538	0.00159456	0.944301
10601705	Cenpi	1.13106	5.6137	5.17663	0.0010137	0.00631811	-1.15423
10372028	Plxnc1	1.1304	5.9985	5.51532	0.000687265	0.00475599	-0.73061
10464551	Ndufs8	1.13005	10.5011	9.68243	1.59714e-05	0.000355826	3.37904
10506822	Orc1	1.1294	5.91683	7.81247	7.07442e-05	0.000949447	1.75585
10578683	Eif2s2	1.12866	9.41882	11.9635	3.52894e-06	0.000141647	5.01038
10518352	NA	1.12802	6.54243	4.97294	0.00129038	0.00751193	-1.41682
10418247	Pde12	1.12799	7.75887	10.4567	9.2618e-06	0.000251319	3.97014
10461663	Mrpl16	1.12747	8.7592	8.86471	2.96344e-05	0.000536786	2.70611
10481621	1110008P14Rik	1.12668	7.40461	6.14359	0.000347732	0.00289444	0.0136307
10420198	Ripk3	1.1262	7.49108	11.1114	6.00265e-06	0.000195892	4.43885
10406865	Mrps27	1.12565	7.48024	10.91	6.84244e-06	0.000211082	4.29752
10488816	NA	1.12351	9.83914	8.20157	5.07375e-05	0.00076981	2.11918
10590452	Abhd5	1.12315	9.56102	11.9902	3.47254e-06	0.000140518	5.02767
10412559	Slbp	1.12279	7.83623	5.71675	0.000549402	0.0040298	-0.486223
10502191	Ostc	1.12199	9.81121	11.7173	4.0994e-06	0.000155011	4.84947
10487722	Slc4a11	1.12189	8.09184	15.3003	5.88128e-07	5.0353e-05	6.91027
10398717	Trmt61a	1.12174	7.80399	9.91909	1.34679e-05	0.000318671	3.56422
10507418	Eif2b3	1.11954	9.11015	12.5761	2.45946e-06	0.000113988	5.39699
10524790	Cit	1.1192	7.29686	5.28822	0.000890323	0.00574274	-1.01287
10492480	Gfm1	1.11852	8.38459	12.8812	2.06695e-06	0.000102933	5.58256
10434758	St6gal1	1.11819	7.78222	8.46944	4.06599e-05	0.000664163	2.361
10481474	Crat	1.11809	8.77007	8.90494	2.87146e-05	0.00052588	2.74048
10339559	NA	1.11779	6.74218	6.44652	0.000254723	0.00232566	0.35409
10502934	Rabggtb	1.1176	8.43095	12.9212	2.02093e-06	0.000101787	5.60656
10385790	Hspa4	1.11698	10.5927	15.67	4.93501e-07	4.57442e-05	7.09335
10543054	Sem1	1.11677	8.75542	15.6189	5.05483e-07	4.63604e-05	7.06835
10564313	Mphosph10	1.11567	7.66308	13.5414	1.43697e-06	8.39531e-05	5.9692
10393970	Fasn	1.11512	10.633	9.76273	1.50676e-05	0.000343979	3.44233
10586170	NA	1.11443	6.31818	7.5874	8.62715e-05	0.00108344	1.53883
10585417	Idh3a	1.1143	9.74466	9.53027	1.78559e-05	0.000382742	3.25778
10340715	NA	1.1115	9.2231	6.41079	0.000264102	0.00239005	0.314531
10471882	Olfml2a	1.11111	7.179	8.99481	2.67736e-05	0.000497648	2.81677
10415875	Pinx1	1.10921	8.61424	13.4604	1.5012e-06	8.57542e-05	5.92279
10424825	Cyc1	1.10825	10.5602	12.4685	2.61735e-06	0.000118471	5.33048
10387723	2810408A11Rik	1.10654	7.22465	6.35817	0.000278622	0.00247759	0.25598
10440977	Atp5o	1.10586	10.3019	13.1312	1.79759e-06	9.62779e-05	5.73128
10498273	Tm4sf1	1.10584	8.84937	7.79947	7.1551e-05	0.000956582	1.74345
10491385	Actl6a	1.10561	9.93964	13.2934	1.64399e-06	9.05629e-05	5.82628
10574259	Adgrg1	1.10559	11.7069	9.19483	2.29599e-05	0.000450431	2.98418
10590909	Endod1	1.10556	9.43695	9.77328	1.49532e-05	0.000342182	3.45061
10516266	Zc3h12a	1.10512	8.34264	10.8247	7.23703e-06	0.000218367	4.23695
10503264	Ccne2	1.10373	7.42293	5.03195	0.00120253	0.00714539	-1.34013
10343788	NA	1.10361	10.0728	7.69485	7.8429e-05	0.00101496	1.64308
10433494	Nubp1	1.10361	9.08668	7.82929	6.97161e-05	0.00093964	1.77186
10587107	Myo5a	1.10353	8.71379	9.72182	1.55207e-05	0.000350325	3.41014
10601659	Srpx2	1.10323	6.02744	6.91808	0.000160176	0.00168108	0.861743
10349782	Nuak2	1.103	7.37793	6.10642	0.000361543	0.00297943	-0.0289556
10353899	Sema4c	1.10283	8.74964	6.34315	0.000282927	0.00250561	0.239205
10490225	Prelid3b	1.10234	9.74569	14.6781	7.97447e-07	6.06324e-05	6.5911
10512499	Tpm2	1.10198	9.23866	7.72905	7.61023e-05	0.00099748	1.67601
10359929	Ddr2	1.10181	7.36866	5.05208	0.00117408	0.00702365	-1.31409
10513608	Alad	1.1012	11.1319	8.04552	5.78818e-05	0.000836579	1.97522
10565910	Plekhb1	1.10056	6.18073	6.92097	0.000159733	0.00167846	0.864774
10578109	Ubxn8	1.09939	8.23714	12.1065	3.23891e-06	0.000134349	5.10236
10604230	Ap3s1	1.09929	8.99678	17.0439	2.6568e-07	3.19551e-05	7.73445
10459620	Rab27b	1.09862	6.64134	8.74099	3.26763e-05	0.000571629	2.59954
10367440	Itga7	1.09821	6.68183	6.61971	0.000214209	0.00205566	0.543629
10560260	Sae1	1.09735	9.90289	14.6141	8.23366e-07	6.16539e-05	6.55748
10541695	Lpcat3	1.09635	10.2825	7.33024	0.000108854	0.00126604	1.28445
10498168	Exosc8	1.09635	9.38596	7.05396	0.000140755	0.00153519	1.0032
10358050	Timm17a	1.09591	9.62586	11.524	4.6208e-06	0.000167395	4.72073
10512443	Stoml2	1.09575	8.85722	6.74342	0.000189667	0.00189232	0.676792
10390969	Krt33b	1.09404	8.42857	5.76179	0.00052295	0.00389579	-0.432333
10339106	NA	1.09351	8.9334	11.3197	5.25424e-06	0.000181368	4.58241
10503966	Aco1	1.09248	9.61349	9.55305	1.75586e-05	0.000377973	3.27604
10562480	Nudt19	1.09177	7.75396	8.58789	3.69358e-05	0.000621738	2.46585
10498210	Nbea	1.09101	6.93915	6.22321	0.000320083	0.00273301	0.104237
10575102	Utp4	1.09061	9.69444	17.0458	2.65456e-07	3.19551e-05	7.73532
10404053	H2bc4	1.08962	10.0153	5.49799	0.000700809	0.00482665	-0.751901
10371332	Aldh1l2	1.08959	5.93007	5.86733	0.000466325	0.00357796	-0.307136
10397518	Ahsa1	1.08935	9.58302	12.5789	2.45542e-06	0.000113952	5.39874
10410452	Srd5a1	1.08917	8.971	8.07279	5.65562e-05	0.00082627	2.00054
10456719	NA	1.08894	8.91884	12.0784	3.29358e-06	0.000135646	5.08441
10470314	NA	1.08864	7.32285	12.7388	2.2406e-06	0.000107722	5.49651
10493245	Mex3a	1.08845	7.8455	6.56265	0.000226706	0.00213848	0.481583
10403948	NA	1.08757	9.57667	4.79669	0.00159763	0.00880239	-1.64885
10525271	Naa25	1.08662	9.13145	10.5474	8.70932e-06	0.000243553	4.03671
10604100	Ndufa1	1.08493	7.31525	6.78478	0.000182173	0.00183546	0.720914
10588403	Mrpl3	1.08458	9.25831	15.7143	4.83362e-07	4.50447e-05	7.11498
10352957	Rgs20	1.08429	6.19816	10.6693	8.02433e-06	0.000232051	4.12533
10495285	Sort1	1.08181	9.08152	7.66802	8.03099e-05	0.00103315	1.61716
10362904	Rtn4ip1	1.08124	8.26069	15.6531	4.97419e-07	4.58183e-05	7.08511
10535904	Hsph1	1.07987	8.44037	5.28885	0.000889674	0.00574069	-1.01208
10385159	Rars	1.079	10.6312	13.4479	1.51135e-06	8.60459e-05	5.91564
10521709	Lap3	1.07826	10.8295	8.06796	5.67885e-05	0.000828007	1.99606
10486322	NA	1.0782	8.23588	7.16875	0.000126382	0.00141391	1.12108
10388238	Emc6	1.0778	8.44775	7.58273	8.66317e-05	0.00108633	1.53428
10465912	Fen1	1.07561	7.46923	6.30391	0.000294528	0.00257554	0.195247
10579874	Abce1	1.07532	10.3503	12.2521	2.97072e-06	0.000127642	5.19496
10383819	Sec14l2	1.07522	9.25222	13.5956	1.39577e-06	8.26523e-05	6.00005
10426669	Troap	1.07329	7.33639	5.72528	0.000544283	0.003999	-0.476
10502816	Gipc2	1.07317	5.93163	11.7022	4.13768e-06	0.000155848	4.83949
10542445	Strap	1.07304	9.6517	10.3311	1.00925e-05	0.000266577	3.87712
10499130	Rnu73b	1.07276	9.61453	7.02382	0.000144824	0.00156907	0.97201
10506680	Ndc1	1.07266	8.4629	8.78659	3.15161e-05	0.000558074	2.63897
10541279	Bcl2l13	1.07244	9.72119	8.14072	5.33987e-05	0.000797311	2.06332
10418480	Gnl3	1.07188	9.22895	14.0669	1.08845e-06	7.27584e-05	6.26328
10505143	Pakap	1.07148	6.58552	6.19526	0.000329503	0.0027881	0.0725174
10373600	Mettl7b	1.07095	5.36425	6.77761	0.000183447	0.00184257	0.713286
10503584	Coq3	1.07037	8.83222	9.50202	1.82326e-05	0.000385972	3.23508
10408762	Eef1e1	1.06947	9.47787	13.3021	1.63617e-06	9.05561e-05	5.83134
10605929	Awat2	1.06857	5.75881	5.34863	0.000830515	0.00547274	-0.937083
10339712	NA	1.06777	8.63697	4.90049	0.00140804	0.00801172	-1.51166
10424113	Mal2	1.06702	10.1739	9.58342	1.71707e-05	0.000373267	3.30033
10413542	Tkt	1.06698	8.7062	6.97702	0.000151406	0.0016188	0.923367
10435948	Ccdc80	1.06678	6.66501	5.81823	0.000491777	0.00373073	-0.365198
10546163	Mcm2	1.06671	8.92135	6.13779	0.00034985	0.00290233	0.00699318
10343502	NA	1.06638	6.58265	5.98564	0.000410781	0.00328247	-0.168538
10526977	Eif3b	1.06597	11.0135	14.9146	7.09288e-07	5.65915e-05	6.71412
10391146	Acly	1.06579	9.84722	9.5835	1.71696e-05	0.000373267	3.3004
10341761	NA	1.06367	9.49808	8.14283	5.33039e-05	0.000796237	2.06526
10352709	Nsl1	1.06354	6.84904	6.6063	0.000217076	0.00207297	0.529081
10344723	Rrs1	1.06238	6.31077	6.02194	0.000395245	0.00319134	-0.126394
10601335	Pbdc1	1.06236	8.21186	11.1356	5.90987e-06	0.000194533	4.45565
10499639	Cks1b	1.0613	9.87279	5.33577	0.000842863	0.00552895	-0.953169
10514956	Scp2	1.06114	6.95109	13.5966	1.39504e-06	8.26523e-05	6.0006
10505299	Bspry	1.06109	6.98698	12.0366	3.37708e-06	0.000137456	5.05757
10508151	Clspn	1.06057	6.32785	7.4839	9.46625e-05	0.00115051	1.43729
10432636	Smagp	1.0602	8.73339	9.14914	2.37741e-05	0.000461898	2.94623
10454651	NA	1.0601	7.24189	11.0346	6.30853e-06	0.000201223	4.38523
10569200	Polr2l	1.05996	9.90085	13.2081	1.72287e-06	9.38668e-05	5.77645
10416533	Ccdc122	1.05995	6.47524	5.92151	0.000439919	0.00343968	-0.243438
10515164	Cmpk1	1.05976	9.27381	10.2365	1.07739e-05	0.000276849	3.80632
10505438	Orm1	1.05911	7.64536	5.73062	0.000541103	0.00398322	-0.469602
10359826	NA	1.0589	9.12041	10.465	9.20912e-06	0.000251066	3.97632
10468869	Prdx3	1.05865	8.50681	13.8287	1.23302e-06	7.71818e-05	6.1314
10472050	Tnfaip6	1.05746	5.73237	8.33393	4.5446e-05	0.000716094	2.23949
10338550	NA	1.05486	6.19474	9.73584	1.53637e-05	0.000347843	3.42119
10377372	Slc25a35	1.05424	7.49917	5.96644	0.000419276	0.00332134	-0.190911
10367822	Rab32	1.05314	7.53742	4.99452	0.00125747	0.00738491	-1.38872
10408870	Tbc1d7	1.05205	7.48929	5.75384	0.000527518	0.0039193	-0.441832
10380823	Lasp1	1.05123	9.69268	16.3334	3.63699e-07	3.79748e-05	7.41037
10447317	Epas1	1.05121	9.25195	5.15002	0.00104582	0.00646846	-1.1882
10385175	Wwc1	1.05058	8.02688	12.5896	2.44039e-06	0.000113599	5.4053
10433904	Yars2	1.04959	8.42915	13.0069	1.92615e-06	0.000100057	5.65774
10553993	Snrpa1	1.04943	8.48775	9.112	2.44598e-05	0.000469569	2.91525
10519324	Cdk6	1.04868	9.81648	17.2206	2.462e-07	3.11641e-05	7.81269
10512701	NA	1.04853	8.44239	6.0309	0.00039151	0.00317151	-0.116014
10339071	NA	1.04817	10.3219	5.67866	0.000572933	0.00415245	-0.532018
10548086	Rad51ap1	1.04815	6.31816	5.42017	0.000765355	0.00515876	-0.847999
10462922	Plce1	1.04523	5.81234	6.84692	0.000171526	0.00176189	0.78682
10396840	Rdh12	1.04463	8.26517	6.38899	0.00027001	0.00242835	0.290324
10572613	Mrpl34	1.04445	9.31005	7.07247	0.000138319	0.0015148	1.02231
10426812	Gpd1	1.04394	6.19304	9.97607	1.29331e-05	0.000311262	3.6082
10525955	Fzd10	1.04393	8.2128	7.34091	0.000107795	0.00125737	1.29515
10452860	Memo1	1.04383	7.8839	8.71037	3.34819e-05	0.000580763	2.57297
10608689	NA	1.04352	12.0495	5.90175	0.000449353	0.00349508	-0.266625
10493137	Iqgap3	1.04306	7.87456	4.92649	0.00136451	0.00783326	-1.47753
10521984	G6pd2	1.04266	8.24929	14.3514	9.40273e-07	6.71127e-05	6.41769
10407543	Gtpbp4	1.04235	9.11763	14.1332	1.05171e-06	7.09855e-05	6.29954
10565081	NA	1.0423	8.63473	11.0482	6.25309e-06	0.000200514	4.39475
10509168	E2f2	1.04201	7.4081	7.19965	0.000122798	0.00139026	1.15256
10339307	NA	1.04012	9.14618	6.14565	0.000346985	0.00289029	0.0159844
10435704	Cd80	1.03967	5.6361	7.08343	0.000136898	0.0015035	1.03361
10422280	Abcc4	1.03846	8.10746	5.28405	0.000894631	0.00575771	-1.01813
10570614	Defb6	1.03814	11.9073	9.2033	2.28123e-05	0.000449012	2.9912
10353733	Prim2	1.03583	8.45916	5.29537	0.000883005	0.00571037	-1.00388
10396795	Eif2s1	1.03477	9.94879	11.256	5.47133e-06	0.000185782	4.53878
10503643	Ndufaf4	1.03476	7.9791	10.9341	6.73553e-06	0.000209888	4.31452
10506714	Lrp8	1.03465	7.858	10.388	9.70629e-06	0.000259133	3.91938
10346874	NA	1.03461	5.44653	6.55676	0.000228042	0.00214758	0.475157
10427026	Grasp	1.03438	7.2592	8.33199	4.55189e-05	0.000716918	2.23774
10554013	Chsy1	1.03376	9.76277	11.4263	4.91229e-06	0.000174058	4.65489
10488472	Apmap	1.03372	8.31347	9.34919	2.04318e-05	0.000415814	3.11118
10603254	Larp4	1.0337	8.18717	6.81795	0.000176401	0.0017952	0.756148
10515220	NA	1.03298	7.72103	7.34531	0.000107362	0.00125352	1.29956
10517791	Padi4	1.03289	6.01017	7.66511	8.05164e-05	0.00103436	1.61435
10400304	Egln3	1.03227	9.81871	4.68815	0.00182629	0.00974094	-1.79397
10453334	Lrpprc	1.03166	8.58381	14.208	1.01192e-06	6.99662e-05	6.34025
10381250	Tubg1	1.03144	10.3792	10.4481	9.3157e-06	0.000252388	3.96386
10593842	Tspan3	1.03128	9.82512	8.52094	3.89914e-05	0.000645708	2.40674
10469020	Bend7	1.03038	5.48189	9.56106	1.74553e-05	0.000377073	3.28246
10567995	Nupr1	1.02995	8.34936	8.56018	3.77715e-05	0.000630614	2.44144
10405236	Sfxn1	1.02846	9.17501	10.1785	1.12172e-05	0.000283777	3.76261
10342578	NA	1.02827	6.95186	5.82714	0.000487047	0.00370535	-0.354639
10346303	Hspe1	1.02825	9.4144	16.884	2.84821e-07	3.30013e-05	7.66285
10418171	Zcchc24	1.02749	6.30427	6.26054	0.000307969	0.00265764	0.146436
10394593	Fam49a	1.02749	8.42464	5.16098	0.00103246	0.00640746	-1.1742
10417212	Itgbl1	1.02718	5.47515	12.4119	2.70505e-06	0.000120257	5.29523
10515797	Tmem125	1.02681	7.82296	5.93765	0.000432375	0.00339646	-0.224535
10505894	Mtap	1.02628	8.16666	11.6174	4.36004e-06	0.000160159	4.78321
10400023	Tspan13	1.02426	7.66257	6.01622	0.000397648	0.00320627	-0.13302
10509577	Pla2g2d	1.02398	7.23723	6.3868	0.000270614	0.00243315	0.287881
10345065	Gsta3	1.02293	6.40554	6.12033	0.000356305	0.0029455	-0.0129994
10469110	Usp6nl	1.02275	8.78198	12.2534	2.9686e-06	0.000127642	5.19573
10598794	NA	1.0225	9.09351	6.2142	0.000323085	0.00275054	0.0940274
10418804	Timm23	1.02236	10.2268	18.2896	1.57708e-07	2.31304e-05	8.26748
10521136	Nsd2	1.02213	8.43759	11.0017	6.4447e-06	0.000204023	4.36218
10580033	NA	1.02186	7.47761	5.0163	0.00122516	0.00724388	-1.36042
10340079	NA	1.02156	5.88954	5.28027	0.00089854	0.00577655	-1.02288
10440840	Cfap298	1.02103	7.95972	9.59063	1.70801e-05	0.000372227	3.30609
10511207	Ints11	1.021	8.99835	18.4132	1.50032e-07	2.25762e-05	8.3181
10340581	NA	1.02093	9.123	8.83163	3.04154e-05	0.000546278	2.67774
10544036	NA	1.02018	8.13441	6.33653	0.000284847	0.00251813	0.231806
10409557	Macroh2a1	1.02016	10.578	7.41104	0.000101117	0.00120454	1.36513
10405185	Cks2	1.0198	5.68476	8.2658	4.80879e-05	0.00074489	2.17777
10341145	NA	1.01972	10.0902	15.3541	5.73148e-07	4.96823e-05	6.93724
10397002	Sipa1l1	1.01875	8.86835	10.8287	7.2182e-06	0.000218178	4.23977
10508420	Yars	1.01756	9.23305	12.5415	2.50906e-06	0.000115487	5.37565
10426093	NA	1.01625	6.86333	7.0265	0.000144458	0.00156644	0.974781
10388010	C1qbp	1.01536	10.0675	10.6546	8.10355e-06	0.000233565	4.1147
10492558	Smc4	1.01464	9.14908	7.29254	0.00011269	0.00130006	1.24656
10447891	Acat2	1.01391	8.80765	8.27937	4.75484e-05	0.00074007	2.19009
10441313	C2cd2	1.0132	8.65015	9.9394	1.32745e-05	0.000316475	3.57992
10550098	Wdr12	1.0131	8.14693	13.1382	1.79056e-06	9.60494e-05	5.73545
10592266	Slc37a2	1.01249	6.70183	6.93352	0.000157825	0.00166849	0.877928
10347218	NA	1.01196	9.93144	5.67671	0.000574165	0.00415791	-0.534363
10341921	NA	1.01185	10.5371	11.7709	3.96704e-06	0.000152117	4.88474
10425880	Prr5	1.01115	8.0735	9.30934	2.10531e-05	0.000425429	3.07858
10346533	Nif3l1	1.01039	9.18191	9.25071	2.20063e-05	0.000438611	3.03037
10458226	Hspa9	1.01023	10.9815	12.4719	2.61223e-06	0.000118471	5.33257
10382139	Psmd12	1.01014	9.43735	13.9553	1.15367e-06	7.55208e-05	6.20177
10510546	Eno1	1.00985	11.489	14.596	8.30878e-07	6.18444e-05	6.54792
10504518	Polr1e	1.00949	7.63591	9.96626	1.30234e-05	0.000312634	3.60065
10502405	Metap1	1.00871	10.1314	14.7016	7.88136e-07	6.06097e-05	6.60345
10455656	Hsd17b4	1.00824	9.05473	8.82721	3.05214e-05	0.000546719	2.67395
10428310	Azin1	1.0078	8.32892	5.65258	0.000589682	0.00424025	-0.563478
10428983	Fam49b	1.00767	8.44455	10.2705	1.05233e-05	0.000273386	3.83183
10588836	Gmppb	1.00751	6.30959	5.05762	0.00116638	0.00699521	-1.30694
10478897	Ptpn1	1.00715	9.51326	9.05022	2.56504e-05	0.000482994	2.86347
10459730	Me2	1.00699	8.11479	6.05572	0.000381364	0.00311032	-0.0873103
10400095	Ifrd1	1.00647	8.29446	12.7418	2.23677e-06	0.000107687	5.49834
10509965	Epha2	1.00614	9.33284	6.16831	0.000338873	0.00283762	0.0418511
10455873	Slc12a2	1.0059	9.16653	11.0784	6.13203e-06	0.000198085	4.41585
10394538	Acaca	1.00578	9.24139	9.36688	2.01626e-05	0.000412265	3.12561
10458398	Hars	1.00512	8.93654	13.3977	1.55311e-06	8.79255e-05	5.8867
10365482	Timp3	1.00499	11.2595	4.7861	0.0016185	0.00890174	-1.66293
10340572	NA	1.0049	9.70006	4.89357	0.00141987	0.00805662	-1.52075
10509590	Pla2g2e	1.0039	6.86751	6.94976	0.000155394	0.00164982	0.894916
10340127	NA	1.00355	6.40697	6.79047	0.000181168	0.00182821	0.726968
10460492	Mrpl11	1.00315	8.17392	9.50956	1.81313e-05	0.000385659	3.24114
10346523	Bzw1	1.00204	10.7912	14.5117	8.66867e-07	6.35702e-05	6.50331
10605674	Pola1	1.00185	7.87433	4.89144	0.00142355	0.00807089	-1.52356
10467653	Rrp12	1.00154	7.90596	8.32315	4.58529e-05	0.000720219	2.22975
10515396	Btbd19	1.00089	9.9388	9.41595	1.94365e-05	0.000400957	3.16552
10425559	L3mbtl2	1.00088	7.78729	10.248	1.06884e-05	0.000275616	3.81495
10461150	NA	0.999323	6.26476	5.19101	0.000996792	0.00623731	-1.13592
10537184	Cald1	0.998818	8.98731	7.58326	8.65907e-05	0.00108621	1.53479
10341727	NA	0.99823	9.00147	9.9077	1.35778e-05	0.00032041	3.5554
10399391	Gen1	0.99774	7.04906	5.31413	0.000864115	0.005628	-0.98031
10339346	NA	0.997669	6.97203	6.84364	0.00017207	0.00176644	0.783351
10391461	Brca1	0.997323	6.40696	5.688	0.000567061	0.00412834	-0.52077
10349014	Capza1	0.996733	9.30353	11.1848	5.72624e-06	0.000190291	4.48969
10480379	Mrps5	0.996509	9.05744	11.6095	4.38145e-06	0.000160484	4.77794
10584827	Mpzl2	0.995763	10.6732	11.0301	6.32677e-06	0.000201391	4.38211
10338280	NA	0.995718	9.10695	7.92287	6.42908e-05	0.000894973	1.86043
10577190	Rasa3	0.994685	8.75066	5.24906	0.000931626	0.00592776	-1.06228
10338117	NA	0.992172	9.08627	6.6063	0.000217077	0.00207297	0.529077
10562192	Fxyd5	0.991448	9.77943	4.72315	0.00174885	0.00944383	-1.74698
10572097	Sh2d4a	0.991311	7.33436	8.60794	3.63442e-05	0.000614619	2.48347
10467211	Fgfbp3	0.991304	5.95975	5.76059	0.00052364	0.00389838	-0.433773
10438854	Atp13a4	0.991063	5.54213	6.32559	0.000288054	0.00253551	0.219561
10409338	Nop16	0.990828	10.6469	8.5775	3.72469e-05	0.000624856	2.4567
10582074	Mphosph6	0.990815	7.88339	5.56345	0.000651148	0.00456236	-0.671705
10376885	Snord49b	0.989602	9.96728	6.46085	0.000251066	0.00230083	0.369913
10339077	NA	0.989188	6.12138	5.09343	0.00111793	0.00678643	-1.26077
10553354	Nav2	0.988887	7.61943	12.2766	2.92812e-06	0.000126594	5.21043
10595900	Mrps22	0.987946	8.35768	13.3893	1.56019e-06	8.81823e-05	5.88187
10340905	NA	0.987925	6.08041	6.61678	0.000214834	0.00205947	0.540444
10528015	Steap1	0.987449	5.2501	7.7761	7.30269e-05	0.00096984	1.72112
10390147	Dlx4	0.987107	7.41744	8.89368	2.89688e-05	0.000528309	2.73087
10338231	NA	0.986309	9.28435	6.92314	0.000159402	0.00167548	0.86705
10491922	Naa15	0.98623	9.60884	10.8752	7.00062e-06	0.000214021	4.27284
10347117	Cps1	0.985569	5.83363	7.45859	9.68506e-05	0.00116897	1.41229
10420030	Psme2	0.985298	10.1949	5.57454	0.000643129	0.00452103	-0.658182
10378453	Cluh	0.984432	10.0178	13.7809	1.26454e-06	7.8108e-05	6.10468
10367076	Prim1	0.984382	8.11237	5.07019	0.00114911	0.00691894	-1.2907
10475360	Mrpl51	0.983819	9.24682	10.543	8.73522e-06	0.000243586	4.0335
10339750	NA	0.983548	8.22514	6.39919	0.000267228	0.00240956	0.301657
10406026	Mrpl36	0.983525	9.22507	9.59252	1.70563e-05	0.000371943	3.3076
10438517	Alg3	0.983164	10.1538	6.8915	0.000164314	0.00171031	0.833832
10383615	Metrnl	0.982881	7.44852	9.85502	1.40992e-05	0.000329138	3.51449
10562059	Cox6b1	0.981857	11.0366	11.6511	4.27022e-06	0.000158873	4.80559
10492815	Tmem154	0.981372	8.8067	10.093	1.19087e-05	0.000295044	3.69773
10587194	Gnb5	0.981136	6.65514	11.9817	3.4905e-06	0.000140852	5.02213
10539574	Npm3-ps1	0.980402	10.4649	10.6475	8.14196e-06	0.00023409	4.10959
10606600	Pcdh19	0.979356	6.33957	8.94753	2.77758e-05	0.000512739	2.77672
10476321	NA	0.979327	5.82003	10.2023	1.10327e-05	0.00028047	3.78059
10371959	Elk3	0.979285	8.29203	5.88377	0.000458131	0.00353724	-0.287766
10513604	Hdhd3	0.979273	7.68948	6.43743	0.000257072	0.00233983	0.344046
10468992	Frmd4a	0.978227	8.50213	7.16569	0.000126743	0.00141658	1.11796
10458428	Uxt	0.97789	9.71536	8.45321	4.12022e-05	0.000669247	2.34653
10496373	Ddit4l	0.977295	7.05562	5.19258	0.000994955	0.00623078	-1.13391
10606876	Morf4l2	0.977254	9.05458	7.01713	0.000145746	0.00157431	0.965066
10428302	Klf10	0.976774	9.4056	5.21687	0.000967157	0.00609913	-1.10305
10344270	NA	0.976655	6.75147	4.72387	0.0017473	0.00943821	-1.74602
10466304	Dtx4	0.976649	7.43298	6.79857	0.000179748	0.00181735	0.735578
10389842	Utp18	0.975482	7.86287	15.7999	4.64423e-07	4.36306e-05	7.15659
10578027	Mak16	0.975057	8.59296	11.4691	4.78215e-06	0.00017097	4.68379
10438098	Sdf2l1	0.974858	8.59044	12.2177	3.03182e-06	0.000129308	5.17316
10503523	Ggh	0.974791	8.41661	10.9097	6.84377e-06	0.000211082	4.29731
10589076	Slc25a20	0.974133	8.6125	7.8663	6.75114e-05	0.000922081	1.80699
10546346	Chchd4	0.973866	7.08022	11.6213	4.34971e-06	0.00016003	4.78576
10558961	Tspan4	0.973679	8.10086	7.04941	0.000141361	0.00154035	0.9985
10340872	NA	0.973645	10.2308	11.5126	4.65391e-06	0.00016816	4.71304
10368730	Rpf2	0.973519	7.66313	9.71734	1.55712e-05	0.000350553	3.40662
10373009	Tsfm	0.973073	8.28162	8.02179	5.90641e-05	0.000846077	1.95312
10523058	NA	0.972731	12.0128	9.43385	1.9179e-05	0.000396523	3.18003
10421877	Diaph3	0.972693	7.21959	5.72735	0.000543047	0.00399161	-0.473518
10429908	Bop1	0.972483	9.36283	9.86385	1.40102e-05	0.000327281	3.52136
10584712	Hyou1	0.971938	9.4599	5.4907	0.000706593	0.00485494	-0.760868
10509514	Sh2d5	0.97135	7.84845	4.81688	0.00155866	0.00864376	-1.62204
10405971	Nsun2	0.971327	9.13744	16.4854	3.39704e-07	3.68455e-05	7.481
10595702	Dipk2a	0.969371	7.35475	6.86248	0.000168969	0.00174335	0.803258
10574404	Setd6	0.968661	8.56341	13.7192	1.30663e-06	7.97404e-05	6.06999
10408074	NA	0.967986	7.21395	6.82589	0.000175049	0.00178594	0.764569
10433672	Rrn3	0.967612	9.70028	15.5711	5.16999e-07	4.71677e-05	7.04486
10338306	NA	0.967562	9.15424	17.7056	2.00508e-07	2.76573e-05	8.02293
10395816	Psma6	0.96738	10.6921	5.20372	0.000982105	0.00617211	-1.11975
10494407	H2bc18	0.966849	7.97726	5.04672	0.00118158	0.00705096	-1.32102
10415885	Sox7	0.96655	8.94409	8.22132	4.99058e-05	0.000761433	2.13723
10394749	Nol10	0.966162	7.17726	10.2542	1.06426e-05	0.000274841	3.81961
10379524	Ccl11	0.966095	6.86631	6.93617	0.000157426	0.00166545	0.880699
10560618	Apoc1	0.965857	10.7064	6.96348	0.000153374	0.00163385	0.90924
10458906	Ppic	0.965574	9.97754	10.0194	1.25424e-05	0.000305303	3.64149
10446907	Ttc27	0.965543	7.56005	14.207	1.01246e-06	6.99662e-05	6.33969
10497237	Pag1	0.965348	6.44426	5.80268	0.000500158	0.00377289	-0.383658
10344110	NA	0.965089	6.22715	6.894	0.00016392	0.00170799	0.836462
10491835	Larp1b	0.964637	7.15889	6.94261	0.000156459	0.00165859	0.88744
10529515	Sorcs2	0.96439	8.89469	5.64809	0.000592619	0.00425608	-0.568901
10356936	Ppip5k2	0.964214	8.79704	11.7565	4.00202e-06	0.000152143	4.87531
10518743	H6pd	0.963324	8.10306	9.13094	2.41074e-05	0.000466058	2.93106
10342577	NA	0.963179	9.08413	7.5494	8.92512e-05	0.00110888	1.50169
10553336	Zdhhc13	0.96295	9.34253	7.47157	9.57215e-05	0.00115812	1.42512
10469849	Zmynd19	0.962915	9.03715	11.3276	5.22818e-06	0.000180827	4.58776
10464999	Cst6	0.962778	10.3041	5.5902	0.000631989	0.00445687	-0.639111
10552480	NA	0.962028	7.07446	5.15386	0.00104111	0.00644506	-1.18328
10354191	Rnf149	0.961003	9.02359	9.72192	1.55196e-05	0.000350325	3.41022
10365559	Igf1	0.960727	6.16237	13.0818	1.84746e-06	9.74148e-05	5.70216
10343744	NA	0.960564	9.75011	4.85856	0.00148148	0.00832413	-1.56689
10425905	Nup50	0.959969	9.64575	13.3825	1.56603e-06	8.81833e-05	5.8779
10483626	Dlx2	0.959304	8.82112	6.10127	0.0003635	0.00299059	-0.0348583
10490370	Psma7	0.959165	8.83643	6.57241	0.000224512	0.00212528	0.492227
10392464	Fam20a	0.956982	7.14989	8.12399	5.41576e-05	0.000804626	2.0479
10593740	Wdr61	0.95689	10.0273	9.5839	1.71646e-05	0.000373267	3.30072
10339949	NA	0.956742	10.208	7.70738	7.75675e-05	0.0010103	1.65516
10382069	Psmc5	0.955944	8.55613	15.4487	5.47877e-07	4.87064e-05	6.98433
10478997	Tfap2c	0.95576	8.56334	7.18283	0.000124735	0.00140113	1.13544
10382341	Sstr2	0.954943	6.11477	5.07231	0.00114623	0.00690856	-1.28798
10406626	Homer1	0.954747	7.63625	9.4189	1.93938e-05	0.000400315	3.16791
10344062	NA	0.95466	9.7158	6.98485	0.000150283	0.00160833	0.931517
10339814	NA	0.953713	9.39848	10.5019	8.98139e-06	0.000247184	4.00342
10343472	NA	0.953507	6.67882	4.91254	0.00138769	0.00793879	-1.49584
10365729	Cdk17	0.953331	8.71229	8.32596	4.57465e-05	0.000719199	2.23229
10424559	Khdrbs3	0.952802	6.25627	7.20031	0.000122723	0.00139026	1.15323
10447056	Qpct	0.952578	5.24613	7.22248	0.000120223	0.0013697	1.17575
10372583	Rab3ip	0.952293	7.95522	12.8301	2.12747e-06	0.000104598	5.55178
10361007	Smyd2	0.951462	9.01456	12.3061	2.87776e-06	0.000125463	5.229
10344371	NA	0.951115	7.62976	6.67029	0.000203772	0.00198873	0.598295
10380751	Mrpl45	0.950609	7.91069	9.15112	2.37381e-05	0.000461486	2.94788
10553163	Nomo1	0.950114	9.6185	10.8025	7.34401e-06	0.000220638	4.2211
10500710	Mab21l3	0.948992	7.66328	7.12965	0.000131085	0.00145297	1.08109
10360934	Rrp15	0.948465	7.56848	9.68057	1.59931e-05	0.000355903	3.37756
10525942	Glt1d1	0.947749	6.95451	6.23801	0.000315218	0.00270143	0.120988
10491526	Acad9	0.947462	9.90836	8.72925	3.29826e-05	0.000573812	2.58936
10552140	Cebpa	0.946826	9.50022	12.3111	2.86935e-06	0.000125361	5.23214
10467842	Got1	0.946657	9.51129	6.42772	0.000259611	0.00235862	0.333292
10518361	NA	0.946236	9.26907	10.1518	1.14279e-05	0.000287226	3.74243
10524676	Srsf9	0.946168	9.88595	13.8461	1.22174e-06	7.71336e-05	6.14113
10364950	Gadd45b	0.945552	8.94817	6.32729	0.000287553	0.00253239	0.221463
10541845	Nop2	0.944742	9.64085	12.69	2.30389e-06	0.000109546	5.46678
10404827	Nol7	0.943153	7.59841	5.55696	0.000655894	0.00458914	-0.679631
10532390	Noc4l	0.942995	8.7274	9.18656	2.31048e-05	0.000452934	2.97733
10578019	Nudc	0.942248	9.30481	7.43617	9.88367e-05	0.00118509	1.39009
10495279	Psma5	0.941716	8.41068	9.64712	1.6388e-05	0.00036145	3.35105
10339271	NA	0.941517	7.72917	7.45864	9.68462e-05	0.00116897	1.41234
10532157	Tmed5	0.941474	8.1703	7.21175	0.000121426	0.00137888	1.16486
10507798	Mycl	0.941251	8.5469	5.75216	0.000528487	0.00392358	-0.443837
10520025	Psmc2	0.941232	8.55661	11.6213	4.3497e-06	0.00016003	4.78576
10488237	Snx5	0.94108	10.0055	11.1559	5.83346e-06	0.000192931	4.46969
10543572	Impdh1	0.940784	7.69678	8.7774	3.17461e-05	0.000560434	2.63104
10472300	Psmd14	0.940433	10.6953	10.9134	6.82717e-06	0.000210958	4.29993
10374035	Xbp1	0.940412	10.7775	8.60761	3.63537e-05	0.000614619	2.48319
10448803	Jpt2	0.939513	10.2465	7.16106	0.000127292	0.0014218	1.11323
10439130	Umps	0.939415	7.92672	10.9033	6.87254e-06	0.000211594	4.29278
10452892	Fam98a	0.938793	9.10805	10.7386	7.66219e-06	0.000226204	4.17526
10441620	Fgfr1op	0.938696	7.82773	13.0957	1.83333e-06	9.69962e-05	5.71033
10353707	NA	0.938466	8.33136	5.39606	0.000786663	0.00525147	-0.877943
10441489	Gtf2h5	0.938417	9.24431	7.90908	6.50599e-05	0.000900272	1.84743
10530832	Noa1	0.936108	9.39698	9.8859	1.37908e-05	0.000324268	3.5385
10409645	Ubqln1	0.936048	10.0536	11.6069	4.38869e-06	0.00016058	4.77617
10537157	Akr1b10	0.935733	7.59885	7.36077	0.000105855	0.00124165	1.31502
10579302	NA	0.935685	9.8435	9.06241	2.54103e-05	0.000480185	2.87372
10385511	NA	0.935085	8.67122	5.09242	0.00111926	0.00679218	-1.26207
10474171	Elf5	0.934842	6.0487	5.83674	0.000482005	0.00367101	-0.343269
10393642	Eif4a3	0.933848	8.13945	11.8594	3.75842e-06	0.000146625	4.94276
10489127	Rbl1	0.933352	8.80191	6.36202	0.000277528	0.00246976	0.260283
10434675	Dnajb11	0.932824	8.45408	7.29816	0.000112109	0.00129551	1.25222
10365578	Nup37	0.932451	8.2121	4.90681	0.00139733	0.00797894	-1.50336
10550877	Kcnn4	0.931367	6.82643	6.40591	0.000265413	0.00239813	0.309114
10470318	NA	0.931321	8.05302	5.76198	0.000522845	0.00389579	-0.432113
10443332	Ppard	0.930986	9.92504	8.54548	3.82237e-05	0.000636329	2.42845
10458033	Stard4	0.930921	7.68782	6.36347	0.000277118	0.00246864	0.261898
10536595	Lsm8	0.930765	9.86406	10.7953	7.37906e-06	0.000220713	4.21595
10487154	Secisbp2l	0.930291	9.78516	6.69227	0.000199413	0.00195433	0.621959
10504891	Tmeff1	0.929664	7.61287	7.09637	0.000135243	0.00149035	1.04692
10394534	Osr1	0.929598	5.79372	5.6194	0.000611782	0.00435323	-0.603643
10413014	Chchd1	0.929509	7.92737	6.8297	0.000174405	0.00178356	0.768601
10541711	Phb2	0.928989	11.0131	11.0096	6.41181e-06	0.000203724	4.3677
10562211	Fxyd1	0.928329	6.85098	11.8894	3.69058e-06	0.000145111	4.96232
10374793	Pnpt1	0.927544	8.284	8.03352	5.84762e-05	0.000840979	1.96405
10512236	Kif24	0.927349	7.01892	6.49577	0.000242396	0.00224505	0.408364
10582981	Tfdp1	0.925967	9.82125	7.46841	9.59952e-05	0.00116103	1.422
10378833	Ssh2	0.925207	8.40037	10.2786	1.04646e-05	0.000272268	3.83788
10401607	Pgf	0.925158	5.81357	8.4317	4.19335e-05	0.000676698	2.32733
10500614	Man1a2	0.925004	9.78915	8.92082	2.83605e-05	0.000521593	2.75401
10449644	Glo1	0.924799	8.42408	4.83607	0.00152259	0.00848976	-1.59661
10521757	Gm7931	0.924457	8.77403	6.4226	0.000260958	0.00236725	0.32763
10578984	Tufm	0.924405	9.60147	10.2429	1.0726e-05	0.00027638	3.81114
10529142	Ppm1g	0.924392	8.68028	10.216	1.09283e-05	0.00027911	3.79089
10340904	NA	0.923912	8.50184	8.03858	5.82247e-05	0.000838397	1.96877
10530641	Usp46	0.923734	9.20712	13.1119	1.8169e-06	9.64203e-05	5.71992
10515337	Nasp	0.9224	7.79668	5.66567	0.000581204	0.00419403	-0.547667
10575153	Cyb5b	0.921574	10.3198	7.4885	9.42707e-05	0.00114736	1.44183
10480090	Itga8	0.920883	5.68524	5.08627	0.00112743	0.00683339	-1.26998
10408092	NA	0.920674	11.9608	4.87973	0.00144389	0.00816754	-1.53897
10519988	Fam185a	0.920634	7.05251	8.22722	4.96601e-05	0.000759764	2.14263
10382104	Snord104	0.920492	11.6016	5.13002	0.0010707	0.006579	-1.21379
10460573	Eif1ad	0.920423	9.17564	9.45937	1.88184e-05	0.000391927	3.20068
10569583	Ppfia1	0.920118	9.00981	7.29058	0.000112893	0.00130111	1.24459
10507885	Mycbp	0.919755	8.80954	10.5655	8.60338e-06	0.000241953	4.04996
10499160	Cd1d1	0.919227	6.30264	5.80678	0.00049793	0.00376262	-0.37878
10427606	Skp2	0.918036	7.74113	6.91826	0.000160149	0.00168108	0.861931
10543226	2610001J05Rik	0.917928	8.19424	10.5754	8.54628e-06	0.000240736	4.05716
10387219	Rangrf	0.917615	7.58261	6.19145	0.000330808	0.0027937	0.0681941
10468489	Xpnpep1	0.916842	9.15974	12.7835	2.18443e-06	0.00010628	5.5236
10348354	NA	0.916546	7.81646	7.38343	0.00010369	0.00122677	1.33764
10427772	Tars	0.916331	8.73101	8.20448	5.06139e-05	0.00076955	2.12184
10472095	Bloc1s2	0.916133	9.01519	5.61106	0.000617482	0.00438392	-0.613766
10558439	NA	0.91592	9.15339	5.79052	0.000506816	0.00380413	-0.398103
10528507	Pus7	0.915707	8.8814	9.77481	1.49367e-05	0.00034203	3.45181
10370471	Agpat3	0.915232	9.86018	8.53702	3.84863e-05	0.000639705	2.42097
10407811	Hnrnpf	0.915135	11.6692	11.2026	5.66142e-06	0.00018904	4.50197
10504703	Ncbp1	0.914873	10.4944	11.5232	4.62312e-06	0.000167395	4.72019
10531383	Sdad1	0.914518	7.65492	14.6821	7.95855e-07	6.06324e-05	6.5932
10372342	Nav3	0.913941	5.84054	12.4504	2.64496e-06	0.000118938	5.31926
10342761	NA	0.912491	9.1373	9.28636	2.14211e-05	0.000430844	3.05971
10475830	Mrps5	0.912455	8.52158	8.35365	4.47116e-05	0.000708698	2.25728
10540544	Thumpd3	0.912297	8.43658	10.8793	6.98145e-06	0.000213623	4.2758
10436830	Ifnar2	0.912119	8.57134	6.79031	0.000181196	0.00182821	0.7268
10525657	Denr	0.911954	8.41223	7.74091	7.53134e-05	0.000991627	1.68741
10549552	Prpf31	0.911492	8.84703	8.13306	5.37447e-05	0.000800758	2.05626
10473230	Nup35	0.910946	9.05964	7.91243	6.48721e-05	0.000899463	1.85059
10571274	Gsr	0.910379	8.8596	5.77914	0.000513142	0.00383835	-0.411653
10598138	Spry3	0.909516	5.48159	5.97276	0.000416458	0.00330919	-0.183541
10582020	Gcsh	0.909314	6.00179	9.20405	2.27993e-05	0.00044901	2.99182
10435345	Mylk	0.908665	6.92954	6.833	0.000173848	0.00177996	0.772101
10362394	Hddc2	0.908559	8.84094	6.64358	0.000209211	0.00202511	0.569467
10484431	Tmx2	0.908231	9.3901	7.83009	6.96673e-05	0.00093964	1.77262
10442493	NA	0.908163	5.18514	7.19713	0.000123086	0.00139138	1.14999
10440929	Gart	0.908138	9.64898	10.4878	9.06759e-06	0.000249162	3.99308
10471191	Exosc2	0.907834	8.52322	10.7753	7.47773e-06	0.000222159	4.2016
10499412	Rab25	0.907817	11.107	10.6838	7.94687e-06	0.000231129	4.13582
10551638	Lgals7	0.907723	12.6495	13.0961	1.8329e-06	9.69962e-05	5.71058
10583297	Taf1d	0.907714	9.10417	7.89172	6.60425e-05	0.000908084	1.83104
10368970	Prdm1	0.907687	7.80547	6.37645	0.000273479	0.00245066	0.276361
10355084	Ndufs1	0.907591	8.89875	11.0493	6.24851e-06	0.000200514	4.39554
10388861	Tmem199	0.907579	7.08072	11.2783	5.39431e-06	0.00018401	4.55406
10552311	NA	0.907433	7.7316	4.84156	0.00151245	0.00845086	-1.58936
10440077	Cmss1	0.907242	8.3242	5.99895	0.000405007	0.00324903	-0.153065
10378088	Mybbp1a	0.907054	9.83781	10.8515	7.11068e-06	0.000216359	4.25598
10339237	NA	0.906707	8.57654	7.91773	6.45761e-05	0.000896964	1.85559
10363137	Nus1	0.906663	9.31477	12.0705	3.30922e-06	0.000136129	5.07933
10389421	Ints2	0.906366	7.87627	7.72969	7.60591e-05	0.00099729	1.67663
10556458	Rassf10	0.906023	6.13677	7.58741	8.62704e-05	0.00108344	1.53885
10351304	Mpc2	0.904273	7.8206	7.5834	8.658e-05	0.00108621	1.53493
10572635	Sfn	0.904247	12.148	6.8692	0.000167879	0.00173571	0.81034
10491406	Ndufb5	0.90397	9.68623	6.92825	0.000158623	0.00167263	0.87241
10367179	Timeless	0.903606	7.14911	4.71981	0.00175608	0.00946672	-1.75146
10407907	Rala	0.903423	9.80473	15.8991	4.43532e-07	4.25166e-05	7.20446
10338305	NA	0.902378	5.96088	5.45258	0.000737707	0.00502601	-0.807874
10342997	NA	0.902239	8.44586	5.15889	0.00103498	0.00641559	-1.17686
10448748	Nubp2	0.901984	9.52685	9.72039	1.55368e-05	0.000350461	3.40901
10586039	Tle3	0.90134	10.3939	13.5468	1.43282e-06	8.39531e-05	5.97226
10579830	NA	0.900549	9.72754	11.9344	3.5915e-06	0.000142675	4.99152
10599215	Slc25a5	0.900376	12.2626	11.5505	4.54517e-06	0.000164917	4.73848
10437236	B230307C23Rik	0.900002	8.15291	8.91261	2.85429e-05	0.00052384	2.74702
10407097	Pde4d	0.899405	7.87144	5.51767	0.000685453	0.00474819	-0.72773
10462313	Slc1a1	0.899062	5.90572	9.91551	1.35023e-05	0.000319063	3.56145
10383813	Mtfp1	0.898031	6.24135	8.26891	4.79638e-05	0.000744204	2.18059
10496727	Ddah1	0.897963	6.82746	6.34112	0.000283512	0.00250888	0.236944
10344235	NA	0.897501	9.61369	11.2915	5.34926e-06	0.000183298	4.5631
10437737	Rsl1d1	0.896804	10.0867	10.4753	9.14501e-06	0.00024971	3.98388
10425834	Samm50	0.896603	10.3873	8.3723	4.40296e-05	0.000702372	2.27407
10513320	Ptgr1	0.896546	8.82726	14.7749	7.59933e-07	5.9227e-05	6.64173
10338286	NA	0.896498	8.56102	8.97391	2.72116e-05	0.000503661	2.79908
10422312	Cldn10	0.896488	6.03938	10.8593	7.07393e-06	0.000215693	4.26158
10424221	Tbc1d31	0.896405	7.80432	6.68515	0.000200813	0.00196516	0.614302
10460149	NA	0.895884	6.95299	4.90077	0.00140756	0.00801027	-1.51129
10416522	Tsc22d1	0.895407	8.97347	7.70282	7.78792e-05	0.00101124	1.65077
10548563	NA	0.894984	10.1025	9.7466	1.52444e-05	0.000346563	3.42966
10408087	NA	0.894783	10.7515	5.2372	0.000944547	0.00599292	-1.07728
10516765	Serinc2	0.894575	11.6113	7.46443	9.63411e-05	0.00116481	1.41806
10381474	Arl4d	0.893474	6.32342	13.9309	1.16852e-06	7.60635e-05	6.18824
10340843	NA	0.893186	10.3417	5.69971	0.000559794	0.00408791	-0.506686
10438262	Slc25a1	0.893086	10.2805	5.4023	0.000781085	0.00522558	-0.870184
10496417	Trmt10a	0.892463	7.61779	10.159	1.13706e-05	0.000286614	3.74788
10521759	Slit2	0.892435	5.57172	5.5921	0.000630649	0.00445104	-0.636796
10561356	Psmc4	0.892396	9.94547	9.05509	2.55543e-05	0.00048223	2.86756
10417065	Rap2a	0.89232	7.55977	6.9285	0.000158586	0.00167263	0.872666
10586484	Ciao2a	0.891249	9.88992	5.38703	0.000794812	0.00529945	-0.889179
10581560	Psmd7	0.89122	9.89208	8.45101	4.12765e-05	0.000669777	2.34457
10381898	Mrc2	0.891009	7.06034	6.77039	0.000184742	0.00185268	0.705588
10427166	Espl1	0.890712	7.51131	4.96467	0.00130326	0.00756634	-1.42761
10523012	Dck	0.890487	7.84166	6.39842	0.000267437	0.00241082	0.300802
10339980	NA	0.890478	9.30492	4.91908	0.00137677	0.00788477	-1.48725
10346960	Ccnyl1	0.890249	7.35771	6.46286	0.000250557	0.00229798	0.372131
10461164	Wdr74	0.890086	9.12421	11.4567	4.81949e-06	0.000171821	4.67542
10490903	Car13	0.889468	10.5272	8.47819	4.03711e-05	0.000660377	2.36878
10365450	Pwp1	0.887305	9.1211	10.9473	6.67739e-06	0.000209293	4.32389
10446693	Wdr43	0.886849	9.71143	13.3716	1.57528e-06	8.81833e-05	5.87164
10428857	Mtss1	0.886681	9.12345	6.70378	0.000197173	0.00193992	0.634319
10365891	Tmcc3	0.886057	8.54327	11.5773	4.47004e-06	0.000162871	4.75641
10369236	Edar	0.885852	6.71525	5.61048	0.00061788	0.00438495	-0.614468
10380524	Slc35b1	0.885606	10.1801	7.69628	7.83298e-05	0.00101457	1.64446
10539649	NA	0.885545	10.273	8.51106	3.93056e-05	0.000649674	2.39798
10478847	Zfas1	0.885404	9.70906	5.70962	0.000553724	0.00405466	-0.49478
10528170	Cycs	0.885314	11.5881	8.55806	3.78364e-05	0.000631092	2.43956
10553301	Ldha	0.884917	12.2487	13.1678	1.76153e-06	9.49662e-05	5.75284
10494551	Acp6	0.884342	9.77658	6.2313	0.000317413	0.00271689	0.113399
10555892	NA	0.88402	9.28804	8.33643	4.53522e-05	0.000715264	2.24174
10546805	Ddx18	0.883832	8.98734	12.0545	3.34115e-06	0.000136313	5.06904
10343248	NA	0.883783	10.1346	10.1598	1.13648e-05	0.000286614	3.74844
10397719	Tdp1	0.883772	8.39497	5.0944	0.00111664	0.006781	-1.25952
10586174	NA	0.883505	8.47854	8.97217	2.72483e-05	0.000504072	2.79762
10405094	Iars	0.883026	9.91388	11.0947	6.06803e-06	0.000196758	4.42717
10446207	Clpp	0.882887	9.75282	9.70485	1.57131e-05	0.000352442	3.39675
10375499	Snord96a	0.882604	7.2065	7.76284	7.38793e-05	0.000978303	1.70843
10437748	Gspt1	0.882571	10.8205	13.0048	1.92851e-06	0.000100057	5.65644
10488806	Eif2s2	0.882412	8.30159	10.1194	1.16901e-05	0.000292338	3.71783
10523468	Bmp2k	0.882373	8.68245	6.29754	0.00029646	0.00258464	0.188094
10415640	NA	0.88178	8.17716	6.66955	0.000203921	0.00198942	0.597494
10601760	Hnrnph2	0.880705	8.51225	11.4219	4.92588e-06	0.000174117	4.65191
10360120	Ufc1	0.880702	8.92182	10.9157	6.81685e-06	0.000210958	4.30157
10593356	Sdhd	0.880406	9.46063	5.8855	0.000457279	0.00353379	-0.285731
10498837	Etfdh	0.879796	9.25344	13.7972	1.25373e-06	7.78207e-05	6.11377
10509161	NA	0.879621	8.57288	5.10415	0.00110386	0.00672417	-1.24699
10432473	Nckap5l	0.879475	8.29164	6.50363	0.00024049	0.00223335	0.416999
10450363	Snord52	0.87924	5.45921	10.5054	8.95997e-06	0.00024679	4.00601
10573451	Syce2	0.879048	8.60782	4.6859	0.00183139	0.00976517	-1.797
10378024	Mis12	0.878768	7.38909	5.02592	0.0012112	0.0071821	-1.34795
10574427	NA	0.877935	7.37896	14.1477	1.04386e-06	7.07301e-05	6.30745
10381072	Cdc6	0.877459	6.54872	6.13454	0.000351042	0.00290895	0.00327209
10421723	Dnajc15	0.877409	8.4718	6.82654	0.000174938	0.00178594	0.765261
10439878	Psmc1	0.877387	9.04824	9.25521	2.19314e-05	0.000438124	3.03408
10461723	Fam111a	0.877144	7.63946	5.22551	0.000957477	0.00605566	-1.09209
10488938	Fam83c	0.877058	9.05382	5.54262	0.000666513	0.00464747	-0.697156
10338988	NA	0.876929	9.75239	8.38272	4.36535e-05	0.000698295	2.28343
10416044	Ccdc25	0.876724	6.97494	6.19074	0.000331053	0.0027951	0.0673836
10400883	Timm9	0.876108	7.2498	9.23287	2.23058e-05	0.000441542	3.01565
10447602	Ezr	0.874696	10.4873	7.91751	6.45886e-05	0.000896964	1.85538
10407511	NA	0.874661	10.6567	7.7973	7.16864e-05	0.000957288	1.74138
10456699	Acaa2	0.874113	11.1125	9.63471	1.65372e-05	0.000363589	3.3412
10444605	Vars	0.874092	9.87038	10.6367	8.20102e-06	0.000235009	4.10177
10511084	Nadk	0.873339	10.1592	10.3716	9.81594e-06	0.000260858	3.90721
10584710	H2afx	0.872783	8.7018	4.89671	0.0014145	0.00804054	-1.51663
10582809	Tk1	0.872443	8.60196	5.54155	0.000667316	0.0046498	-0.698471
10344551	NA	0.872409	8.26772	5.89285	0.000453673	0.00351941	-0.27708
10588482	Poc1a	0.871859	6.40728	4.91318	0.00138661	0.00793389	-1.49499
10594679	Tln2	0.871507	7.40989	9.61103	1.68264e-05	0.000368547	3.32236
10406898	NA	0.871233	7.59765	9.55342	1.75538e-05	0.000377973	3.27634
10447097	Gemin6	0.87121	6.55974	6.02058	0.000395813	0.0031937	-0.127965
10585860	Adpgk	0.870344	8.11394	8.69302	3.39485e-05	0.000586165	2.55788
10434745	NA	0.86922	5.55753	4.77991	0.00163082	0.00895535	-1.67117
10597182	Nbeal2	0.869156	8.39937	5.27023	0.000909045	0.0058203	-1.03555
10523541	Mrps18c	0.868927	8.62333	10.523	8.85393e-06	0.000244644	4.01889
10592515	Ubash3b	0.868324	7.05755	6.51118	0.000238676	0.00222304	0.425284
10605740	Eif2s3x	0.868107	11.1742	7.71668	7.69349e-05	0.00100612	1.66411
10339746	NA	0.868081	9.27513	7.45856	9.68535e-05	0.00116897	1.41226
10349100	NA	0.868054	8.22489	4.86321	0.00147314	0.00829655	-1.56076
10351404	Tmco1	0.86775	8.77107	11.1044	6.03003e-06	0.000195892	4.43394
10441797	Tcp1	0.867688	10.4212	12.609	2.41331e-06	0.000112751	5.41722
10521690	Ppih	0.867368	8.97111	6.75232	0.000188026	0.00187955	0.686303
10590968	Ankrd49	0.866891	8.17102	5.81542	0.000493277	0.00373996	-0.368525
10580771	Ciapin1	0.866024	8.59041	10.5523	8.68025e-06	0.000243021	4.04033
10541683	NA	0.865746	6.4669	5.13443	0.00106516	0.00655544	-1.20814
10570556	Mcph1	0.865337	8.41353	9.31679	2.09354e-05	0.000424571	3.08468
10599855	Eif4e	0.865177	8.90878	9.73923	1.5326e-05	0.000347636	3.42386
10564663	NA	0.865109	9.00351	6.39547	0.00026824	0.0024168	0.297522
10568859	Ndufab1	0.864341	9.18386	7.26729	0.000115342	0.00132363	1.22111
10382802	Sphk1	0.864218	8.05124	5.62169	0.000610224	0.00434397	-0.60086
10498595	Snrpd2	0.863753	7.97553	5.00789	0.00123753	0.00729465	-1.37134
10592585	Sc5d	0.86322	8.93306	8.63718	3.55001e-05	0.000605036	2.50912
10399428	NA	0.863192	6.59726	5.91208	0.000444393	0.00346736	-0.254495
10515423	NA	0.861886	6.01771	6.18811	0.000331961	0.00279868	0.0643877
10380551	Phb	0.861867	10.2293	9.24681	2.20713e-05	0.000439012	3.02716
10456721	NA	0.861503	8.78658	5.91168	0.000444585	0.00346808	-0.254968
10379535	Ccl8	0.861239	5.46516	7.0153	0.000145999	0.00157607	0.963166
10440600	Cct8	0.861218	9.36796	14.5425	8.53518e-07	6.299e-05	6.51964
10575144	Nip7	0.860626	7.95148	13.1895	1.7406e-06	9.45364e-05	5.76556
10373964	Thoc5	0.860477	9.03559	14.0451	1.10089e-06	7.29564e-05	6.25127
10487945	Gpcpd1	0.86008	8.26236	4.91004	0.00139189	0.00795494	-1.49912
10404913	Cap2	0.858434	5.84389	6.8772	0.000166591	0.0017265	0.818772
10454310	Galnt1	0.858209	7.8422	8.45343	4.11948e-05	0.000669247	2.34673
10463836	Gsto1	0.858197	10.0667	6.16434	0.000340279	0.00284603	0.0373252
10346747	Cyp20a1	0.857958	7.46022	6.22618	0.000319101	0.00272731	0.107597
10602644	Kdm5c	0.857595	9.76666	14.6786	7.97243e-07	6.06324e-05	6.59137
10523901	NA	0.857034	6.97255	5.14765	0.00104874	0.00648419	-1.19123
10492381	Gmps	0.856771	9.18112	7.38288	0.000103741	0.00122696	1.3371
10352725	Pacc1	0.856717	7.14931	5.94154	0.000430577	0.0033877	-0.21998
10401781	Sptlc2	0.85648	9.75738	10.2627	1.05802e-05	0.00027425	3.82598
10373454	Pa2g4	0.856426	10.6631	8.55105	3.80517e-05	0.000634073	2.43337
10364955	Thop1	0.854799	7.93212	7.8493	6.85144e-05	0.000930297	1.79087
10461642	Scarna17	0.854622	11.3252	5.5967	0.000627426	0.0044346	-0.631204
10603431	Suv39h1	0.854543	8.57358	5.32669	0.000851711	0.00557017	-0.964551
10375485	NA	0.853744	9.36263	5.5215	0.000682502	0.00473245	-0.723023
10493794	S100a14	0.853499	10.1901	9.47545	1.85951e-05	0.000389611	3.21367
10506781	Coa7	0.853313	6.98358	11.1917	5.70099e-06	0.000190179	4.49446
10359334	Cacybp	0.851876	10.8056	8.28819	4.7201e-05	0.000736073	2.1981
10388109	Pitpnm3	0.851787	7.09358	11.3238	5.24073e-06	0.000181081	4.58518
10539606	Cct7	0.851739	9.97826	13.5739	1.4121e-06	8.33354e-05	5.98772
10591556	Spc24	0.851628	7.00565	5.36258	0.00081734	0.00541466	-0.919651
10515574	St3gal3	0.8514	8.29405	5.07715	0.00113968	0.00687405	-1.28174
10546760	Ddx3x	0.850833	9.63793	11.2974	5.32922e-06	0.00018301	4.56714
10448707	Tbl3	0.850691	8.12497	8.04085	5.81123e-05	0.000837126	1.97088
10476620	Snrpb2	0.850237	9.86549	6.39685	0.000267863	0.00241403	0.29906
10578763	Sap30	0.850191	7.78915	9.50309	1.82183e-05	0.000385903	3.23593
10508182	Psmb2	0.849667	11.3543	7.18599	0.000124368	0.00139859	1.13866
10526113	Crcp	0.848836	8.10134	8.05705	5.73173e-05	0.000832922	1.98593
10432509	Uxt	0.848703	9.30723	6.22859	0.000318304	0.00272311	0.110335
10452118	Lonp1	0.848278	8.47779	11.1619	5.81099e-06	0.000192372	4.47385
10469575	NA	0.848109	10.2404	10.416	9.52211e-06	0.000256779	3.94013
10510176	NA	0.847167	8.16254	5.41619	0.000768824	0.00517612	-0.852931
10568040	Ppp4c	0.84713	9.87732	5.74023	0.000535436	0.00395742	-0.458102
10603702	NA	0.847042	10.7558	7.81158	7.07995e-05	0.000949822	1.755
10339765	NA	0.846955	9.2233	6.14025	0.00034895	0.00289695	0.00980839
10600301	Ssr4	0.846841	9.97556	11.2635	5.44523e-06	0.000185383	4.54393
10446027	Chaf1a	0.846526	7.89086	5.87014	0.000464914	0.00357215	-0.303826
10468275	Pcgf6	0.846285	8.73461	8.35596	4.46265e-05	0.000707899	2.25936
10438378	Cdc45	0.84542	7.83928	4.81784	0.00155684	0.00863503	-1.62077
10467344	Noc3l	0.845215	8.55112	8.70973	3.34991e-05	0.000580763	2.57241
10338761	NA	0.844494	10.0592	6.32273	0.000288897	0.00254047	0.216364
10443836	Rrp1b	0.84391	8.21541	7.5795	8.68818e-05	0.00108747	1.53112
10386005	Atp5pb	0.843688	10.215	6.71081	0.000195818	0.00193206	0.641866
10593293	Ncam1	0.842719	5.94437	5.31234	0.00086589	0.00563428	-0.982546
10491699	Fgf2	0.842533	5.6472	5.2844	0.000894261	0.00575748	-1.01768
10355931	Farsb	0.841933	9.17175	10.8063	7.32556e-06	0.000220274	4.22382
10417538	Pdhb	0.84182	7.36251	12.2038	3.05683e-06	0.000130116	5.16436
10506736	Magoh	0.841386	7.83417	7.64922	8.16575e-05	0.00104392	1.59896
10468016	Ndufb8	0.841254	9.03338	5.30003	0.000878268	0.00568859	-0.998014
10545379	Usp39	0.840746	9.54874	7.0981	0.000135022	0.00148901	1.04871
10375903	Cdkn2aipnl	0.839913	9.44171	8.91372	2.85183e-05	0.000523664	2.74796
10384032	Pold2	0.839733	9.89128	5.85488	0.000472638	0.00361555	-0.32183
10342052	NA	0.839644	8.87547	6.27282	0.000304094	0.00263467	0.160285
10487879	Rnf24	0.83901	7.08122	6.3907	0.000269543	0.00242477	0.292221
10528648	Abcf2	0.838709	9.43437	10.8864	6.94913e-06	0.000213009	4.28081
10557439	Sgf29	0.838681	8.7304	12.6793	2.3179e-06	0.000109619	5.4603
10607089	Acsl4	0.837932	9.08675	8.21976	4.99709e-05	0.000761838	2.13581
10431802	Twf1	0.837922	10.423	9.88381	1.38114e-05	0.000324381	3.53688
10359851	Uck2	0.837851	10.9806	13.1976	1.73286e-06	9.42632e-05	5.7703
10525718	Arl6ip4	0.837448	9.28129	8.12279	5.42127e-05	0.000804626	2.04679
10547386	Adipor2	0.836776	9.35453	7.52754	9.10182e-05	0.00112151	1.48024
10476197	Itpa	0.83653	6.83535	5.74317	0.000533712	0.00394888	-0.45458
10339510	NA	0.836295	9.45695	6.50017	0.000241328	0.00223815	0.413192
10414522	Apex1	0.835621	8.90855	7.67897	7.9536e-05	0.00102585	1.62775
10591773	NA	0.835376	10.7259	7.32789	0.000109089	0.00126694	1.28209
10393387	Jmjd6	0.834841	8.55026	7.44997	9.76094e-05	0.00117416	1.40376
10574087	Herpud1	0.834624	9.85988	13.564	1.41962e-06	8.36373e-05	5.98208
10534531	Ywhag	0.83442	9.74012	9.09447	2.47912e-05	0.00047276	2.90059
10373577	Ormdl2	0.834216	8.41572	9.543	1.76891e-05	0.000380256	3.26799
10532857	Gltp	0.833847	11.481	8.07238	5.65756e-05	0.00082627	2.00017
10341395	NA	0.832507	9.32379	7.70573	7.76801e-05	0.0010103	1.65357
10552418	Etfb	0.832318	10.2601	8.56872	3.75117e-05	0.000628086	2.44897
10385818	Uqcrq	0.8322	9.23048	14.8729	7.23993e-07	5.73258e-05	6.69259
10476889	Nxt1	0.832119	8.03272	7.3914	0.000102939	0.0012208	1.34559
10582669	Ttc13	0.832085	7.92466	9.35342	2.0367e-05	0.00041499	3.11463
10365116	Dohh	0.832004	7.74043	5.70104	0.000558973	0.00408449	-0.505083
10469816	Il1rn	0.831567	8.61881	8.22104	4.99174e-05	0.000761433	2.13698
10468980	Fam107b	0.831369	7.14165	10.2165	1.09246e-05	0.00027911	3.79126
10489759	Sulf2	0.830789	9.89287	7.90813	6.51132e-05	0.000900292	1.84654
10599627	Hprt	0.830675	9.58772	11.6586	4.25054e-06	0.000158763	4.81056
10386455	Rasd1	0.829602	6.98107	7.98506	6.09471e-05	0.000863832	1.91882
10371482	Hsp90b1	0.829087	10.7639	9.4794	1.85407e-05	0.000388707	3.21685
10393823	P4hb	0.828986	10.9726	10.1096	1.17712e-05	0.000293571	3.71033
10379820	Acaca	0.828612	8.41195	5.93365	0.00043423	0.00340536	-0.229214
10476104	NA	0.828555	6.85098	5.67045	0.000578148	0.00417979	-0.541912
10533316	Erp29	0.827598	8.07646	6.50547	0.000240047	0.00223103	0.419016
10402795	Cdca4	0.827386	9.06495	12.1377	3.1791e-06	0.000132758	5.12234
10525473	Tmem120b	0.827282	8.37074	5.42486	0.000761279	0.00514364	-0.842176
10563014	Prmt1	0.827046	8.57526	6.00921	0.000400617	0.00322437	-0.141153
10556769	Acsm3	0.82652	5.3325	7.97477	6.14864e-05	0.000868808	1.90919
10450564	Gtf2h4	0.826049	8.44043	6.1859	0.000332723	0.00280306	0.0618825
10489107	Samhd1	0.825257	8.65666	5.13017	0.00107051	0.006579	-1.2136
10342490	NA	0.825038	10.076	7.9471	6.29645e-05	0.000882518	1.88322
10444595	Lsm2	0.824947	7.6012	5.40322	0.000780264	0.00522411	-0.869038
10420089	Nedd8	0.824823	8.73632	10.6777	7.97914e-06	0.000231129	4.13143
10476702	Sec23b	0.824529	9.60615	10.0226	1.25144e-05	0.00030505	3.64391
10375973	Taf13	0.82427	8.07471	4.76309	0.00166486	0.00909199	-1.69358
10606301	Magt1	0.824253	8.38016	9.02939	2.60663e-05	0.000488445	2.84595
10516932	Sesn2	0.82329	8.13385	7.70127	7.79859e-05	0.00101149	1.64927
10446402	Ppp4r1	0.823003	10.2325	12.4823	2.59646e-06	0.000118132	5.33905
10382565	Mrps7	0.822736	8.74569	9.09404	2.47994e-05	0.00047276	2.90023
10405566	Slc25a48	0.822554	7.72484	8.75425	3.23341e-05	0.000567458	2.61103
10338120	NA	0.822276	11.6685	5.42098	0.000764646	0.0051562	-0.846989
10408070	NA	0.82149	10.0078	5.27474	0.000904307	0.00579958	-1.02985
10417700	NA	0.821278	8.09305	14.4025	9.1612e-07	6.62045e-05	6.44511
10493798	S100a16	0.821243	11.1966	11.1769	5.75513e-06	0.000191068	4.48426
10428763	Atad2	0.820775	7.986	4.79601	0.00159897	0.00880826	-1.64975
10364051	Snrpd3	0.820495	11.3136	12.6136	2.40698e-06	0.000112745	5.42003
10431124	Pnpla5	0.820385	5.57678	5.10738	0.00109966	0.00670364	-1.24284
10361995	Mtfr2	0.820383	6.33989	5.0546	0.00117057	0.00701174	-1.31084
10348471	Mlph	0.820166	7.2301	9.24512	2.20996e-05	0.000439012	3.02576
10407291	Arl15	0.820013	10.037	5.29147	0.000886994	0.00572971	-1.00879
10342278	NA	0.819561	5.70415	8.10162	5.51912e-05	0.000813245	2.02724
10377588	NA	0.818983	8.08155	7.59011	8.60628e-05	0.00108311	1.54148
10489343	NA	0.81858	6.60399	8.03346	5.84792e-05	0.000840979	1.964
10520111	Nupl2	0.81852	7.47594	7.07964	0.000137388	0.00150745	1.0297
10440419	NA	0.817508	9.32743	5.00618	0.00124006	0.00730075	-1.37356
10537246	Nup205	0.816862	9.63122	8.11479	5.45799e-05	0.000808006	2.03941
10340397	NA	0.816743	5.51332	4.97614	0.00128545	0.00749499	-1.41265
10436978	Cbr3	0.815881	7.68543	4.94378	0.00133639	0.00770488	-1.4549
10539177	NA	0.815548	10.7654	12.7803	2.18837e-06	0.00010628	5.52168
10376959	Elac2	0.815524	9.02457	7.99746	6.0304e-05	0.000858382	1.93041
10354845	Orc2	0.815312	8.28668	6.32165	0.000289218	0.0025419	0.215146
10352348	Cnih4	0.815062	10.135	11.8898	3.68978e-06	0.000145111	4.96255
10523802	Cdc7	0.814705	6.27952	5.61907	0.000612002	0.0043534	-0.604036
10450418	Ly6g6d	0.814589	5.84543	5.5738	0.000643662	0.00452359	-0.659087
10478799	Cse1l	0.81414	10.8817	7.89008	6.61359e-05	0.00090901	1.8295
10408915	Dtnbp1	0.813755	7.76497	9.37522	2.00371e-05	0.000410182	3.13241
10493548	Pmvk	0.813732	7.63687	6.52139	0.000236246	0.00220859	0.43648
10357676	Cdk18	0.813699	8.00969	5.71062	0.000553116	0.00405191	-0.49358
10339785	NA	0.81361	8.91864	5.29565	0.000882719	0.00570958	-1.00352
10353050	Cops5	0.813553	8.5445	8.83526	3.03286e-05	0.000545381	2.68086
10498160	Ufm1	0.812595	9.69635	7.31999	0.000109882	0.00127445	1.27417
10603837	Ndufb11	0.812336	9.91904	7.17146	0.000126063	0.00141193	1.12384
10514933	Cpt2	0.812125	9.03345	7.34106	0.000107781	0.00125737	1.2953
10527430	Arpc1a	0.811825	9.43354	14.6657	8.02385e-07	6.06324e-05	6.58461
10534096	NA	0.811303	8.99831	5.75154	0.000528847	0.00392541	-0.444579
10491272	Gpr160	0.811049	6.98069	10.0118	1.26101e-05	0.000306522	3.63565
10356677	Cops9	0.81015	9.58962	7.8668	6.74824e-05	0.000922047	1.80746
10500529	Phgdh	0.810056	8.47853	6.6561	0.000206642	0.00200526	0.582987
10436841	Il10rb	0.80966	7.90835	7.73383	7.5783e-05	0.000995546	1.68061
10570373	Tfdp1	0.809002	9.36841	10.0417	1.23461e-05	0.000301793	3.65861
10371387	Ckap4	0.808618	9.27408	7.34872	0.000107028	0.00125238	1.30297
10428052	Cct5	0.807672	10.4939	11.5978	4.41348e-06	0.000161317	4.77011
10596812	Inka1	0.807494	7.67591	9.33799	2.06044e-05	0.00041908	3.10203
10477061	Srxn1	0.807457	7.80843	7.743	7.51758e-05	0.000990565	1.68941
10475965	Polr1b	0.807348	9.53677	11.4998	4.69123e-06	0.000168982	4.70445
10343968	NA	0.807159	11.59	9.9207	1.34524e-05	0.00031859	3.56547
10598771	Maoa	0.80704	7.27015	8.04883	5.77191e-05	0.000835269	1.9783
10468990	NA	0.806821	8.6099	6.80816	0.000178082	0.00180744	0.745771
10370025	Smarcb1	0.806818	9.79542	5.86433	0.000467837	0.00358668	-0.310673
10517067	Sfn	0.806658	12.0834	6.28582	0.000300053	0.00260941	0.174919
10460102	Timm21	0.805882	10.4592	5.47833	0.000716524	0.00490669	-0.776094
10539882	Ruvbl1	0.805841	8.17142	7.93053	6.38684e-05	0.000891923	1.86764
10586357	Cilp	0.805793	6.32128	5.7973	0.000503092	0.00379009	-0.390047
10466423	Cep78	0.804297	7.85384	6.33194	0.000286186	0.00252505	0.226677
10338129	NA	0.803882	7.20301	6.71449	0.000195112	0.00192728	0.64582
10410508	Ndufs6	0.803783	8.65338	9.20222	2.2831e-05	0.000449126	2.99031
10355742	Abcb6	0.802795	7.34704	5.73859	0.000536399	0.00396267	-0.460065
10505109	Abitram	0.802774	9.27176	6.20718	0.000325448	0.00276648	0.0860584
10458843	Sema6a	0.802735	9.17766	6.52813	0.000234659	0.00219799	0.443859
10343233	NA	0.802168	9.87119	6.38098	0.000272221	0.00244317	0.281405
10569319	Ctsd	0.801352	11.758	8.00323	6.00073e-05	0.000855559	1.93581
10357594	Rassf5	0.801347	8.4392	7.10176	0.000134559	0.00148484	1.05247
10454077	Taf4b	0.800995	7.71743	9.16149	2.35508e-05	0.000459385	2.95651
10350777	Acbd6	0.800027	8.94249	10.2769	1.04768e-05	0.000272382	3.83662
10343691	NA	0.799919	6.42945	9.40089	1.96561e-05	0.000403571	3.1533
10505461	Atp6v1g1	0.799802	9.55107	10.3994	9.63075e-06	0.000258306	3.92784
10348653	Gpc1	0.799779	9.04612	9.6859	1.59312e-05	0.000355207	3.38178
10526381	Mdh2	0.799499	11.5367	11.7994	3.89849e-06	0.000150262	4.90347
10539042	Polr1a	0.799434	8.84905	9.72729	1.54592e-05	0.000349618	3.41446
10528340	Dnajc2	0.798869	7.30967	11.09	6.08646e-06	0.000197172	4.42389
10571728	Rwdd4a	0.797951	8.90614	9.55742	1.75021e-05	0.000377638	3.27954
10409434	Lman2	0.797607	10.5399	8.16959	5.21172e-05	0.000783867	2.08986
10411508	Ptcd2	0.797485	7.93402	10.5949	8.43452e-06	0.000238167	4.0714
10472289	Tank	0.796805	8.64926	8.60668	3.63809e-05	0.000614779	2.48237
10527455	Cpsf4	0.795363	9.13651	9.80176	1.46492e-05	0.000338119	3.47292
10344106	NA	0.795316	8.26631	8.10966	5.48173e-05	0.000809288	2.03467
10351414	Aldh9a1	0.795117	9.50291	9.88525	1.37973e-05	0.000324268	3.53799
10486448	Pla2g4f	0.794414	6.86502	6.04127	0.000387234	0.00314712	-0.104009
10446771	Lclat1	0.794308	9.60511	6.40115	0.000266697	0.00240664	0.303833
10528929	Hadha	0.794263	10.8259	7.60501	8.49278e-05	0.00107304	1.556
10391431	Aarsd1	0.794129	8.23066	8.11233	5.46938e-05	0.000809072	2.03714
10575550	NA	0.793897	8.79897	9.60484	1.69029e-05	0.00036951	3.31742
10535502	Aimp2	0.793462	9.00493	8.79606	3.12811e-05	0.000555895	2.64714
10508829	Map3k6	0.793362	8.16199	5.10471	0.00110313	0.00672207	-1.24627
10441815	Sod2	0.79308	10.3567	10.6244	8.26922e-06	0.000235605	4.09281
10539159	Suclg1	0.79265	8.76189	7.92098	6.43956e-05	0.000895715	1.85865
10549057	Recql	0.791999	7.64546	7.58734	8.62761e-05	0.00108344	1.53878
10604053	Nkrf	0.79188	7.87501	9.08691	2.49358e-05	0.000474123	2.89426
10343468	NA	0.791663	10.2703	5.50255	0.000697216	0.00480667	-0.746293
10514405	Plaa	0.791482	9.38818	8.51148	3.9292e-05	0.000649674	2.39836
10530841	Igfbp7	0.791236	11.5329	7.87047	6.72682e-05	0.000920205	1.81094
10507908	Fhl3	0.79082	8.9616	12.6851	2.31033e-06	0.000109559	5.4638
10466848	Pum3	0.790776	9.31899	10.8152	7.28264e-06	0.000219363	4.23017
10515156	Minpp1	0.790513	8.27005	5.60292	0.000623099	0.00441478	-0.62365
10472782	Hat1	0.790381	9.57505	5.96471	0.000420049	0.00332532	-0.192924
10385699	Rmnd5b	0.789848	10.1178	6.72307	0.000193479	0.00191769	0.655017
10604405	Aifm1	0.789847	7.94496	7.17095	0.000126123	0.00141193	1.12333
10403842	Elmo1	0.789793	7.24721	8.01635	5.93384e-05	0.000849157	1.94806
10433462	Pmm2	0.789284	9.78251	6.1196	0.000356577	0.00294619	-0.0138332
10524555	Mvk	0.789069	9.08717	6.49101	0.000243558	0.0022522	0.40313
10500990	Atp5pb	0.788986	9.66845	8.78661	3.15156e-05	0.000558074	2.63899
10520513	NA	0.788961	10.1271	7.03202	0.000143704	0.00156119	0.980508
10427718	Brix1	0.788403	9.28503	8.78026	3.16743e-05	0.000560305	2.63351
10473363	Timm10	0.788203	7.45257	10.5657	8.60236e-06	0.000241953	4.05008
10551009	Tmsb10	0.788036	9.00646	6.67216	0.000203397	0.00198632	0.60031
10526743	Cops6	0.788032	10.6122	7.1487	0.00012877	0.00143371	1.1006
10440593	Rwdd2b	0.787862	6.7398	8.49602	3.97891e-05	0.000653933	2.38463
10460312	Cdk2ap2	0.787822	9.18192	13.8428	1.2239e-06	7.71336e-05	6.13925
10605711	Pdk3	0.787214	8.81027	5.99377	0.000407244	0.00325795	-0.159086
10608709	NA	0.786691	7.26965	6.74699	0.000189007	0.00188681	0.680609
10342210	NA	0.786603	11.2472	5.47095	0.000722525	0.00494097	-0.785192
10527598	Pomp	0.786452	9.05554	8.63262	3.56303e-05	0.000606814	2.50512
10416945	Mir17hg	0.786125	5.71379	4.86261	0.00147421	0.00829856	-1.56155
10518774	Park7	0.785972	10.7836	4.78366	0.00162334	0.00892132	-1.66618
10412421	Zfp131	0.785589	8.48152	10.9133	6.8276e-06	0.000210958	4.29986
10343572	NA	0.785428	11.9049	8.48717	4.00767e-05	0.000657861	2.37677
10586844	Adam10	0.784565	9.58414	8.44695	4.14136e-05	0.0006708	2.34095
10382284	Prkar1a	0.78435	10.0366	9.26912	2.17018e-05	0.000434536	3.04554
10500582	Wdr3	0.784317	8.30245	9.16511	2.34858e-05	0.000458376	2.95951
10466530	Pcsk5	0.784263	7.0952	9.5791	1.72253e-05	0.000373752	3.29688
10541104	Hnrnpf	0.78421	11.2529	12.4509	2.64421e-06	0.000118938	5.31956
10368675	Marcks	0.784193	9.92803	5.75633	0.00052608	0.00391073	-0.438851
10543783	Psma3	0.783764	10.2877	10.5993	8.41006e-06	0.000237863	4.07454
10436348	Tomm70a	0.783586	8.54417	10.3065	1.02648e-05	0.000268879	3.85878
10541067	NA	0.783577	9.16673	9.00298	2.66045e-05	0.000495592	2.82367
10499504	Mtx1	0.783418	9.04876	8.72332	3.31386e-05	0.000576236	2.58422
10594661	Tpm1	0.78317	10.4161	6.48408	0.000245261	0.00226375	0.395504
10471844	Nek6	0.783129	8.41032	4.66393	0.00188205	0.00998169	-1.82658
10349868	Ppp1r15b	0.783073	8.10388	10.0245	1.24974e-05	0.00030485	3.64539
10584819	NA	0.782796	8.04482	6.35698	0.000278959	0.00247868	0.254656
10401050	NA	0.78265	7.94616	8.03303	5.85008e-05	0.000840979	1.9636
10476526	Slx4ip	0.782358	6.71437	8.41905	4.23705e-05	0.000682482	2.31601
10433721	Nde1	0.782031	8.48316	7.85985	6.78901e-05	0.000925477	1.80088
10586017	Uaca	0.781949	7.27682	10.3549	9.92898e-06	0.000263258	3.89481
10357158	Ralb	0.781916	8.17391	8.01401	5.94571e-05	0.000850156	1.94587
10478114	Arhgap40	0.781498	6.68878	8.99929	2.66809e-05	0.000496216	2.82055
10375893	Sar1b	0.781048	10.3942	10.6444	8.15899e-06	0.000234221	4.10733
10390352	Kpnb1	0.780563	9.84295	8.65257	3.50646e-05	0.000600121	2.52258
10362520	Hdac2	0.780391	9.84178	11.049	6.24974e-06	0.000200514	4.39533
10479041	Rbm38	0.780045	7.68395	9.10746	2.45452e-05	0.000470337	2.91146
10422701	NA	0.779628	8.33235	7.05651	0.000140417	0.00153246	1.00584
10464445	NA	0.779397	8.49309	5.17312	0.00101787	0.00633958	-1.1587
10342131	NA	0.77905	10.2338	6.44452	0.000255238	0.00232863	0.351878
10568221	Sephs2	0.778887	8.16821	7.92353	6.42545e-05	0.000894973	1.86105
10408613	Tubb2b	0.778406	8.29585	6.17456	0.000336677	0.0028261	0.0489628
10400639	NA	0.778024	11.1723	9.87845	1.38645e-05	0.000325408	3.53271
10544885	Fkbp14	0.777855	5.63004	9.77575	1.49266e-05	0.000342023	3.45255
10544114	Hipk2	0.777488	10.4347	9.36466	2.01961e-05	0.000412466	3.1238
10359034	Qsox1	0.777403	8.82892	4.98263	0.00127548	0.00745892	-1.40419
10340396	NA	0.777092	5.52141	6.28914	0.000299028	0.00260235	0.178659
10514201	Haus6	0.776864	7.06971	5.60809	0.00061952	0.0043948	-0.617362
10388938	Wsb1	0.776622	9.02735	11.1087	6.01335e-06	0.000195892	4.43693
10495596	Frrs1	0.776277	10.0008	9.93248	1.334e-05	0.000317681	3.57458
10586180	NA	0.77627	5.36532	9.91819	1.34766e-05	0.000318671	3.56352
10588083	Faim	0.775998	7.46117	7.74419	7.50972e-05	0.000989905	1.69055
10408475	E2f3	0.775868	6.49366	6.82249	0.000175627	0.00178921	0.760964
10495781	Bcar3	0.775785	7.59778	5.01276	0.00123035	0.00726407	-1.36502
10378855	Ssh2	0.775744	5.90263	4.71075	0.00177587	0.0095482	-1.76361
10402262	Ndufb1-ps	0.77573	8.09258	5.49467	0.000703434	0.00483707	-0.75598
10558919	Snora52	0.77557	11.5682	5.03715	0.0011951	0.00711696	-1.3334
10583634	Qtrt1	0.774757	8.98588	7.06169	0.000139732	0.00152691	1.01118
10368935	Qrsl1	0.774636	6.73355	6.17908	0.000335095	0.00281963	0.0541139
10479775	Hspa14	0.774414	8.33728	6.95623	0.000154437	0.00164266	0.901679
10506335	Pde4b	0.773924	7.42012	5.87034	0.000464814	0.00357215	-0.303589
10485340	Itpa	0.773839	9.21887	11.0447	6.26748e-06	0.00020079	4.39227
10353181	Lactb2	0.773617	7.80258	7.02094	0.000145221	0.00157157	0.969019
10511679	Decr1	0.773409	8.27604	8.35557	4.46408e-05	0.000707899	2.25901
10346074	Wdr75	0.773061	8.95683	12.0553	3.33946e-06	0.000136313	5.06958
10586168	Snord16a	0.771581	9.11733	7.7516	7.46105e-05	0.000985731	1.69766
10567131	Nup35	0.771171	8.46524	8.41999	4.23379e-05	0.000682275	2.31685
10520483	Selenoi	0.77107	10.0716	11.3655	5.10423e-06	0.000178136	4.61361
10560434	Qpctl	0.771004	7.77601	8.62064	3.59748e-05	0.000610587	2.49462
10549256	Kras	0.770481	9.15841	4.90663	0.00139763	0.00797894	-1.50359
10490129	Bmp7	0.770176	10.098	8.50162	3.96082e-05	0.000652202	2.38961
10423080	C1qtnf3	0.769635	6.09832	5.18755	0.00100083	0.00625696	-1.14032
10581455	Esrp2	0.769131	10.0376	7.63522	8.26774e-05	0.00105193	1.58538
10546710	Shq1	0.769098	7.64778	6.63422	0.000211157	0.0020381	0.559335
10404380	Dusp22	0.769021	10.383	11.283	5.37805e-06	0.000183816	4.55731
10440562	Ltn1	0.768652	7.22799	6.63198	0.000211625	0.00204052	0.556914
10421573	Cbx3	0.76845	10.5503	5.20608	0.000979398	0.0061629	-1.11675
10417167	Clybl	0.768436	8.76052	5.2028	0.000983162	0.00617652	-1.12092
10361767	Sf3b5	0.768378	8.56585	5.01364	0.00122907	0.00726407	-1.36388
10403934	Isca1	0.767993	9.56143	6.28894	0.00029909	0.00260235	0.178433
10372877	Xpot	0.767813	9.57399	9.8137	1.45238e-05	0.000335912	3.48226
10340125	NA	0.767258	11.1402	13.6248	1.37408e-06	8.22084e-05	6.01665
10397201	Zfp410	0.766702	9.07336	10.736	7.67541e-06	0.000226291	4.17339
10343512	NA	0.765973	6.77921	6.80978	0.000177804	0.00180586	0.747481
10597648	Myd88	0.765903	9.65291	6.70564	0.000196812	0.00193856	0.636325
10418766	Ankrd28	0.76555	9.18762	7.27442	0.000114585	0.00131756	1.22831
10539705	Snrpg	0.765468	10.1384	6.37537	0.00027378	0.00245155	0.275155
10436372	Dcbld2	0.765465	7.5262	5.16352	0.00102939	0.0063967	-1.17096
10455542	Ap3s1	0.765397	6.48514	8.34962	4.48607e-05	0.000709766	2.25364
10375313	Ccnjl	0.765237	5.91986	6.4526	0.000253165	0.00231457	0.360804
10545130	Gadd45a	0.765081	7.30435	8.46117	4.09353e-05	0.000666781	2.35363
10516778	Zcchc17	0.764872	7.78022	6.02849	0.000392508	0.00317662	-0.118799
10452213	Gtf2f1	0.764775	9.42646	6.34493	0.000282412	0.00250208	0.241198
10436048	Prdx1	0.764478	11.2847	4.9702	0.00129464	0.00753167	-1.4204
10348004	Psmd1	0.764176	10.7809	10.0026	1.26927e-05	0.00030767	3.62856
10597883	Ano10	0.762788	8.6092	7.65356	8.13443e-05	0.00104068	1.60316
10504424	Reck	0.76265	7.0024	5.03138	0.00120335	0.00714893	-1.34088
10582501	Fanca	0.762298	6.89241	5.23809	0.000943569	0.00599058	-1.07615
10608645	NA	0.762134	8.85172	7.05193	0.000141026	0.00153766	1.0011
10579437	Ccdc124	0.762029	8.61869	6.89759	0.000163356	0.00170313	0.840232
10453747	Colec12	0.761873	6.24268	6.47424	0.000247701	0.00228142	0.384674
10572616	Dda1	0.760736	9.44218	8.81663	3.07771e-05	0.000549466	2.66485
10399470	Trib2	0.760409	8.28811	5.80386	0.000499517	0.00376969	-0.382256
10463517	Pprc1	0.759781	8.2712	9.25733	2.18962e-05	0.000437672	3.03583
10511175	Aurkaip1	0.759538	9.02267	6.24337	0.000313475	0.00268847	0.127055
10399965	F730043M19Rik	0.759206	6.54823	6.75211	0.000188063	0.00187955	0.686086
10540676	Jagn1	0.759047	9.28996	8.31301	4.62395e-05	0.000724655	2.22058
10541885	Scnn1a	0.759006	8.22225	5.12271	0.00107996	0.00662302	-1.22316
10409684	2210016F16Rik	0.758798	8.60761	6.67353	0.000203122	0.00198441	0.601789
10510629	Nol9	0.758351	9.58779	8.64437	3.5296e-05	0.000602302	2.51541
10529313	Letm1	0.758	8.328	8.20175	5.07296e-05	0.00076981	2.11935
10585194	Il18	0.757872	5.14806	5.43398	0.000753437	0.00510417	-0.830884
10438585	Tmem41a	0.757489	8.92223	11.3778	5.06484e-06	0.000176939	4.62195
10434467	Psmd2	0.75732	10.8591	8.64907	3.51633e-05	0.000600332	2.51952
10554233	Aen	0.757285	7.38757	7.667	8.03819e-05	0.00103369	1.61618
10514158	Psip1	0.756447	7.82802	5.60749	0.000619933	0.00439683	-0.61809
10601360	Atp7a	0.756395	8.67285	5.54464	0.000665007	0.00464076	-0.694688
10570855	Plat	0.756233	8.05081	4.96629	0.00130073	0.00755445	-1.4255
10508479	Ptp4a2	0.755784	10.3992	10.3603	9.89188e-06	0.000262475	3.89887
10567072	Psma1	0.755577	10.4704	7.91157	6.49203e-05	0.000899773	1.84978
10422655	NA	0.755387	8.24265	6.85323	0.000170484	0.00175459	0.793486
10456378	Chmp1b	0.754832	7.23336	8.1856	5.14213e-05	0.000776457	2.10455
10393125	Mrpl38	0.75469	8.94043	11.1254	5.9491e-06	0.000195454	4.44852
10339523	NA	0.754619	10.9734	6.2583	0.000308679	0.00266179	0.143917
10385382	Sft2d1	0.753438	8.1684	4.66945	0.00186919	0.00992713	-1.81915
10529485	Htra3	0.753219	6.54742	6.52351	0.000235747	0.00220521	0.438797
10487969	Trmt6	0.753193	8.10662	9.01543	2.63493e-05	0.000492421	2.83418
10441107	Psmg1	0.753078	9.0054	9.64275	1.64404e-05	0.000361917	3.34758
10561702	Kcnk6	0.752977	9.14065	6.74199	0.000189932	0.00189333	0.675263
10567941	Eif3c	0.752607	10.8285	8.38624	4.35273e-05	0.000697561	2.28659
10341596	NA	0.751704	11.1765	7.60466	8.49545e-05	0.00107304	1.55566
10461154	NA	0.751593	4.77471	9.75497	1.51524e-05	0.000344698	3.43623
10474541	Nop10	0.750941	10.0827	7.98377	6.10147e-05	0.000863899	1.91761
10437311	Trap1	0.750835	9.80849	10.9501	6.66518e-06	0.000209293	4.32586
10342012	NA	0.750514	8.7779	7.54705	8.94393e-05	0.00110965	1.49939
10384691	0610010F05Rik	0.75046	6.79996	7.6003	8.52852e-05	0.00107527	1.55141
10535103	Micall2	0.750394	8.10489	5.78364	0.000510632	0.00382609	-0.406297
10561302	Pgam1	0.748431	10.7842	10.6096	8.35187e-06	0.000236795	4.08206
10525471	Ndufb11	0.747938	10.5511	6.61773	0.000214631	0.00205809	0.541479
10470119	Edf1	0.746999	9.29233	7.94846	6.28909e-05	0.000881842	1.8845
10343063	NA	0.746446	9.62865	5.16329	0.00102966	0.0063967	-1.17124
10440564	Ltn1	0.746384	7.95208	6.14025	0.000348951	0.00289695	0.00980683
10590830	Cep126	0.745602	5.55186	7.74549	7.50112e-05	0.000989905	1.69181
10492220	Selenot	0.745455	9.91339	7.53388	9.05021e-05	0.00111702	1.48646
10572747	Tpm4	0.745444	11.3262	6.80135	0.000179264	0.00181403	0.738532
10487930	Pcna	0.745353	11.2171	6.37203	0.000274711	0.00245664	0.271442
10585022	Zpr1	0.745088	9.3953	5.89175	0.000454211	0.00352045	-0.278376
10590320	Rpl14	0.744919	8.89102	11.0052	6.43016e-06	0.000203935	4.36462
10458555	Spry4	0.744388	7.40724	7.97307	6.15761e-05	0.000869369	1.9076
10470893	NA	0.744204	10.5396	11.2389	5.53145e-06	0.000187162	4.527
10554693	Stard5	0.744136	11.047	9.49616	1.83119e-05	0.000386943	3.23036
10604523	Rap2c	0.743714	8.26622	5.98484	0.000411131	0.00328376	-0.16947
10559233	Mrpl23	0.743675	9.6727	4.81887	0.00155488	0.0086269	-1.6194
10456891	Atp5a1	0.743586	11.3749	10.7418	7.64553e-06	0.000225985	4.17761
10454113	NA	0.743546	11.0686	4.96671	0.00130007	0.00755186	-1.42495
10561478	Nccrp1	0.743508	7.42144	5.77624	0.000514768	0.00384637	-0.415108
10374068	Dbnl	0.743452	8.65919	7.84591	6.87161e-05	0.000932671	1.78766
10587486	NA	0.743197	10.6582	5.35533	0.000824165	0.00544432	-0.928716
10588707	Ifrd2	0.742701	9.68384	8.21905	5.00006e-05	0.000761956	2.13516
10450055	Pfdn6	0.742402	8.13205	10.4607	9.23656e-06	0.000251164	3.9731
10457409	Usp14	0.7424	9.3249	8.93004	2.81571e-05	0.000518401	2.76186
10503194	Chd7	0.742385	8.28561	6.29622	0.000296861	0.00258749	0.186616
10511725	Cyb5r4	0.742079	8.99083	5.39703	0.000785788	0.00524664	-0.876729
10479765	Suv39h2	0.741666	5.74054	5.42942	0.000757345	0.00512265	-0.836526
10450996	Adgrf2	0.741411	7.06495	5.54269	0.000666467	0.00464747	-0.697081
10572932	Naa20	0.74115	9.5725	9.2397	2.21904e-05	0.00043951	3.0213
10342986	NA	0.740541	10.9664	7.7297	7.60591e-05	0.00099729	1.67663
10352735	Ints7	0.740501	9.42783	7.29098	0.000112851	0.00130111	1.245
10381187	Atp6v0a1	0.740363	9.71344	6.05436	0.000381916	0.0031141	-0.0888915
10403076	NA	0.739395	8.64608	6.77947	0.000183116	0.00184121	0.71526
10598723	Ddx3x	0.738729	10.983	7.90677	6.51898e-05	0.000900634	1.84525
10344512	NA	0.738449	8.66173	6.0004	0.000404383	0.00324477	-0.15138
10340859	NA	0.737974	7.08685	5.73763	0.000536959	0.00396362	-0.461205
10338854	NA	0.737881	6.77338	4.89523	0.00141704	0.00804708	-1.51858
10599498	Utp14a	0.737701	7.79733	11.7149	4.10564e-06	0.000155011	4.84784
10489368	Fitm2	0.737174	8.34312	8.08859	5.58035e-05	0.000818451	2.01519
10544525	NA	0.736432	10.4955	10.0173	1.2561e-05	0.000305544	3.63988
10342504	NA	0.736144	10.2953	7.29974	0.000111945	0.00129405	1.25382
10420237	NA	0.735802	8.69207	6.24445	0.000313125	0.00268747	0.128274
10456723	BC031181	0.735248	9.34743	7.42096	0.000100209	0.00119782	1.375
10521461	Grpel1	0.734877	8.82032	9.8178	1.44811e-05	0.000335592	3.48546
10457729	NA	0.734146	7.77357	5.89631	0.000451987	0.00350954	-0.273011
10349876	Plekha6	0.733909	7.33775	10.6507	8.12474e-06	0.000233982	4.11188
10556113	NA	0.733444	10.7897	6.62374	0.000213358	0.00205021	0.547988
10388914	Ksr1	0.732118	8.05218	5.31965	0.000858637	0.00560282	-0.973379
10466818	Cbwd1	0.73189	7.04811	11.0027	6.44052e-06	0.000204023	4.36288
10444800	NA	0.731783	9.52595	7.99162	6.06061e-05	0.000861271	1.92495
10369154	Man1a	0.731685	8.05012	5.76272	0.000522419	0.00389544	-0.431223
10471337	Pomt1	0.730868	8.27471	5.2844	0.000894264	0.00575748	-1.01768
10572290	Nr2c2ap	0.730755	8.97532	8.0508	5.76225e-05	0.000835269	1.98013
10607004	Psmd10	0.7306	9.07857	7.46234	9.65228e-05	0.0011666	1.416
10339726	NA	0.730409	8.98435	9.62587	1.66446e-05	0.000365718	3.33416
10512901	Mrpl50	0.730128	8.57338	6.84951	0.000171097	0.00175853	0.78956
10459534	Afg3l2	0.729937	9.54082	8.46473	4.08165e-05	0.000665782	2.3568
10468828	Eif3a	0.729865	9.86843	6.67699	0.000202433	0.00197879	0.605509
10478523	NA	0.729248	7.27613	6.06399	0.00037805	0.00308837	-0.0777698
10341831	NA	0.728847	9.53726	7.27065	0.000114985	0.00131998	1.2245
10500630	Ttf2	0.728454	6.58174	5.05532	0.00116957	0.00700815	-1.30991
10491970	Lhfp	0.728365	8.44705	7.86777	6.74255e-05	0.000921995	1.80839
10606217	Abcb7	0.727991	8.55997	6.52319	0.000235822	0.00220532	0.438448
10383887	Uqcr10	0.727922	8.85123	6.86646	0.000168322	0.00173893	0.807458
10432101	Senp1	0.727784	9.15666	9.05274	2.56006e-05	0.000482842	2.86559
10551464	Fbl	0.727746	9.88191	6.64715	0.000208476	0.00201984	0.573318
10434441	Ece2	0.727119	7.05658	9.66033	1.62307e-05	0.000359349	3.36154
10409508	Ddx41	0.72708	8.92038	6.56381	0.000226445	0.00213719	0.482847
10394381	Atad2b	0.727029	9.15665	5.76266	0.000522455	0.00389544	-0.431299
10373358	Il23a	0.726903	5.57389	10.689	7.91952e-06	0.000230942	4.13955
10601768	Armcx4	0.726763	6.26708	5.23738	0.00094435	0.00599292	-1.07705
10456717	Snord58b	0.726762	4.62841	8.19927	5.08351e-05	0.000770621	2.11708
10448030	NA	0.726659	6.80985	5.56357	0.00065106	0.00456236	-0.671557
10436945	Slc5a3	0.72663	7.47043	5.66876	0.000579225	0.00418496	-0.543942
10392284	Kpna2	0.725804	9.71335	12.727	2.25572e-06	0.000107999	5.48933
10515983	Exo5	0.725408	7.4459	5.56354	0.000651086	0.00456236	-0.671602
10503212	Chd7	0.725383	8.0346	4.70201	0.00179518	0.00963415	-1.77534
10399430	Ddx1	0.725113	10.6489	10.0506	1.22688e-05	0.000301388	3.66542
10573234	Adgrl1	0.724947	8.89312	6.76437	0.000185829	0.0018599	0.699165
10555055	Ndufc2	0.72454	11.9888	8.25173	4.8655e-05	0.000751365	2.16496
10429638	NA	0.724328	5.65751	6.92569	0.000159013	0.00167472	0.869724
10394353	Sf3b6	0.724206	8.05385	6.70574	0.000196793	0.00193856	0.636433
10353750	Bag2	0.724142	7.20637	9.49451	1.83342e-05	0.00038718	3.22903
10434845	Il1rap	0.724081	7.94278	8.02371	5.89674e-05	0.000845589	1.95491
10425757	Smdt1	0.723136	10.2645	7.29473	0.000112462	0.00129787	1.24878
10338085	NA	0.723	8.27721	5.64894	0.000592061	0.00425383	-0.567873
10523579	Arhgap24	0.722496	8.60041	4.76461	0.00166176	0.00908229	-1.69156
10553857	NA	0.722393	7.2184	4.85859	0.00148143	0.00832413	-1.56685
10548176	Rhno1	0.722308	8.94116	7.38421	0.000103615	0.00122647	1.33843
10471550	Rpl12	0.722007	8.2605	6.70325	0.000197274	0.00194036	0.633759
10573578	Wdr83os	0.721785	10.9638	7.83203	6.95501e-05	0.000938494	1.77446
10368647	Dse	0.720926	9.13955	9.79558	1.47145e-05	0.000338993	3.46809
10482089	Ndufa8	0.720704	9.6308	9.09314	2.48166e-05	0.00047276	2.89948
10343690	NA	0.720459	8.15122	4.85834	0.00148188	0.00832421	-1.56718
10357808	Snrpe	0.719971	9.92997	7.78743	7.23071e-05	0.000963356	1.73196
10497703	Mrpl47	0.719705	6.71167	6.70834	0.000196292	0.00193563	0.639223
10418027	Comtd1	0.719578	7.44691	7.01951	0.000145417	0.00157309	0.967541
10593591	Acat1	0.719528	10.1811	5.63179	0.000603423	0.00431264	-0.588624
10583788	Prkcsh	0.719521	9.39194	11.3537	5.14232e-06	0.000179105	4.6056
10391669	Slc25a39	0.719071	10.0222	5.75054	0.000529427	0.00392805	-0.445778
10428690	Mrpl13	0.718816	8.19064	5.11774	0.0010863	0.0066486	-1.22953
10364375	Cstb	0.718558	11.186	8.04443	5.79358e-05	0.000836664	1.9742
10504728	Foxe1	0.718322	7.9757	9.11069	2.44845e-05	0.000469692	2.91415
10430681	Rps19bp1	0.718248	8.85142	8.81458	3.08268e-05	0.000549508	2.66309
10343400	NA	0.718104	5.91617	5.63185	0.000603383	0.00431264	-0.588553
10477052	Slc52a3	0.71785	7.95649	5.94451	0.000429212	0.00338002	-0.21651
10423556	Cpq	0.717582	7.2829	6.73853	0.000190575	0.00189865	0.671566
10554752	Nox4	0.71728	5.17923	9.62142	1.66988e-05	0.000366677	3.33063
10478109	Adig	0.717178	5.48787	11.1021	6.03907e-06	0.000196002	4.43232
10371107	Mrpl54	0.716521	8.50128	5.53218	0.000674367	0.00469007	-0.709939
10376899	Trim16	0.716196	7.49393	5.93329	0.000434399	0.00340544	-0.229638
10388884	Nlk	0.715849	8.97354	9.7148	1.55999e-05	0.000350973	3.40461
10339411	NA	0.715581	9.74934	6.25049	0.000311179	0.00267804	0.135093
10573615	Orc6	0.715377	8.54217	4.89146	0.00142351	0.00807089	-1.52353
10447190	Plekhh2	0.715332	8.29597	4.71361	0.00176959	0.00952182	-1.75977
10456501	Rnmt	0.715314	7.48186	7.98647	6.08734e-05	0.000863396	1.92014
10587627	Cyb5r4	0.715304	8.3306	6.27156	0.000304488	0.00263738	0.158868
10596454	Alas1	0.71529	8.80614	4.98305	0.00127484	0.00745642	-1.40364
10495651	Alg14	0.715258	9.20488	4.74108	0.0017106	0.00927763	-1.72299
10567171	NA	0.715011	6.88039	5.86736	0.00046631	0.00357796	-0.307101
[truncated: 4,559 more rows]

## Sheet: Table S2B
Table S2B. Functional annotation of upregulated genes in WT TSCs vs SSCs
Category	Term	Count	PValue	Genes
GOTERM_BP_DIRECT	GO:0006521~regulation of cellular amino acid metabolic process	37	1.16176e-19	PSMD10, PSMD12, PSMD11, PSMD14, PSMD13, ODC1, PSMB10, PSMA7, PSMD8, PSMB6, PSMB7, PSMD6, PSMB4, PSMD7, PSMB5, PSMD4, PSMB2, PSMB3, PSMD2, PSMD3, PSMB1, PSMD1, AZIN1, PSMA5, PSMA6, PSMC5, PSMA3, PSMC6, PSMA4, PSMA1, PSMC4, PSMA2, PSMC1, PSME3, PSMC2, PSME4, PSME2
GOTERM_BP_DIRECT	GO:0006364~rRNA processing	85	1.41518e-19	LTV1, RPL30, DDX49, WDR3, RPLP1, SUV39H1, EIF4A3, CHD7, RRP1, PWP2, WDR46, RRP8, WDR43, RRP9, FBL, NOB1, UTP14A, RRP15, PELP1, RPS12, UTP15, UTP11, DIS3, TEX10, DDX56, WDR75, IMP4, DDX51, RPSA, UTP18, DKC1, RPL37A, MRTO4, CCDC86, RPL27, NAF1, RNASEL, DDX27, RPL12, HEATR1, ISG20L2, NOLC1, DDX21, NOC4L, NOL9, MRM3, EMG1, EXOSC4, PDCD11, EXOSC9, PES1, BMS1, EXOSC8, DHX37, RPL14, RRP36, UTP20, EXOSC3…
GOTERM_BP_DIRECT	GO:0031145~anaphase-promoting complex-dependent catabolic process	47	1.42441e-19	PSMD10, PSMD12, PSMD11, ANAPC15, PSMD14, PSMD13, BUB1B, PSMB10, PSMA7, AURKB, AURKA, PSMD8, CDC20, PSMB6, PSMB7, PSMD6, PSMB4, PSMD7, PSMB5, PSMD4, PSMB2, PSMB3, PSMD2, PSMD3, PSMB1, PSMD1, SKP2, UBE2C, PLK1, UBE2E1, PSMA5, PSMA6, PSMC5, PSMA3, PSMC6, PSMA4, PSMA1, PSMC4, UBE2S, PSMA2, PSMC1, PSME3, PSMC2, PSME4, CDK1, PSME2, MAD2L1
KEGG_PATHWAY	hsa03050:Proteasome	35	3.43445e-18	PSMD12, PSMD11, PSMD14, PSMD13, POMP, PSMB10, PSMA7, PSMD8, PSMB6, PSMB7, PSMD6, PSMB4, PSMD7, PSMB5, PSMD4, PSMB2, PSMB3, PSMD2, PSMD3, PSMB1, PSMD1, PSMA5, PSMA6, PSMC5, PSMA3, PSMC6, PSMA4, PSMA1, PSMC4, PSMA2, PSMC1, PSME3, PSMC2, PSME4, PSME2
GOTERM_BP_DIRECT	GO:0051437~positive regulation of ubiquitin-protein ligase activity involved in regulation of mitotic cell cycle transition	43	7.37541e-17	PSMD10, PSMD12, PSMD11, ANAPC15, PSMD14, PSMD13, BUB1B, PSMB10, PSMA7, PSMD8, CDC20, PSMB6, PSMB7, PSMD6, PSMB4, PSMD7, PSMB5, PSMD4, PSMB2, PSMB3, PSMD2, PSMD3, PSMB1, PSMD1, UBE2C, PLK1, UBE2E1, PSMA5, PSMA6, PSMC5, PSMA3, PSMC6, PSMA4, PSMA1, PSMC4, PSMA2, PSMC1, PSME3, PSMC2, PSME4, CDK1, PSME2, MAD2L1
GOTERM_BP_DIRECT	GO:0051436~negative regulation of ubiquitin-protein ligase activity involved in mitotic cell cycle	41	1.61848e-16	PSMD10, PSMD12, PSMD11, ANAPC15, PSMD14, PSMD13, BUB1B, PSMB10, PSMA7, PSMD8, CDC20, PSMB6, PSMB7, PSMD6, PSMB4, PSMD7, PSMB5, PSMD4, PSMB2, PSMB3, PSMD2, PSMD3, PSMB1, PSMD1, UBE2C, UBE2E1, PSMA5, PSMA6, PSMC5, PSMA3, PSMC6, PSMA4, PSMA1, PSMC4, PSMA2, PSMC1, PSME3, PSMC2, CDK1, PSME2, MAD2L1
KEGG_PATHWAY	hsa05012:Parkinson's disease	66	1.84953e-15	NDUFA13, NDUFA12, COX4I1, LRRK2, NDUFA10, ATP5C1, ATP5G3, PARK7, ATP5G1, CASP3, UQCRFS1, COX8A, GPR37, NDUFC2, NDUFC1, SDHD, SDHA, SDHB, COX6B1, NDUFS8, NDUFS6, NDUFS3, PPIF, VDAC3, NDUFS2, VDAC2, NDUFS1, VDAC1, UQCRC2, SLC25A5, NDUFB9, NDUFB8, NDUFB7, UQCRB, NDUFB6, NDUFB11, NDUFB5, NDUFB3, ATP5A1, NDUFA4L2, GNAI3, ATP5J, HTRA2, COX7A2, UQCR11, UQCR10, ATP5H, UBE2J2, ATP5O, COX5B, COX5A, UQCRH, …
KEGG_PATHWAY	hsa00190:Oxidative phosphorylation	63	2.88375e-15	NDUFA13, NDUFA12, COX4I1, NDUFA10, ATP5C1, ATP5G3, ATP5G1, UQCRFS1, COX8A, ATP6V1G1, NDUFC2, NDUFC1, SDHD, SDHA, SDHB, COX6B1, ATP5J2, NDUFS8, PPA1, NDUFS6, ATP6V1B2, NDUFS3, NDUFS2, NDUFS1, UQCRC2, ATP6V1A, NDUFB9, NDUFB8, NDUFB7, UQCRB, NDUFB6, NDUFB11, NDUFB5, NDUFB3, ATP5A1, NDUFA4L2, ATP5J, COX7A2, UQCR11, UQCR10, ATP5H, ATP5O, COX5B, COX5A, UQCRH, ATP5L, ATP5B, ATP6V0A2, ATP6V1H, CYC1, NDUF…
GOTERM_BP_DIRECT	GO:0038061~NIK/NF-kappaB signaling	38	3.04777e-15	PSMD10, PSMD12, PSMD11, PSMD14, PSMD13, PSMB10, PSMA7, PSMD8, PSMB6, PSMB7, PSMD6, PSMB4, PSMD7, PPP4C, PSMB5, PSMD4, PSMB2, PSMB3, PSMD2, PSMD3, PSMB1, PSMD1, RIPK3, PSMA5, PSMA6, PSMC5, PSMA3, PSMC6, PSMA4, PSMA1, PSMC4, PSMA2, PSMC1, PSME3, PSMC2, PSME4, PSME2, UBE2M
GOTERM_BP_DIRECT	GO:0043488~regulation of mRNA stability	48	2.14346e-14	PSMD10, PSMD12, RNASEL, PSMD11, PSMD14, PSMD13, PSMB10, PSMA7, PSMD8, PSMB6, PSMB7, PSMD6, PSMB4, PSMD7, XPO1, EXOSC4, PSMB5, PSMD4, PSMB2, PSMB3, PSMD2, EXOSC9, EXOSC8, PSMD3, PSMB1, PSMD1, EXOSC3, EXOSC2, EXOSC1, DIS3, PSMA5, PSMA6, PSMC5, PSMA3, PSMC6, PSMA4, PSMA1, PSMC4, PSMA2, PSMC1, APEX1, PSME3, PSMC2, SERBP1, PSME4, PSME2, PABPC1, EIF4G1
GOTERM_BP_DIRECT	GO:0002479~antigen processing and presentation of exogenous peptide antigen via MHC class I, TAP-dependent	36	2.52929e-14	PSMD10, PSMD12, PSMD11, PSMD14, PSMD13, PSMB10, PSMA7, PSMD8, PSMB6, PSMB7, PSMD6, PSMB4, PSMD7, PSMB5, PSMD4, PSMB2, PSMB3, PSMD2, PSMD3, PSMB1, PSMD1, CD36, PSMA5, PSMA6, PSMC5, PSMA3, PSMC6, PSMA4, PSMA1, PSMC4, PSMA2, PSMC1, PSME3, PSMC2, PSME4, PSME2
KEGG_PATHWAY	hsa01100:Metabolic pathways	306	3.28913e-14	CMAS, PGAP1, ACSM3, PANK1, UXS1, ATP5C1, ENO1, EPRS, GCSH, NSDHL, SCP2, PPAT, LIPG, PLCE1, SEPHS2, XYLB, PDHX, ALG8, ATP6V1G1, ST6GAL1, MECR, ALG9, TALDO1, ALG3, ACSL5, ACSL4, ALG1, PISD, MTAP, MTHFD2, SUCLG1, UQCRC2, LAP3, PTGES, MTMR1, MAOA, SHMT2, RPN1, ATP5J, ATP5H, ATP5O, LIAS, PLA2G7, ADH5, ATP5L, PGS1, UGCG, LDHB, ATP5B, LDHA, RDH12, RDH11, RDH10, PNPO, ATP6V0A2, ST3GAL5, ASL, LTA4H, ST3GA…
GOTERM_BP_DIRECT	GO:0000082~G1/S transition of mitotic cell cycle	45	1.62197e-12	PRIM2, CDKN1A, PCNA, CDCA5, PRIM1, CUL2, MCM10, TYMS, IQGAP3, GSPT1, GPR132, ORC6, CDC45, ORC1, PPAT, ORC2, EIF4EBP1, RCC1, PIM2, SKP2, POLE, EIF4E, RANBP1, PLK3, RRM2, PLK2, CDC7, CDC6, INHBA, CDC25A, POLA1, POLA2, CDC34, DBF4, CDK6, CCNE2, CCNE1, CDK4, RPA3, MCM3, CDK1, MCM5, RHOU, CDKN3, MCM2
GOTERM_BP_DIRECT	GO:0007062~sister chromatid cohesion	45	2.44117e-12	ZWILCH, CDCA5, MIS12, CDCA8, BUB1B, SMC3, PHB2, CENPA, NSL1, AURKB, CDC20, DSN1, XPO1, NUP85, NUF2, MCMBP, NUP43, KNTC1, BUB1, CENPT, NUDC, NDE1, RCC2, DDX11, PLK1, KNL1, KIF22, RANGAP1, ZWINT, SGO1, CENPE, CENPF, CENPH, INCENP, CENPI, BIRC5, CENPM, CENPN, KIF2C, CENPO, CENPQ, SPC24, MAD1L1, NUP37, MAD2L1
KEGG_PATHWAY	hsa03013:RNA transport	69	2.48901e-12	EIF4A1, NXT1, POP1, EIF4A3, PNN, XPO1, MAGOH, EIF2B1, NDC1, PRMT5, UPF1, NUP210, NCBP1, NCBP2, EIF1AX, ELAC2, THOC3, TRNT1, RANGAP1, THOC5, THOC7, RPP25L, THOC6, NUP93, NUP210L, NUP50, CLNS1A, STRAP, GEMIN5, GEMIN6, PABPC1, KPNB1, NUP205, DDX20, NMD3, AAAS, NUP85, EIF4EBP1, NUP43, SMN1, RPP14, EIF4E, EIF2B5, EIF2B4, EIF2B3, UBE2I, EIF2B2, NUP155, ALYREF, RPP40, PYM1, EIF2S2, EIF2S1, EIF5, XPOT, E…
GOTERM_BP_DIRECT	GO:0070125~mitochondrial translational elongation	40	2.80245e-12	MRPS17, MRPS15, GFM1, MRPL18, MRPL19, MRPL38, MRPL16, MRPL17, MRPL39, MRPL36, MRPS30, MRPL37, MRPL34, MRPL12, MRPL13, MRPL54, MRPL11, MRPL3, MRPL9, CHCHD1, PTCD3, TSFM, MRPS27, MRPS22, MRPS23, MRPS18B, MRPL28, MRPL47, MRPL23, MRPS7, MRPL45, MRPL46, MRPS5, MRPL21, MRPS18C, TUFM, MRPL30, MRPL50, MRPL51, AURKAIP1
GOTERM_BP_DIRECT	GO:0006418~tRNA aminoacylation for protein translation	26	3.37463e-12	CARS, VARS, MRPL39, TARS, EPRS, YARS2, NARS, LARS, RARS, HARS, RARS2, YARS, WARS, MARS2, SARS, AIMP1, AIMP2, SARS2, QARS, PPA1, MARS, GARS, IARS, FARSA, EEF1E1, FARSB
KEGG_PATHWAY	hsa03008:Ribosome biogenesis in eukaryotes	44	4.75888e-12	RBM28, NXT1, NVL, POP1, WDR3, HEATR1, NAT10, NMD3, SPATA5, PWP2, WDR43, FBL, EMG1, XPO1, NOB1, BMS1, GAR1, UTP14A, MDN1, NOP56, UTP15, UTP6, NOP58, UTP4, EFL1, RPP40, CSNK2A2, WDR75, IMP4, REXO2, UTP18, GTPBP4, RPP25L, GNL3, RCL1, LSG1, TBL3, EIF6, DKC1, CSNK2B, NHP2, MPHOSPH10, RAN, NOP10
GOTERM_BP_DIRECT	GO:0000398~mRNA splicing, via spliceosome	73	5.36599e-12	EIF4A3, HNRNPU, YBX1, DDX41, PRPF19, USP39, EFTUD2, SART1, PNN, SYNCRIP, SNRPD2, CLP1, SNRPD1, MAGOH, PAPOLA, SNRPD3, TXNL4A, CTNNBL1, AQR, NCBP1, NCBP2, PRPF40A, ZCRB1, PLRG1, GTF2F1, GTF2F2, PRPF4, SRSF2, SNRPG, SRSF3, GEMIN5, PPIE, GEMIN6, PPIH, SNRPA1, SNRPE, HNRNPH2, PABPC1, SNRPC, SNRPA, SNRPB, SRSF9, SF3B5, SF3B3, DHX9, SF3B6, SRSF1, CSTF2, PABPN1, POLR2B, U2AF2, TRA2B, PCBP1, SNRPB2, SRSF…
GOTERM_BP_DIRECT	GO:0051301~cell division	99	1.70747e-11	ZWILCH, BUB1B, CIB1, SMC3, SMC4, SMC2, CDC20, CCND2, RUVBL1, RCC1, KNTC1, NEK2, KMT5A, TXNL4A, BORA, KNL1, CDC25C, KNSTRN, CDC25A, SGO1, CDC34, CCNE2, CCNE1, TIMELESS, MAD1L1, ANAPC13, ANAPC15, TSG101, CDCA2, CDCA3, CDCA4, CDCA5, CDCA8, NCAPG, SKA3, NCAPH, SYCE2, CCNB2, DSN1, MCMBP, UBE2I, UBE2C, RCC2, CDC7, CDC6, ZWINT, ZC3HC1, TPX2, KIF18B, CDK6, UBE2S, REEP4, CDK4, REEP3, CDK1, CDK14, CDCA7L, …
KEGG_PATHWAY	hsa01130:Biosynthesis of antibiotics	77	3.88165e-11	ACAA2, ADPGK, MSMO1, ENO1, GCSH, NSDHL, PPAT, FNTB, IDH3B, PGM3, PHGDH, PGLS, DLAT, PSPH, PGM1, IDH3A, ARG2, ADSL, TPI1, HMGCS1, PGAM1, NME2, TALDO1, AMPD2, SDHD, PGD, SDHA, LSS, SDHB, NME1, ACLY, HADHA, PKM, PGP, SUCLG1, MVD, TKT, ALDOA, FBP1, GART, DLD, ALDH9A1, PRPS2, ISYNA1, OAT, MVK, SHMT2, ODC1, AK2, DLST, PDHB, HMGCR, HSD17B7, PLA2G7, ADH5, ACAT2, ACAT1, LDHB, LDHA, PGK1, SC5D, BPNT1, ASL,…
GOTERM_BP_DIRECT	GO:0032981~mitochondrial respiratory chain complex I assembly	32	5.09533e-11	NDUFB9, NDUFA13, NDUFB8, NDUFB7, NDUFB6, NDUFB11, NDUFA12, NDUFB5, NDUFA10, NDUFB3, ECSIT, FOXRED1, AIFM1, NDUFV1, NDUFA9, NDUFA8, TIMMDC1, NDUFA5, NDUFA2, ACAD9, NDUFA1, NDUFC2, NDUFC1, TIMM21, NDUFS8, NDUFS6, NDUFAF4, NDUFAB1, NDUFAF2, NDUFS3, NDUFS2, NDUFS1
KEGG_PATHWAY	hsa05010:Alzheimer's disease	65	7.44944e-11	NDUFA13, NDUFA12, COX4I1, NDUFA10, ATP2A2, ATP5C1, ATP5G3, IDE, ATP5G1, TNF, CASP12, CASP8, CASP3, UQCRFS1, COX8A, ADAM10, NDUFC2, NDUFC1, SDHD, SDHA, SDHB, COX6B1, BACE2, ADAM17, NDUFS8, NDUFS6, NDUFS3, NDUFS2, NDUFS1, UQCRC2, NDUFB9, NDUFB8, NDUFB7, UQCRB, NDUFB6, NDUFB11, NDUFB5, NDUFB3, ATP5A1, NDUFA4L2, ATP5J, LPL, COX7A2, UQCR11, UQCR10, ATP5H, ATP5O, COX5B, COX5A, UQCRH, ATP5B, CYC1, NDUFV…
GOTERM_BP_DIRECT	GO:0070126~mitochondrial translational termination	38	1.04018e-10	MRPS17, MRPS15, MRPL18, MRPL19, MRPL38, MRPL16, MRPL17, MRPL39, MRPL36, MRPS30, MRPL37, MRPL34, MRPL12, MRPL13, MRPL54, MRPL11, MRPL3, MRPL9, CHCHD1, PTCD3, MRPS27, MRPS22, MRPS23, MRPS18B, MRPL28, MRPL47, MRPL23, MRPS7, MRPL45, MRPL46, MRPS5, MRPL21, MRPS18C, MRPL30, MRPL50, MRPL51, AURKAIP1, MRRF
GOTERM_BP_DIRECT	GO:0060071~Wnt signaling pathway, planar cell polarity pathway	39	2.49479e-10	PSMD10, PSMD12, PSMD11, PSMD14, PSMD13, CLTC, CELSR2, PSMB10, PSMA7, PSMD8, PSMB6, PSMB7, PSMD6, PSMB4, PSMD7, PSMB5, PSMD4, PSMB2, PSMB3, PSMD2, PSMD3, PSMB1, PSMD1, AP2M1, WNT5A, PSMA5, PSMA6, PSMC5, PSMA3, PSMC6, PSMA4, PSMA1, PSMC4, PSMA2, PSMC1, PSME3, PSMC2, PSME4, PSME2
KEGG_PATHWAY	hsa04932:Non-alcoholic fatty liver disease (NAFLD)	59	4.05027e-10	NDUFA13, NDUFA12, COX4I1, NDUFA10, TNF, CASP8, CASP3, MLX, UQCRFS1, MAP3K5, COX8A, NDUFC2, NDUFC1, SDHD, SDHA, SDHB, COX6B1, NDUFS8, NDUFS6, NDUFS3, NDUFS2, NDUFS1, UQCRC2, PPARA, ATF4, CEBPA, NDUFB9, NDUFB8, NDUFB7, UQCRB, NDUFB6, NDUFB11, NDUFB5, NDUFB3, NDUFA4L2, PIK3R3, COX7A2, UQCR11, UQCR10, COX5B, COX5A, ADIPOR2, UQCRH, SOCS3, CYC1, NDUFV1, NDUFA9, NDUFA8, XBP1, NDUFA5, NDUFA4, NDUFA2, NDU…
KEGG_PATHWAY	hsa05016:Huntington's disease	69	7.83275e-10	NDUFA13, NDUFA12, COX4I1, CLTC, NDUFA10, ATP5C1, ATP5G3, ATP5G1, CASP8, CASP3, UQCRFS1, AP2M1, COX8A, NDUFC2, NDUFC1, SDHD, SDHA, SDHB, COX6B1, NDUFS8, NDUFS6, NDUFS3, PPIF, VDAC3, NDUFS2, VDAC2, PPARG, NDUFS1, VDAC1, UQCRC2, SLC25A5, NDUFB9, NDUFB8, HDAC2, NDUFB7, UQCRB, NDUFB6, NDUFB11, NDUFB5, NDUFB3, ATP5A1, NDUFA4L2, ATP5J, COX7A2, UQCR11, UQCR10, ATP5H, ATP5O, COX5B, COX5A, UQCRH, ATP5B, PO…
GOTERM_BP_DIRECT	GO:0006120~mitochondrial electron transport, NADH to ubiquinone	26	1.41823e-09	NDUFB9, NDUFA13, NDUFB8, NDUFB7, NDUFB6, NDUFB11, NDUFA12, NDUFB5, NDUFA10, NDUFB3, NDUFV1, NDUFA9, NDUFA8, NDUFA5, NDUFA4, NDUFA2, NDUFA1, NDUFC2, NDUFC1, NDUFS8, NDUFS6, NDUFAB1, NDUFS3, NDUFS2, NDUFS1, DLD
GOTERM_BP_DIRECT	GO:0007067~mitotic nuclear division	73	1.49937e-09	ZWILCH, CLTC, BUB1B, KIF11, SMC3, KIF15, CDC20, MIS18BP1, RUVBL1, NUF2, PBK, RCC1, KNTC1, NEK2, KMT5A, TXNL4A, CEP55, HELLS, NUDC, BORA, NSUN2, HAUS6, KNL1, KIF22, MASTL, CDC25C, CDC25A, CIT, EML4, SGO1, CCNA2, ASPM, INCENP, SRSF2, TIMELESS, BIRC5, KIF2C, ANAPC13, CDCA2, ANAPC15, USP16, CDCA3, CDCA5, MIS12, NOLC1, SKA3, NSL1, AURKB, AURKA, CCNB2, HAUS7, KATNA1, MCMBP, NUP43, BUB1, CENPT, CENPW, U…
KEGG_PATHWAY	hsa03040:Spliceosome	53	1.59033e-09	TCERG1, RBM25, EIF4A3, HNRNPU, PRPF19, USP39, EFTUD2, SART1, SNRPD2, SNRPD1, MAGOH, SNRPD3, TXNL4A, CTNNBL1, AQR, NCBP1, NCBP2, THOC3, PRPF40A, PLRG1, PRPF4, PRPF18, SRSF2, SNRPG, SRSF3, PPIE, PPIH, SNRPA1, SNRPE, SNRPC, SNRPA, SNRPB, SRSF9, SF3B5, SF3B3, SF3B6, SRSF1, U2AF2, TRA2B, PCBP1, SNRPB2, SRSF10, SF3A3, SF3A1, PPIL1, PRPF38A, ALYREF, CWC15, LSM2, LSM8, LSM7, PHF5A, PRPF31
KEGG_PATHWAY	hsa01200:Carbon metabolism	46	1.03595e-08	PRPS2, H6PD, SHMT2, ADPGK, DLST, ENO1, PDHB, ADH5, ACAT2, ACAT1, IDH3B, ME1, PGK1, PHGDH, PGLS, DLAT, ME2, ACADS, PSPH, IDH3A, TPI1, GOT1, MDH2, GPT2, PGAM1, GOT2, TALDO1, SDHD, PGD, SDHA, SDHB, CS, HADHA, PFKL, PKM, SUCLA2, CPS1, PSAT1, PGP, SUCLG1, ACO1, ACO2, ALDOA, TKT, DLD, FBP1
GOTERM_BP_DIRECT	GO:0006260~DNA replication	51	1.1215e-08	FEN1, MCM10, BRCA1, TNFAIP1, CHAF1A, EXO1, CHEK1, TOPBP1, POLE, UPF1, RFC4, CDC25C, CDC25A, DNAJC2, DBF4, MCM3, TIMELESS, MCM5, DNA2, DTL, MCM2, RHNO1, BLM, RTEL1, RNASEH2A, PCNA, ORC6, CDC45, ORC1, ORC2, POLD2, RBBP7, CLSPN, RRM1, RRM2, GINS3, NAP1L1, CDC7, IGF1, SSRP1, CDC6, TICRR, CCDC88A, FAM111A, POLA1, POLA2, NASP, RPA3, CDK1, SSBP1, RAD9A
GOTERM_BP_DIRECT	GO:0090263~positive regulation of canonical Wnt signaling pathway	43	1.1534e-08	PSMD10, PSMD12, PSMD11, PSMD14, DLX5, PSMD13, LRRK2, NRARP, FGF2, PSMB10, PSMA7, PSMD8, PSMB6, PSMB7, PSMD6, PSMB4, PSMD7, PSMB5, PSMD4, PSMB2, PSMB3, PSMD2, PSMD3, PSMB1, PSMD1, SULF2, PSMA5, COL1A1, ASPM, PSMA6, PSMC5, PSMA3, GPRC5B, PSMC6, PSMA4, PSMA1, PSMC4, PSMA2, PSMC1, PSME3, PSMC2, PSME4, PSME2
GOTERM_BP_DIRECT	GO:0043161~proteasome-mediated ubiquitin-dependent protein catabolic process	61	1.65486e-08	FAF1, KIF14, BUB1B, TNFAIP1, PSMD8, CDC20, PSMD6, PSMD7, PSMD4, PSMD2, PSMD3, PSMD1, GTSE1, UBE2E1, KCTD5, RAD23B, PSMA5, DDB1, PSMA6, PSMA3, RNF126, PSMA4, CDC34, PSMA1, PSMA2, PSME3, PSME4, PLAA, PSME2, PSMD10, PSMD12, VCP, ANAPC15, RNF34, PSMD11, PSMD14, PSMD13, RNF4, PSMA7, PSMB10, RMND5B, PSMB6, PPP2CB, PSMB7, PSMB4, PSMB5, PSMB2, PSMB3, PSMB1, RNF24, UBE2C, NSFL1C, PSMC5, PSMC6, PSMC4, PSMC…
GOTERM_BP_DIRECT	GO:0033209~tumor necrosis factor-mediated signaling pathway	42	2.17958e-08	PSMD10, PSMD12, PSMD11, PSMD14, PSMD13, TNF, PSMB10, PSMA7, PSMD8, PSMB6, PSMB7, PSMD6, PSMB4, PSMD7, PSMB5, PSMD4, PSMB2, PSMB3, PSMD2, PSMD3, PSMB1, PSMD1, RELT, TNFRSF12A, EDAR, PSMA5, PSMA6, PSMC5, ADAM17, PSMA3, PSMC6, AIM2, PSMA4, PSMA1, PSMC4, TRAF3, PSMA2, PSMC1, PSME3, PSMC2, PSME4, PSME2
GOTERM_BP_DIRECT	GO:0098609~cell-cell adhesion	74	3.78846e-08	LAD1, TES, DDX3X, OLA1, PARK7, ENO1, BZW2, CLINT1, BZW1, LASP1, PPME1, RARS, RUVBL1, RACK1, TMPO, UNC45A, LYPLA2, NUDC, DBNL, AHSA1, RANGAP1, SND1, PKM, EEF1D, FSCN1, CHMP4B, ALDOA, PHLDB2, EPHA2, CHMP5, LRRC59, RAB1A, NOTCH3, USO1, TACSTD2, TWF1, UBFD1, CNN3, PSMB6, CNN2, CCNB2, LDHA, LARP1, CALD1, PRDX1, PCBP1, EIF4H, RPL14, PAK6, SFN, CCT8, YKT6, PAK2, ZC3H15, GCN1, SNX5, NOP56, PTPN1, RANBP1,…
GOTERM_BP_DIRECT	GO:0006270~DNA replication initiation	19	3.95463e-08	PRIM2, PRIM1, MCM10, CDC7, CDC6, POLA1, POLA2, CDC34, ORC6, CDC45, ORC1, CCNE2, CCNE1, ORC2, MCM3, MCM5, TOPBP1, POLE, MCM2
GOTERM_BP_DIRECT	GO:0055114~oxidation-reduction process	134	4.72506e-08	VKORC1L1, MTRR, NDUFA10, CPOX, SDR9C7, MSMO1, PLOD2, ALDH1L2, TXN2, CHCHD4, FADS3, FADS2, NSDHL, HEPHL1, OGFOD1, PDIA3, MECR, DIO2, DIO3, PGD, SDHA, JMJD6, POR, TMX4, LOX, MTHFD2, GPD2, FAR2, STEAP1, GLYR1, H6PD, CTBP2, UQCRB, MAOA, MGST1, HIGD1A, UQCRH, LDHB, ALDH3B2, LDHA, CYB5R4, RDH12, RDH11, RDH10, PRDX1, MARC2, PNPO, RDH13, FDFT1, SDR42E1, SRD5A1, OSGIN1, DHCR24, CP, COQ7, COQ6, FA2H, SQLE,…
GOTERM_BP_DIRECT	GO:0006369~termination of RNA polymerase II transcription	28	5.66226e-08	SLBP, CSTF2, SRSF1, EIF4A3, TTF2, PABPN1, U2AF2, CLP1, MAGOH, PAPOLA, SNRPD3, NCBP1, NCBP2, ALYREF, CPSF3, CPSF2, SSU72, THOC3, THOC5, THOC7, THOC6, SRSF2, SNRPG, SRSF3, RNPS1, SNRPE, SNRPB, SRSF9
GOTERM_BP_DIRECT	GO:0002223~stimulatory C-type lectin receptor signaling pathway	38	6.8866e-08	PSMD10, PSMD12, PSMD11, PSMD14, PSMD13, PSMB10, PSMA7, PSMD8, PSMB6, PSMB7, PSMD6, PSMB4, PSMD7, PSMB5, PSMD4, PSMB2, PSMB3, PSMD2, PSMD3, PSMB1, PSMD1, PAK2, LYN, PSMA5, PSMA6, PSMC5, PSMA3, PSMC6, PSMA4, PSMA1, PSMC4, PSMA2, PSMC1, PSME3, PSMC2, PSME4, PSME2, KRAS
KEGG_PATHWAY	hsa04110:Cell cycle	47	9.28747e-08	ANAPC13, CDKN1A, HDAC2, PCNA, BUB1B, TTK, SMC3, CDC20, CCNB2, ORC6, CDC45, CCND2, ORC1, ORC2, CHEK1, E2F1, E2F2, E2F3, SFN, E2F4, SKP2, BUB1, YWHAG, CDKN2B, GADD45B, GADD45A, PLK1, CDC7, CDC6, CDC25C, CDC25A, GADD45G, CCNA2, RBL1, DBF4, TFDP1, CDK6, ESPL1, CCNE2, CCNE1, CDK4, MCM3, CDK1, MCM5, MAD1L1, MCM2, MAD2L1
GOTERM_BP_DIRECT	GO:0006406~mRNA export from nucleus	36	1.86897e-07	SLBP, NUP205, NXT1, SRSF1, EIF4A3, AAAS, SMG5, U2AF2, NUP85, MAGOH, NUP43, SRSF10, EIF4E, NDC1, UPF1, NCBP1, NUP155, NUP210, NCBP2, ALYREF, CPSF3, CPSF2, THOC3, THOC5, THOC7, THOC6, NUP93, NUP50, HNRNPA2B1, SRSF2, SRSF3, NUP35, RNPS1, NUPL2, SRSF9, NUP37
GOTERM_BP_DIRECT	GO:0006695~cholesterol biosynthetic process	20	2.04033e-07	FDPS, ACAA2, MVK, HMGCS1, INSIG1, MSMO1, DHCR24, HMGCR, HSD17B7, LSS, ACLY, SQLE, ARV1, EBP, NSDHL, PMVK, MVD, DHCR7, LBR, FDFT1
GOTERM_BP_DIRECT	GO:1904874~positive regulation of telomerase RNA localization to Cajal body	12	4.08275e-07	CCT3, SHQ1, DKC1, RUVBL2, TCP1, RUVBL1, NHP2, NAF1, CCT8, CCT7, NOP10, CCT5
GOTERM_BP_DIRECT	GO:0001649~osteoblast differentiation	36	5.51814e-07	SEMA7A, DLX5, DHX9, LEF1, CLTC, FHL2, HSD17B4, DDX21, HNRNPU, PHB, MRC2, FBL, ATP5B, HIRA, SYNCRIP, GJA1, GPNMB, FIGNL1, PENK, BCAP29, TPM4, MSX2, ALYREF, HSPE1, GTPBP4, SND1, COL1A1, RSL1D1, VCAN, MYBBP1A, FASN, PSMC2, ALPL, ERH, IARS, EPHA2
GOTERM_BP_DIRECT	GO:0016032~viral process	76	5.60754e-07	EIF4A1, TRAM1, GTF2B, SUV39H1, IPO7, IPO5, SYNCRIP, XPO1, C1QBP, RACK1, RCC1, HTATIP2, MAP3K5, PRMT6, NDC1, PDGFRA, NUP210, DDX11, H2AFX, CDC25C, KCTD5, SND1, NUP93, DDB1, CCNA2, PSMA3, RBL1, PSMA4, NUP50, CCDC86, VDAC1, SLC25A5, EPHA2, VAC14, CEBPA, RALA, NUP205, SHC1, CUL2, AAAS, GTF2E1, CENPA, PSMA7, PSMB10, HSPD1, PSMB6, PSMB7, PSMB4, PSMB5, PSMB2, NUP85, PSMB3, PSMB1, EIF4H, ATP6V1H, NUP43, …
GOTERM_BP_DIRECT	GO:0051603~proteolysis involved in cellular protein catabolic process	22	8.08939e-07	HSPA5, CTSZ, IDE, PSMB10, PSMA7, PSMB6, PSMA6, PSMB7, PSMA3, PSMB4, CASP8, PSMA4, PSMB5, PSMA1, PSMB2, PSMA2, PSMB3, CLPP, CTSK, PSMB1, LONP1, CTSC
GOTERM_BP_DIRECT	GO:0007059~chromosome segregation	27	9.99531e-07	TOP2A, CDCA2, DDX3X, MIS12, BRCA1, KIF11, SKA3, DSN1, NTMT1, NUF2, RCC1, NEK2, CENPT, CENPW, UBE2I, SPAG5, NEK6, NDE1, ESCO2, KNSTRN, SRPK1, SGO1, CENPE, CENPF, INCENP, CENPN, SLC25A5
GOTERM_BP_DIRECT	GO:0000165~MAPK cascade	68	1.06506e-06	LRRK2, FGF2, TNF, FGF5, PSMD8, PSMD6, PSMD7, PSMD4, PSMD2, PSMD3, PSMD1, MAP3K5, PDGFRB, MAP2K3, PDGFRA, MAP2K1, MAP2K2, KSR1, PAQR3, IL18, NRG1, NRG2, DUSP6, PSMA5, PSMA6, PSMA3, PSMA4, RASA3, PSMA1, NRG4, PSMA2, PSME3, PSME4, KIT, PSME2, HBEGF, PSMD10, PSMD12, PSMD11, PSMD14, SHC1, PSMD13, NLK, PSMA7, PSMB10, PSMB6, PSMB7, PSMB4, PSMB5, PABPN1, PSMB2, PSMB3, PSMB1, NCAM1, MAPK6, MARK3, MAPK13, …
GOTERM_BP_DIRECT	GO:0000387~spliceosomal snRNP assembly	16	1.27376e-06	PRMT5, DDX20, WDR77, SART1, SNRPD2, SNRPD1, CLNS1A, SNRPG, STRAP, GEMIN5, SNRPE, GEMIN6, SNRPD3, SMN1, SNRPC, SNRPB
GOTERM_BP_DIRECT	GO:0007005~mitochondrion organization	29	1.27585e-06	CEBPA, STOML2, ALAS1, EPAS1, LRRK2, HTRA2, PARK7, PHB, PHB2, PRDX3, ATP5B, OPA1, LONP1, DNM1L, ATP7A, PTCD2, CLUH, AGTPBP1, CHCHD10, POLRMT, PPRC1, RAB32, TMEM11, DNAJA3, CYCS, SSBP1, MTFR2, SLC25A33, EIF4G1
GOTERM_BP_DIRECT	GO:0000209~protein polyubiquitination	52	1.65012e-06	PRPF19, FBXO22, PSMD8, PSMD6, PSMD7, PSMD4, PSMD2, PSMD3, ARIH2, PSMD1, SKP2, WSB1, UBE2E1, PSMA5, PSMA6, PSMA3, RNF126, PSMA4, CDC34, PSMA1, PSMA2, PSME3, PSME4, PSME2, DTL, PSMD10, PSMD12, RNF34, PSMD11, PSMD14, PSMD13, RNF180, UBE2J2, PSMA7, PSMB10, PSMB6, PSMB7, PSMB4, PSMB5, PSMB2, PSMB3, PSMB1, RNF24, MARCH5, PSMC5, PSMC6, PSMC4, PSMC1, PSMC2, RLIM, TPP2, BLMH
GOTERM_BP_DIRECT	GO:0000462~maturation of SSU-rRNA from tricistronic rRNA transcript (SSU-rRNA, 5.8S rRNA, LSU-rRNA)	17	1.88576e-06	UTP6, NOP14, KRR1, WDR3, HEATR1, NOC4L, PWP2, UTP18, WDR46, BYSL, EMG1, TBL3, BMS1, TSR1, RRP36, UTP20, DCAF13
GOTERM_BP_DIRECT	GO:0032543~mitochondrial translation	18	2.48172e-06	MRPS17, RARS2, PTCD3, MRPS15, MRPL16, MRPS18B, GATB, MRPS2, MRPL47, MRPL23, MRPS7, QRSL1, MRPL57, MRPS18C, MRPL51, NOA1, HARS, CHCHD1
GOTERM_BP_DIRECT	GO:0006412~translation	65	2.72956e-06	MRPS17, SLC25A1, HBS1L, SLC25A3, RPL30, MRPS15, RPLP1, MRPL36, MRPL37, MRPL34, YARS2, EFTUD2, MRPL3, SLC25A48, MRPL9, SLC25A45, RPS12, WARS, MRPS23, MRPS18B, SARS, MRPS2, RPSA, MRPS7, MRPS5, MRPS18C, MRPL51, SLC25A17, RPL37A, NHP2, RPL27, SLC25A10, SLC25A5, MRRF, SLC25A13, MRPL18, RPL12, MRPL19, MRPL16, MRPL17, TARS, MRPS30, MRPL57, MRPL13, MRPL11, RPL14, SLC25A20, HARS, GCN1, EFL1, GATB, MRPL28,…
GOTERM_BP_DIRECT	GO:0042776~mitochondrial ATP synthesis coupled proton transport	13	6.19597e-06	STOML2, ATP5A1, ATP5J, ATP5C1, ATP5G3, ATP5H, COX5B, ATP5O, ATP5G1, ATP5L, ATP5J2, ATP5B, CYC1
GOTERM_BP_DIRECT	GO:0031124~mRNA 3'-end processing	21	7.85326e-06	NCBP1, NCBP2, CPSF3, ALYREF, CSTF2, EIF4A3, SRSF1, CPSF2, THOC3, THOC5, THOC7, THOC6, PABPN1, CLP1, U2AF2, MAGOH, PAPOLA, SRSF2, SRSF3, RNPS1, SRSF9
GOTERM_BP_DIRECT	GO:0000070~mitotic sister chromatid segregation	14	1.01765e-05	SPAG5, PLK1, MIS12, CENPA, SMC4, KNSTRN, NSL1, ZWINT, DSN1, KIF18B, ESPL1, NUSAP1, NEK2, MAD2L1
KEGG_PATHWAY	hsa04141:Protein processing in endoplasmic reticulum	53	1.03768e-05	TRAM1, PRKCSH, HERPUD1, SEC61A1, CASP12, MAN1A2, SEC63, MAP3K5, PDIA3, HSP90AA1, SSR4, SSR2, UBE2E1, UBE2E2, PDIA6, RAD23B, CKAP4, DDOST, DNAJB11, CANX, ERP29, PLAA, PREB, ATF4, VCP, SAR1B, RPN1, DERL1, DERL2, UBE2J2, HSPBP1, HSP90B1, HSPH1, BAG2, LMAN2, UBQLN1, SSR1, BAK1, UGGT1, SEC23B, BCAP31, XBP1, HSPA5, EIF2S1, DNAJA1, NSFL1C, NPLOC4, STT3A, BAX, HYOU1, P4HB, CALR, RNF185
GOTERM_BP_DIRECT	GO:0006457~protein folding	49	1.0408e-05	PRKCSH, FKBP14, TXN2, NUDCD2, RUVBL2, CCT3, PDIA3, NUDC, HSP90AA1, SPHK1, CSNK2A2, ALG12, PDIA6, TMX4, DNAJB11, TCP1, CSNK2B, CANX, DNLZ, ERP29, PPIF, PFDN1, PPIE, PPIH, FKBP4, PFDN6, PPID, PPIC, GNAI3, HSPBP1, HSP90B1, GRPEL1, BAG2, MLEC, CCT8, CCT7, CCT5, HSPA9, TRAP1, PPIL1, ST13, HSPE1, DNAJA1, FKBP1A, ERP44, DNAJA3, CALR, GNB5, PPIL3
GOTERM_BP_DIRECT	GO:0006446~regulation of translational initiation	17	1.29516e-05	EIF4A1, EIF2B2, NCBP1, NCBP2, DDX1, EIF5, EIF3L, EIF3I, EIF4H, EIF3G, EIF3F, EIF2B1, EIF3C, EIF3D, EIF3A, EIF3B, EIF4G1
GOTERM_BP_DIRECT	GO:0006099~tricarboxylic acid cycle	15	1.40416e-05	MDH2, DLST, PDHB, SDHD, SDHA, SDHB, CS, SUCLA2, IDH3B, SUCLG1, ACO1, DLAT, ACO2, DLD, IDH3A
GOTERM_BP_DIRECT	GO:0008283~cell proliferation	82	3.43915e-05	DAZAP1, EHF, PRDM4, CSE1L, PAK1IP1, BUB1B, MCM10, DDX41, MKI67, CKS1B, KIF15, FGF5, OGFOD1, LIPG, PLCE1, PIM2, TRIM27, SKP2, DLGAP5, KLF10, IFNAR2, PRMT5, NUDC, SERPINF1, ENTPD5, NRG1, CDC25C, CDC25A, GNL3, DUSP22, TXLNA, MELK, TFDP1, DKC1, ELF5, DDIT4, CKS2, FSCN1, KIF2C, BLZF1, PPARD, RRN3, PCNA, UHRF1, DLX5, INSIG1, TACSTD2, TYMS, AURKB, PURB, LARP1, PES1, PRDX1, PDPN, PPP1R8, RBBP7, BAK1, BUB…
KEGG_PATHWAY	hsa00020:Citrate cycle (TCA cycle)	16	4.0222e-05	MDH2, DLST, PDHB, SDHD, SDHA, SDHB, CS, ACLY, SUCLA2, IDH3B, SUCLG1, ACO1, DLAT, ACO2, DLD, IDH3A
GOTERM_BP_DIRECT	GO:0051170~nuclear import	11	5.28708e-05	SNRPD2, SNRPD1, DDX20, SNRPG, GEMIN5, GEMIN6, SNRPE, SNRPD3, SMN1, SNRPB, HTATIP2
GOTERM_BP_DIRECT	GO:0042254~ribosome biogenesis	16	6.07642e-05	RRN3, NVL, DDX31, NOC4L, MRPL36, URB2, AATF, GNL3, RCL1, BOP1, LSG1, NOA1, PES1, TSR1, NAF1, RSL24D1
GOTERM_BP_DIRECT	GO:0006629~lipid metabolic process	42	7.4443e-05	IL1RN, NAA40, MGST3, ATP5A1, PITPNA, GDPD1, LPL, ABHD5, LRP8, AACS, ACAT2, PTGS1, FADS3, FADS2, ALDH3B2, ATP5B, LIPH, LIPG, SC5D, APOD, CD36, LDLR, APOBEC1, SLC16A1, HMGCS1, CHKA, MID1IP1, CIDEA, ACSL4, GPCPD1, SREBF2, PAFAH2, ACLY, FABP5, ACOX1, APOC1, PPARG, FAR2, PPARA, MGLL, PPARD, SLC27A4
GOTERM_BP_DIRECT	GO:0006754~ATP biosynthetic process	14	7.56535e-05	ATP5A1, ATP5J, CHCHD10, ATP5C1, ATP5G3, ATP5H, ATP5O, ATP5G1, ATP5L, ATP5J2, ATP5B, PKM, ALDOA, SLC25A13
GOTERM_BP_DIRECT	GO:0006413~translational initiation	38	7.67768e-05	EIF4A1, RPL30, RPLP1, RPL12, EIF1AD, YAE1D1, LARP1, RPL14, EIF4H, EIF2B1, EIF4E, RPS12, EIF2B5, EIF2B4, EIF2B3, EIF2B2, EIF1AX, RPSA, EIF2S2, EIF2S1, COPS5, EIF5, EIF6, RPS29, EIF3L, EIF3I, RPL37A, EIF3G, RPL27, EIF3F, DHX29, PABPC1, EIF3C, ABCE1, EIF3D, EIF3A, EIF3B, EIF4G1
GOTERM_BP_DIRECT	GO:0007080~mitotic metaphase plate congression	16	8.87022e-05	BECN1, CDCA5, PINX1, KIF14, CDCA8, KIF22, CENPE, PSRC1, CHMP1B, CHMP2A, RRS1, CHMP4B, KIF2C, CEP55, KPNB1, CHMP5
GOTERM_BP_DIRECT	GO:0050852~T cell receptor signaling pathway	40	8.93065e-05	PSMD10, PSMD12, STOML2, PSMD11, PSMD14, PSMD13, PSMB10, PSMA7, PSMD8, PSMB6, PSMB7, PSMD6, PSMB4, PSMD7, PSMB5, PSMD4, PSMB2, PSMB3, PSMD2, PSMD3, PSMB1, PDE4B, PSMD1, PAK2, PAG1, PDE4D, PSMA5, PSMA6, PSMC5, PSMA3, PSMC6, PSMA4, PSMA1, PSMC4, PSMA2, PSMC1, PSME3, PSMC2, PSME4, PSME2
KEGG_PATHWAY	hsa01230:Biosynthesis of amino acids	27	9.82085e-05	PRPS2, SHMT2, ENO1, MAT2A, IDH3B, PGK1, ASL, PHGDH, PSPH, IDH3A, ARG2, TPI1, GOT1, GPT2, PGAM1, GOT2, TALDO1, CS, PFKL, PKM, CPS1, PSAT1, ACO1, ALDH18A1, ACO2, ALDOA, TKT
GOTERM_BP_DIRECT	GO:0001731~formation of translation preinitiation complex	12	0.000132684	EIF5, EIF3L, EIF3I, EIF4H, EIF3G, DENR, EIF3F, EIF3C, EIF3D, EIF3A, EIF3B, TICRR
GOTERM_BP_DIRECT	GO:0075733~intracellular transport of virus	19	0.000153053	NDC1, NUP205, TSG101, NUP210, NUP155, AAAS, NUP93, XPO1, NUP85, NUP50, NUP35, KPNA4, NUP43, NUPL2, KPNA2, RAN, KPNB1, NUP37, KPNA1
GOTERM_BP_DIRECT	GO:0000086~G2/M transition of mitotic cell cycle	37	0.000173757	CDKN1A, SSNA1, HMMR, AURKA, CCNB2, ACTR1A, HAUS7, PRKAR2B, CHEK1, NEK2, SKP2, CEP76, YWHAG, CEP78, PLK3, CDKN2B, HSP90AA1, BORA, NDE1, PLK1, FBXL15, HAUS6, MASTL, CDC25C, TUBG1, CDC25A, CIT, TPX2, MELK, CDK1, BIRC5, FGFR1OP, CALM3, CALM1, CDK14, OPTN, TAF2
GOTERM_BP_DIRECT	GO:0030148~sphingolipid biosynthetic process	18	0.000220884	CERS3, CERS4, ELOVL4, ELOVL5, SPHK1, ELOVL3, ELOVL6, ELOVL7, HACD3, HACD2, SGPP2, HACD4, FA2H, ACER1, ALDH3B2, SPTLC1, SPTLC2, SPTSSB
GOTERM_BP_DIRECT	GO:0032508~DNA duplex unwinding	17	0.000236899	PIF1, BLM, RTEL1, XRCC6, DDX3X, XRCC5, DHX9, DDX1, DDX11, RECQL, SUPV3L1, CDC45, RUVBL2, RUVBL1, MCM3, MCM5, DNA2
GOTERM_BP_DIRECT	GO:0006635~fatty acid beta-oxidation	17	0.000236899	ABCD3, ACAA2, ECI2, HSD17B4, ACAT2, ACAT1, PEX7, HADHA, ACOXL, SLC25A17, CPT2, ACOX2, ACOX1, SESN2, ACADS, DECR1, PPARD
GOTERM_BP_DIRECT	GO:0006409~tRNA export from nucleus	14	0.000254317	NDC1, NUP205, NUP210, NUP155, AAAS, NUP93, XPOT, NUP85, NUP50, NUP35, NUP43, NUPL2, RAN, NUP37
GOTERM_BP_DIRECT	GO:0014070~response to organic cyclic compound	18	0.000293428	LYN, ABCC4, ABCD3, LUM, EIF4A3, NEDD8, MKI67, ACACB, DUSP6, TXN2, ACAT1, PSMB2, FNTB, CDK1, PLIN2, BAK1, TAF2, PTGES
KEGG_PATHWAY	hsa00062:Fatty acid elongation	13	0.000391712	ACOT7, ACAA2, MECR, ELOVL4, ELOVL5, ELOVL3, ELOVL6, HSD17B12, ELOVL7, HACD3, HACD2, HACD4, HADHA
GOTERM_BP_DIRECT	GO:0036498~IRE1-mediated unfolded protein response	20	0.000395189	PTPN1, XBP1, HSPA5, SHC1, FKBP14, GOSR2, DDX11, WIPI1, PDIA6, YIF1A, MYDGF, SEC61A1, SERP1, ASNA1, DNAJB11, SSR1, PREB, HYOU1, KDELR3, SEC63
GOTERM_BP_DIRECT	GO:0016925~protein sumoylation	32	0.000406408	TOP2A, BLM, NUP205, L3MBTL2, PCNA, CDCA8, BRCA1, AAAS, SMC3, AURKB, TRIM28, NUP85, NUP43, NDC1, NOP58, EGR2, UBE2I, PHC1, NUP155, NUP210, RANGAP1, SENP1, NUP93, EID3, INCENP, NUP50, UBA2, BIRC5, NUP35, SAE1, NUPL2, NUP37
KEGG_PATHWAY	hsa00970:Aminoacyl-tRNA biosynthesis	24	0.00044355	CARS, RARS2, YARS, WARS, VARS, MARS2, GATB, TARS, SARS, EPRS, QRSL1, YARS2, NARS, SARS2, QARS, LARS, MARS, RARS, GARS, TARS2, IARS, HARS, FARSA, FARSB
GOTERM_BP_DIRECT	GO:0006122~mitochondrial electron transport, ubiquinol to cytochrome c	9	0.000446283	UQCRB, UQCRQ, UQCRFS1, CYCS, UQCR11, CYC1, UQCR10, UQCRC2, UQCRH
GOTERM_BP_DIRECT	GO:0006405~RNA export from nucleus	19	0.000447017	RANBP1, NXT1, NCBP1, NUP155, NCBP2, ALYREF, EIF4A3, SRSF1, THOC3, THOC5, THOC7, THOC6, U2AF2, MAGOH, SRSF2, SRSF3, RNPS1, EIF4E, SRSF9
GOTERM_BP_DIRECT	GO:0015986~ATP synthesis coupled proton transport	11	0.000450821	ATP5B, ATP5A1, ATP6V0A2, ATP5J, ATP5C1, ATP5G3, ATP5H, ATP5O, ATP5G1, ATP6V0A1, ATP5L
GOTERM_BP_DIRECT	GO:0006090~pyruvate metabolic process	11	0.000450821	PDHX, LDHB, LDHA, SLC16A1, GLO1, ME1, ME2, DLAT, PDHB, SLC16A3, DLD
GOTERM_BP_DIRECT	GO:0006281~DNA repair	54	0.000453588	FEN1, SMARCB1, BCCIP, BRCA1, SMC3, POLB, CHAF1A, TRIM28, EXO1, RUVBL2, RUVBL1, CHEK1, TOPBP1, POLE, GEN1, UPF1, USP3, DDX11, USP45, ACTL6A, RECQL, KIF22, UCHL5, INIP, DDB1, EID3, MORF4L2, PSME4, OTUB1, PIF1, BLM, RTEL1, VCP, PARPBP, UHRF1, DOT1L, FAAP24, RAD51AP1, CLSPN, POLQ, GADD45A, TREX2, FANCA, SSRP1, GTF2H4, TICRR, POLA1, RAD51, APEX1, TDP1, RPA3, CDK1, RAD18, RAD9A
KEGG_PATHWAY	hsa03030:DNA replication	16	0.000512239	PRIM2, FEN1, RFC4, RNASEH2A, PCNA, PRIM1, POLA1, POLA2, RPA3, POLD2, MCM3, MCM5, DNA2, SSBP1, POLE, MCM2
GOTERM_BP_DIRECT	GO:0009058~biosynthetic process	13	0.000518937	EIF2B3, PCYT2, ALAS1, GPT2, GOT2, ALDH1L2, TRIT1, GMPPB, SPTLC1, SPTLC2, APMAP, FASN, FDFT1
GOTERM_BP_DIRECT	GO:0030307~positive regulation of cell growth	25	0.000547777	PSMD10, MTPN, DDX3X, LEF1, DERL2, CIB1, RPS6KA3, EXOSC4, EXOSC9, SFN, EXOSC2, NCBP1, SPHK1, ADAM10, ACSL4, NRG1, AVPR1A, SUPV3L1, ADAM17, FGFR1OP, S100A9, SLC25A33, S100A8, HBEGF, EIF4G1
GOTERM_BP_DIRECT	GO:0006631~fatty acid metabolic process	18	0.000647377	LYPLA2, LYPLA1, MECR, MSMO1, ABHD5, AACS, ACSF2, GHR, C3, FA2H, HADHA, GPAM, PRKAR2B, GPAT4, NDUFS6, FASN, PPARA, RPP14
GOTERM_BP_DIRECT	GO:0006633~fatty acid biosynthetic process	18	0.000647377	XBP1, ABCD3, MECR, ELOVL4, ACSM3, LPL, MSMO1, BRCA1, HSD17B12, ELOVL7, ACACB, ACACA, ACLY, FA2H, FASN, NDUFAB1, SC5D, MGLL
GOTERM_BP_DIRECT	GO:0038095~Fc-epsilon receptor signaling pathway	43	0.00064922	PSMD10, PSMD12, PSMD11, PSMD14, SHC1, PSMD13, PSMB10, PSMA7, PSMD8, PSMB6, PSMB7, PSMD6, PSMB4, PSMD7, PSMB5, PSMD4, PSMB2, PSMB3, PSMD2, PSMD3, PSMB1, PSMD1, PAK2, VAV3, LYN, MAP2K4, PSMA5, PSMA6, PSMC5, PSMA3, PSMC6, PSMA4, PSMA1, PSMC4, PSMA2, PSMC1, PSME3, PSMC2, PSME4, PSME2, KRAS, CALM3, CALM1
KEGG_PATHWAY	hsa01212:Fatty acid metabolism	19	0.000674929	ACAA2, MECR, ELOVL5, ACSL5, ACSL4, ELOVL6, HSD17B12, HACD3, HACD2, ACAT2, ACACA, ACAT1, HACD4, FADS2, HADHA, CPT2, ACOX1, FASN, ACADS
GOTERM_BP_DIRECT	GO:0006915~apoptotic process	110	0.000735179	CSE1L, BUB1B, CIB1, GHITM, RPS6KA3, GJA1, WDR92, RASSF5, ZC3H12A, RASSF6, FAM3B, BCAP29, PIM2, PHLDA2, LGALS7, MAP2K4, SEMA6A, DAPK1, CSNK2A2, THOC6, EDAR, SLC5A8, MELK, PSME3, ELMO1, VDAC1, S100A9, PPID, S100A8, FAIM, PSMD10, PRDX3, BCL2L13, NUAK2, S100A14, BCL2L15, YARS, PLK3, TIA1, GSDMA, GADD45B, GADD45A, DDIAS, NEK6, CIDEA, RMDN3, DHCR24, CIDEC, GADD45G, AIMP1, AIMP2, NR4A1, TPX2, GJB6, LCN2…
GOTERM_BP_DIRECT	GO:0090090~negative regulation of canonical Wnt signaling pathway	40	0.000746651	PSMD10, PSMD12, PSMD11, PSMD14, PSMD13, LEF1, PSMB10, PSMA7, NKD2, PSMD8, PSMB6, PSMB7, PSMD6, PSMB4, PSMD7, PSMB5, PSMD4, PSMB2, PSMB3, PSMD2, PSMD3, PSMB1, PSMD1, RGS20, IGFBP2, WNT5A, PSMA5, PSMA6, PSMC5, PSMA3, PSMC6, PSMA4, PSMA1, PSMC4, PSMA2, PSMC1, PSME3, PSMC2, PSME4, PSME2
GOTERM_BP_DIRECT	GO:0007051~spindle organization	9	0.000780485	ASPM, RANBP1, SPAG5, NTMT1, TTK, KIF11, KNSTRN, AURKB, AURKA
GOTERM_BP_DIRECT	GO:0006977~DNA damage response, signal transduction by p53 class mediator resulting in cell cycle arrest	20	0.000789722	RBM38, PLK3, CDKN1A, PCNA, PRMT1, GADD45A, PLK2, CDC25C, AURKA, PIDD1, CNOT6, TFDP1, RGCC, E2F1, CDK1, BAX, SFN, E2F4, GTSE1, E2F7
KEGG_PATHWAY	hsa00100:Steroid biosynthesis	11	0.000807663	SQLE, EBP, NSDHL, SOAT1, SC5D, MSMO1, DHCR24, DHCR7, HSD17B7, LSS, FDFT1
GOTERM_BP_DIRECT	GO:0007077~mitotic nuclear envelope disassembly	16	0.000811231	NDC1, NUP205, NUP210, NUP155, NEK6, PLK1, AAAS, NUP93, CCNB2, NUP85, NUP50, CDK1, NUP35, NUP43, NUPL2, NUP37
GOTERM_BP_DIRECT	GO:0010501~RNA secondary structure unwinding	16	0.000811231	EIF4A1, DDX18, DDX27, DDX3X, DDX49, DDX24, DDX1, DDX56, EIF4A3, DDX20, DDX31, DDX21, DDX54, DDX10, DDX51, DDX41
GOTERM_BP_DIRECT	GO:0006094~gluconeogenesis	16	0.000811231	SLC25A1, TPI1, GOT1, MDH2, PGAM1, GOT2, ENO1, GPD2, GPD1, PGK1, SLC25A10, ALDOA, FBP1, PGM1, ATF4, SLC25A13
GOTERM_BP_DIRECT	GO:0022904~respiratory electron transport chain	10	0.000955409	MYBBP1A, NDUFA5, NDUFS6, NDUFAF2, ETFDH, ETFA, ETFB, SDHA, SOD2, SDHB
GOTERM_BP_DIRECT	GO:0042761~very long-chain fatty acid biosynthetic process	8	0.000964218	ELOVL4, ELOVL5, ELOVL3, ELOVL6, ELOVL7, HACD3, HACD2, HACD4
GOTERM_BP_DIRECT	GO:0006511~ubiquitin-dependent protein catabolic process	43	0.00104295	USP14, USP15, VCP, PSMD11, USP38, USP16, PSMD14, USP10, PSMD13, CUL2, NEDD8, FBXO22, PSMA7, HERPUD1, PSMD4, PSMD3, ARIH2, SKP2, USP46, RANBP1, XBP1, UBE2I, USP5, USP4, UBE2C, USP3, USP45, ADRM1, UBE2E1, UCHL3, RNF40, UCHL5, PSMA6, PSMA3, PSMC6, NPLOC4, PSMA4, PSMA1, PSMA2, PSMC2, RLIM, UBE2K, DTL
GOTERM_BP_DIRECT	GO:0006919~activation of cysteine-type endopeptidase activity involved in apoptotic process	24	0.00112289	EGLN3, VCP, SLC11A2, HSPE1, F3, TNF, HSPD1, ROBO1, SENP1, PIDD1, BCL2L13, CASP8, AIFM1, FAM162A, CASP3, DNAJA3, CASP1, RACK1, BAX, PPARG, ANP32B, S100A9, XDH, S100A8
GOTERM_BP_DIRECT	GO:0051726~regulation of cell cycle	32	0.0011688	LIN54, USP16, DOT1L, FGF2, CCNB2, FIGNL1, PES1, RACK1, E2F2, MYBL2, BAK1, SKP2, CDK17, CDK18, GADD45B, GADD45A, PLK1, MASTL, CDC25C, CDC25A, HIPK2, GADD45G, BOP1, CENPF, COPS5, RBL1, CCNE2, CCNE1, PRR11, CDK14, DTL, CDK15
GOTERM_BP_DIRECT	GO:0030033~microvillus assembly	9	0.00128952	RAP2C, SLC9A3R1, RAP2A, KLF5, RAP1A, RAP2B, FXYD5, TNIK, EZR
GOTERM_BP_DIRECT	GO:0030150~protein import into mitochondrial matrix	9	0.00128952	TOMM40, GRPEL1, PAM16, DNLZ, TIMM17A, TIMM23, TIMM21, TIMM50, TOMM22
KEGG_PATHWAY	hsa04115:p53 signaling pathway	23	0.00145091	CDKN1A, RRM2, GADD45B, GADD45A, SERPINE1, IGF1, GADD45G, PIDD1, CCNB2, CASP8, CDK6, CCND2, CCNE2, CCNE1, CDK4, CASP3, SESN2, CHEK1, CDK1, BAX, CYCS, SFN, GTSE1
GOTERM_BP_DIRECT	GO:0000281~mitotic cytokinesis	12	0.00148343	ANLN, SPAST, RACGAP1, PLK1, STMN1, NUSAP1, CKAP2, CHMP4B, KIF23, KIF20A, CENPA, CEP55
GOTERM_BP_DIRECT	GO:0042273~ribosomal large subunit biogenesis	11	0.00151226	YAE1D1, NOP16, PES1, NIP7, RPL14, WDR74, RRS1, HEATR3, SDAD1, WDR12, WDR55
GOTERM_BP_DIRECT	GO:0035338~long-chain fatty-acyl-CoA biosynthetic process	15	0.00153812	SLC25A1, ACOT7, ELOVL4, ELOVL5, ELOVL3, ACSL5, ACSL4, ELOVL6, HSD17B12, ELOVL7, HACD2, ACSF2, ACACA, ACLY, FASN
GOTERM_BP_DIRECT	GO:0042060~wound healing	23	0.00158701	PDGFRB, PDGFRA, SCARB1, TPM1, WNT5A, FN1, NRG1, GRHL3, FGF2, DCN, DCBLD2, ELK3, CNN2, COL3A1, LOX, CASP3, FNTB, TIMP1, PPARA, S100A8, KRT6A, MAP3K5, PPARD
GOTERM_BP_DIRECT	GO:0008544~epidermis development	24	0.00159154	CRABP2, KLK5, ATP2A2, GRHL3, KRT31, GRHL1, ATP2C1, OVOL1, CST6, FOXN1, KLK7, EDAR, ACER1, CASP14, UGCG, DCT, ELF3, FABP5, RBP2, KRT16, PPARA, SPRR1A, SPRR1B, SPRR2D
GOTERM_BP_DIRECT	GO:1902600~hydrogen ion transmembrane transport	19	0.00173744	COX8A, SLC36A1, ATP6V1G1, UQCRB, NDUFA4, COX4I1, SLC11A2, NDUFA4L2, COX7A2, UQCR11, UQCR10, COX6C, COX5A, UQCRH, COX6B1, UQCRQ, SLC9A9, UQCRFS1, COX10
GOTERM_BP_DIRECT	GO:0075525~viral translational termination-reinitiation	5	0.00187721	EIF3L, EIF3G, EIF3D, EIF3A, EIF3B
GOTERM_BP_DIRECT	GO:1903955~positive regulation of protein targeting to mitochondrion	24	0.00188271	STARD7, GLS2, ELMOD1, CSNK2A2, ACTL6A, WDR75, HTRA2, NRG1, UBE2J2, WDR46, SREBF2, SELENOI, PSMD8, UGCG, PSMB7, U2AF2, CTSK, RUVBL1, MICALL2, ARIH2, RHOU, HES1, DPH6, SAE1
KEGG_PATHWAY	hsa00900:Terpenoid backbone biosynthesis	11	0.0020243	FDPS, NUS1, MVK, HMGCS1, FNTB, PMVK, MVD, PDSS1, HMGCR, ACAT2, ACAT1
GOTERM_BP_DIRECT	GO:0008380~RNA splicing	39	0.00204817	RBM28, RBM25, SF3B3, EIF4A3, TTF2, USP39, EFTUD2, SYNCRIP, SNRPD2, SNRPD1, C1QBP, PPP1R8, ARL6IP4, SNRPD3, SF3A3, RBM38, PRPF38A, NCBP1, NCBP2, ECD, LSM1, THOC3, ZCRB1, THOC5, THOC7, SRPK1, JMJD6, THOC6, PRPF4, SFPQ, PRPF18, SRSF2, SNRPG, MPHOSPH10, SNRPA1, RNPS1, NSRP1, SNRPB, ZPR1
GOTERM_BP_DIRECT	GO:0006098~pentose-phosphate shunt	7	0.00209971	H6PD, TPI1, TALDO1, PGLS, PGD, TKT, DERA
GOTERM_BP_DIRECT	GO:0019432~triglyceride biosynthetic process	11	0.00214448	AGPAT5, DGAT2, DGAT1, GK, GPAM, LPCAT4, GPAT4, GPD1, LPL, LCLAT1, AGPAT3
GOTERM_BP_DIRECT	GO:0000245~spliceosomal complex assembly	11	0.00214448	SNRPD2, SNRPD1, DDX1, SNRPG, GEMIN6, SNRPE, SNRPD3, SMN1, USP39, TXNL4A, PRPF19
GOTERM_BP_DIRECT	GO:2001243~negative regulation of intrinsic apoptotic signaling pathway	10	0.00215939	HELLS, NDUFA13, DDX3X, FIGNL1, NDUFS3, PPIF, VDAC2, MMP9, PARL, HERPUD1
GOTERM_BP_DIRECT	GO:0000302~response to reactive oxygen species	14	0.002242	PLK3, GPX3, TXNRD1, GSR, SOD2, SOD3, TXN2, PRDX3, TRA2B, PRDX1, NOX4, CYCS, APOD, P4HB
GOTERM_BP_DIRECT	GO:0000079~regulation of cyclin-dependent protein serine/threonine kinase activity	14	0.002242	BLM, CDKN1A, CDKN2B, GADD45A, BCCIP, CDC6, CDC25C, CDC25A, GTPBP4, CCNA2, CCNE2, CCNYL1, SFN, CDKN3
GOTERM_BP_DIRECT	GO:0000467~exonucleolytic trimming to generate mature 3'-end of 5.8S rRNA from tricistronic rRNA transcript (SSU-rRNA, 5.8S rRNA, LSU-rRNA)	6	0.00232852	ERI1, EXOSC9, ERI2, EXOSC8, EXOSC3, EXOSC2
GOTERM_BP_DIRECT	GO:0071479~cellular response to ionizing radiation	12	0.00275949	RAD51AP1, BLM, CDKN1A, RAD51, EEF1D, GADD45A, FIGNL1, INTS7, ECT2, TANK, RAD9A, RHNO1
GOTERM_BP_DIRECT	GO:0000470~maturation of LSU-rRNA	8	0.00277861	RSL1D1, EIF6, TEX10, MAK16, NOP2, NHP2, RRP15, RPF1
GOTERM_BP_DIRECT	GO:0006271~DNA strand elongation involved in DNA replication	8	0.00277861	PRIM2, POLA1, POLA2, RFC4, PCNA, GINS3, PRIM1, POLD2
GOTERM_BP_DIRECT	GO:0008654~phospholipid biosynthetic process	14	0.00289145	AGPAT5, ISYNA1, PCYT2, MBOAT1, FITM2, ABHD5, AGPAT3, PISD, PGS1, GPAM, LPCAT4, LPCAT3, SERINC5, PPARD
GOTERM_BP_DIRECT	GO:0000083~regulation of transcription involved in G1/S transition of mitotic cell cycle	10	0.00310043	POLA1, RRM2, PCNA, CDC45, ORC1, CCNE1, CDK1, E2F4, CDC6, TYMS
GOTERM_BP_DIRECT	GO:0007093~mitotic cell cycle checkpoint	12	0.0036672	PLK3, CDKN2B, ZWILCH, PLK2, CHEK1, BUB1B, KNTC1, TTK, BUB1, ZWINT, MAD1L1, MAD2L1
GOTERM_BP_DIRECT	GO:0000722~telomere maintenance via recombination	12	0.0036672	PRIM2, POLA1, POLA2, FEN1, RAD51, RFC4, PCNA, PRIM1, RPA3, POLD2, DNA2, POLE
GOTERM_BP_DIRECT	GO:0071712~ER-associated misfolded protein catabolic process	7	0.00369148	VCP, TOR1A, SDF2L1, POMT1, DERL1, RNF185, UGGT1
GOTERM_BP_DIRECT	GO:0008334~histone mRNA metabolic process	7	0.00369148	SLBP, NCBP1, NCBP2, SNRPG, SNRPE, SNRPD3, SNRPB
GOTERM_BP_DIRECT	GO:0051382~kinetochore assembly	7	0.00369148	CENPT, CENPE, CENPF, CENPW, CENPH, MIS12, CENPA
GOTERM_BP_DIRECT	GO:0015908~fatty acid transport	7	0.00369148	SLC25A17, GOT2, ACSL4, PPARA, SLC27A4, PPARD, MFSD2A
GOTERM_BP_DIRECT	GO:0043248~proteasome assembly	7	0.00369148	PSMD8, PSMD11, PSMD4, PSMD13, ADRM1, POMP, PSMG1
KEGG_PATHWAY	hsa00480:Glutathione metabolism	18	0.00408023	RRM1, RRM2, GPX4, GSTO1, GPX3, MGST3, GSR, ODC1, MGST1, MGST2, PGD, SRM, GGCT, GCLC, GSTA4, GSTA3, LAP3, GGT1
GOTERM_BP_DIRECT	GO:1900745~positive regulation of p38MAPK cascade	8	0.00433271	GADD45B, PRMT1, GADD45A, ZC3H12A, XDH, GADD45G, MAP3K5, VEGFA
GOTERM_BP_DIRECT	GO:0035458~cellular response to interferon-beta	8	0.00433271	NDUFA13, CDC34, AIM2, PNPT1, HTRA2, DDX41, TMEM173, UBE2K
GOTERM_BP_DIRECT	GO:0006123~mitochondrial electron transport, cytochrome c to oxygen	9	0.00448024	COX8A, NDUFA4, COX4I1, CYCS, COX5B, COX6C, COX5A, COX10, COX6B1
GOTERM_BP_DIRECT	GO:0006396~RNA processing	25	0.00458499	NUFIP1, DHX9, CELF2, DDX20, HNRNPU, MRM3, SYNCRIP, PABPN1, SNRPD1, EXOSC9, DHX37, SNRPD3, APOBEC1, SF3A1, PNPT1, DDX54, TRNT1, HNRNPL, RCL1, PRPF4, LSM7, DKC1, HNRNPF, MPHOSPH10, DHX29
GOTERM_BP_DIRECT	GO:0000463~maturation of LSU-rRNA from tricistronic rRNA transcript (SSU-rRNA, 5.8S rRNA, LSU-rRNA)	6	0.00462079	BOP1, PES1, RPF2, WDR12, GTPBP4, FTSJ3
GOTERM_BP_DIRECT	GO:0010827~regulation of glucose transport	12	0.00479844	NUP93, NDC1, NUP205, NUP210, NUP155, NUP85, NUP50, NUP35, NUP43, AAAS, NUPL2, NUP37
GOTERM_BP_DIRECT	GO:0070585~protein localization to mitochondrion	5	0.00498913	DNAJA1, MTCH2, LRRK2, DNM1L, MARCH5
GOTERM_BP_DIRECT	GO:0000055~ribosomal large subunit export from nucleus	5	0.00498913	XPO1, RRS1, NMD3, SDAD1, RAN
GOTERM_BP_DIRECT	GO:0070508~cholesterol import	5	0.00498913	SCARB1, STARD4, STARD5, CD36, LDLR
GOTERM_BP_DIRECT	GO:0032527~protein exit from endoplasmic reticulum	5	0.00498913	TMED9, SURF4, RANGRF, MIA2, PREB
KEGG_PATHWAY	hsa03015:mRNA surveillance pathway	27	0.00510926	HBS1L, DAZAP1, NXT1, RNMT, CSTF2, EIF4A3, MSI1, SMG5, GSPT1, PPP2CB, PNN, PABPN1, CLP1, MAGOH, PAPOLA, CPSF4, UPF1, NCBP1, NCBP2, ALYREF, CPSF3, CPSF2, PYM1, SSU72, RNPS1, ETF1, PABPC1
GOTERM_BP_DIRECT	GO:0043928~exonucleolytic nuclear-transcribed mRNA catabolic process involved in deadenylation-dependent decay	11	0.00538195	CNOT6, LSM7, EXOSC4, DIS3, EXOSC9, EXOSC8, LSM1, EXOSC3, EXOSC2, EXOSC1, LSM2
KEGG_PATHWAY	hsa00620:Pyruvate metabolism	15	0.00541508	MDH2, GLO1, PDHB, ACACB, ACAT2, ACACA, ACAT1, LDHB, LDHA, PKM, ME1, ME2, DLAT, DLD, ALDH9A1
GOTERM_BP_DIRECT	GO:0034080~CENP-A containing nucleosome assembly	14	0.00580468	CENPT, CENPW, SMARCA5, KNL1, CENPA, CENPH, MIS18BP1, CENPI, RUVBL1, CENPM, CENPN, CENPO, RBBP7, CENPQ
GOTERM_BP_DIRECT	GO:0034975~protein folding in endoplasmic reticulum	7	0.00602913	PDIA3, HSPA5, CANX, EMC3, EMC6, CALR, HSP90B1
GOTERM_BP_DIRECT	GO:0000460~maturation of 5.8S rRNA	7	0.00602913	EXOSC4, EIF6, MAK16, NOL9, RRP15, RPF1, MPHOSPH6
GOTERM_BP_DIRECT	GO:0033540~fatty acid beta-oxidation using acyl-CoA oxidase	7	0.00602913	ACOXL, ACOX2, SCP2, ACOX1, NUDT19, HSD17B4, CRAT
GOTERM_BP_DIRECT	GO:0009168~purine ribonucleoside monophosphate biosynthetic process	7	0.00602913	ADSL, IMPDH1, PPAT, GMPS, GART, ADA, LHPP
GOTERM_BP_DIRECT	GO:0000027~ribosomal large subunit assembly	9	0.00633859	RPL12, MRTO4, PPAN, BRIX1, RPF2, RSL24D1, MDN1, RPF1, MRPL11
GOTERM_BP_DIRECT	GO:0055088~lipid homeostasis	13	0.00677732	CEBPA, ACAD9, ETFA, ABCA12, ACACA, ACOXL, ACOX2, ACOX1, PKP2, PNPLA5, PPARG, ACADS, PNPLA1
GOTERM_BP_DIRECT	GO:0034599~cellular response to oxidative stress	18	0.00750079	VKORC1L1, XBP1, PNPT1, SRXN1, LRRK2, SLC11A2, NME2, HTRA2, ATP2A2, PARK7, TXN2, PRDX3, GJB2, SESN2, ZC3H12A, PENK, LONP1, CPEB2
GOTERM_BP_DIRECT	GO:0072593~reactive oxygen species metabolic process	12	0.00787702	NDUFA13, GLS2, LRRK2, SESN2, ATPIF1, DDIT4, NDUFS3, NDUFAF2, PDK4, NOX4, IL19, NDUFS1
GOTERM_BP_DIRECT	GO:0006654~phosphatidic acid biosynthetic process	12	0.00787702	AGPAT5, GNPAT, PLA2G2D, PLA2G2E, GPAM, LPCAT4, GPAT4, GPD1, ABHD5, PLD1, LCLAT1, AGPAT3
GOTERM_BP_DIRECT	GO:0045070~positive regulation of viral genome replication	10	0.00792707	TOP2A, DDB1, DDX3X, LARP1, PPIE, PPIH, PABPC1, HACD3, PPID, SRPK1
GOTERM_BP_DIRECT	GO:0030488~tRNA methylation	10	0.00792707	TRMT10A, PYURF, METTL1, NSUN2, TRMT6, THUMPD3, FTSJ1, TRMT61A, MTO1, TARBP1
GOTERM_BP_DIRECT	GO:0034501~protein localization to kinetochore	6	0.00815537	MIS12, CDK1, BUB1B, TTK, KNL1, AURKB
GOTERM_BP_DIRECT	GO:0007019~microtubule depolymerization	6	0.00815537	KIF18B, NCKAP5L, STMN1, KIF14, KIF24, KIF2C
GOTERM_BP_DIRECT	GO:0034976~response to endoplasmic reticulum stress	20	0.00839093	PDIA3, EIF2B5, XBP1, CEBPB, ATP2A2, EIF2S1, PDIA6, HERPUD1, HSP90B1, PPP2CB, ERP44, UFM1, TMX4, TMEM33, UFC1, UBQLN1, HYOU1, P4HB, ATF4, MAP3K5
GOTERM_BP_DIRECT	GO:0045184~establishment of protein localization	13	0.00844269	VCP, PLEKHA1, RCC2, PLK1, DERL1, KIF14, RAP2A, CHMP1B, ITGA8, CHMP2A, PHLDB2, CEP55, KPNB1
GOTERM_BP_DIRECT	GO:0042493~response to drug	60	0.00889326	BCAR3, CDKN1A, ABCD3, NDUFA10, SRP14, AACS, TXN2, ALAD, XPO1, DPYSL2, CASP3, UQCRFS1, APOBEC1, VAV3, ABCC4, HSP90AA1, HMGCS1, IGFBP2, DUSP6, PGF, HADHA, GNPAT, POR, ADAM17, LOX, PPARG, PLIN2, BECN1, HDAC2, MGST1, LPL, SLC1A3, TYMS, ACACB, LRP8, HSPD1, LDHA, OXCT1, APOD, BAK1, LYN, BCHE, SRD5A1, XRCC5, GGH, INHBA, SRP68, SOD2, COL1A1, FOSL1, CENPF, RAD51, CPS1, CDK4, APEX1, CDK1, LCN2, BLMH, CALR,…
GOTERM_BP_DIRECT	GO:0051289~protein homotetramerization	17	0.0089673	USP16, SHMT2, GPX3, ATPIF1, IDE, SAMHD1, SOD2, ACACB, ACACA, PFKL, PPAT, EVL, TK1, ALDOA, DNM1L, FBP1, DECR1
GOTERM_BP_DIRECT	GO:0006368~transcription elongation from RNA polymerase II promoter	22	0.00898209	NCBP1, NCBP2, TAF13, TAF10, GTF2B, ADRM1, ELP2, SSRP1, GTF2F1, GTF2E1, GTF2F2, ELL2, GTF2H4, GTF2H5, THOC7, GTF2E2, POLR2B, LEO1, TCEA1, TAF4B, TAF2, POLR2L
GOTERM_BP_DIRECT	GO:0033539~fatty acid beta-oxidation using acyl-CoA dehydrogenase	8	0.00928333	ACOXL, ACOX2, ACOX1, ACAD9, ETFDH, ETFA, ETFB, ACADS
GOTERM_BP_DIRECT	GO:0008299~isoprenoid biosynthetic process	7	0.00928334	FDPS, MVK, HMGCS1, MVD, PDSS1, HMGCR, FDFT1
GOTERM_BP_DIRECT	GO:0006744~ubiquinone biosynthetic process	7	0.00928334	COQ4, COQ3, PDSS1, COQ7, COQ10B, COQ6, COQ5
GOTERM_BP_DIRECT	GO:0006101~citrate metabolic process	5	0.0103205	GHR, CS, ACLY, ACO1, ACO2
GOTERM_BP_DIRECT	GO:0034625~fatty acid elongation, monounsaturated fatty acid	5	0.0103205	ELOVL4, ELOVL5, ELOVL3, ELOVL6, ELOVL7
GOTERM_BP_DIRECT	GO:0019367~fatty acid elongation, saturated fatty acid	5	0.0103205	ELOVL4, ELOVL5, ELOVL3, ELOVL6, ELOVL7
GOTERM_BP_DIRECT	GO:0032057~negative regulation of translational initiation in response to stress	5	0.0103205	EIF2B5, EIF2B4, EIF2B3, EIF2S1, ATF4
GOTERM_BP_DIRECT	GO:0051988~regulation of attachment of spindle microtubules to kinetochore	5	0.0103205	RACGAP1, SPAG5, NEK2, ECT2, KNSTRN
GOTERM_BP_DIRECT	GO:0034626~fatty acid elongation, polyunsaturated fatty acid	5	0.0103205	ELOVL4, ELOVL5, ELOVL3, ELOVL6, ELOVL7
GOTERM_BP_DIRECT	GO:1903608~protein localization to cytoplasmic stress granule	5	0.0103205	TIA1, DDX3X, DHX9, DDX1, YBX1
GOTERM_BP_DIRECT	GO:0000278~mitotic cell cycle	13	0.0104108	CENPT, RRM1, CENPW, USP3, CENPE, CENPF, TFDP1, KIF18B, MYB, PAK6, E2F4, NUDT15, PAK2
GOTERM_BP_DIRECT	GO:0051716~cellular response to stimulus	4	0.0105549	EIF2B4, EIF2B3, EIF2B2, EIF2B1
GOTERM_BP_DIRECT	GO:0033489~cholesterol biosynthetic process via desmosterol	4	0.0105549	EBP, SC5D, DHCR24, DHCR7
GOTERM_BP_DIRECT	GO:0031118~rRNA pseudouridine synthesis	4	0.0105549	DKC1, GAR1, NHP2, NOP10
GOTERM_BP_DIRECT	GO:0033490~cholesterol biosynthetic process via lathosterol	4	0.0105549	EBP, SC5D, DHCR24, DHCR7
GOTERM_BP_DIRECT	GO:0000466~maturation of 5.8S rRNA from tricistronic rRNA transcript (SSU-rRNA, 5.8S rRNA, LSU-rRNA)	4	0.0105549	BOP1, PES1, WDR12, FTSJ3
GOTERM_BP_DIRECT	GO:0006564~L-serine biosynthetic process	4	0.0105549	PSAT1, SHMT2, PHGDH, PSPH
KEGG_PATHWAY	hsa01040:Biosynthesis of unsaturated fatty acids	10	0.0109753	HADHA, FADS2, ACOT7, ELOVL5, ACOX1, ELOVL6, HSD17B12, HACD3, HACD2, HACD4
GOTERM_BP_DIRECT	GO:0045454~cell redox homeostasis	20	0.0112097	PDIA3, GLRX3, TXNRD1, GLRX5, GSR, DIO2, GLRX, PDIA6, TXN2, PRDX3, ERP44, GCLC, TMX4, TMX2, AIFM1, APEX1, PRDX1, QSOX1, P4HB, DLD
GOTERM_BP_DIRECT	GO:0046034~ATP metabolic process	11	0.0115637	ATP6V1A, ATP5B, VCP, FIGNL1, ENTPD5, AK2, OLA1, ATP6V1B2, AMPD2, NDUFS1, NADK
GOTERM_BP_DIRECT	GO:0031100~organ regeneration	14	0.0128759	PRPS2, CDKN1A, ANXA3, CAD, MKI67, PGF, TGFBR3, CCNA2, PKM, CDK4, PPAT, CDK1, PPARG, BAK1
GOTERM_BP_DIRECT	GO:0070584~mitochondrion morphogenesis	8	0.0129076	SUPV3L1, PNPT1, POLDIP2, NDUFS6, BAX, SLIRP, SSBP1, DNM1L
GOTERM_BP_DIRECT	GO:0006397~mRNA processing	38	0.0130714	RBM28, RBM25, RNASEL, SF3B3, KHDRBS3, CELF1, CELF2, SRSF1, TTF2, USP39, EFTUD2, PDCD11, U2AF2, C1QBP, PPP1R8, ARL6IP4, SMN1, SF3A3, APOBEC1, RBM38, SF3A1, PTCD2, PRPF38A, ECD, LSM1, THOC7, SRPK1, JMJD6, HNRNPL, SFPQ, PRPF18, PDE12, HNRNPA2B1, SRSF2, AURKAIP1, NSRP1, SRSF9, ZPR1
GOTERM_BP_DIRECT	GO:0006378~mRNA polyadenylation	10	0.0134199	CPSF4, CLP1, CPSF3, CSTF2, CPSF2, LEO1, PAPOLA, SSU72, CPSF4L, PABPC1
GOTERM_BP_DIRECT	GO:0006825~copper ion transport	7	0.0136198	HEPHL1, SLC31A1, MMGT1, SLC11A2, FKBP4, ATP7A, CP
GOTERM_BP_DIRECT	GO:0006636~unsaturated fatty acid biosynthetic process	7	0.0136198	FADS3, FADS2, ELOVL4, ELOVL5, ELOVL3, ELOVL6, ELOVL7
GOTERM_BP_DIRECT	GO:0007076~mitotic chromosome condensation	7	0.0136198	CDCA5, NUSAP1, NCAPG, NCAPD2, SMC4, NCAPH, SMC2
GOTERM_BP_DIRECT	GO:0006361~transcription initiation from RNA polymerase I promoter	11	0.0145052	TAF1D, RRN3, POLR1A, POLR1B, TAF1A, UBTF, CD3EAP, POLR1E, GTF2H4, GTF2H5, POLR2L
GOTERM_BP_DIRECT	GO:1903146~regulation of mitophagy	11	0.0145052	U2AF2, CTSK, CSNK2A2, ACTL6A, RUVBL1, WDR75, HTRA2, VDAC1, DNM1L, SREBF2, PARL
GOTERM_BP_DIRECT	GO:0006091~generation of precursor metabolites and energy	15	0.0152112	COX8A, CEBPA, SLC25A3, COX4I1, ATPIF1, DLST, UQCR11, AVPR1A, COX6C, ATP5B, CYB5R4, ACOX1, ACO2, XYLB, PPARD
GOTERM_BP_DIRECT	GO:0009408~response to heat	14	0.0153966	EIF2B5, EIF2B4, HSP90AA1, EIF2B3, EIF2B2, PSIP1, IGF1, HSPD1, CRNN, DNAJA1, GCLC, DNAJA3, IGFBP7, EIF2B1
GOTERM_BP_DIRECT	GO:0000910~cytokinesis	14	0.0153966	BECN1, RALA, RALB, NEK6, PLK1, KIF23, CIT, BIN3, ESPL1, INCENP, PRC1, BIRC5, KIF20A, ECT2
GOTERM_BP_DIRECT	GO:0010467~gene expression	14	0.0153966	NCBP1, NCBP2, HNRNPU, GTF2F1, GTF2F2, HNRNPL, POLR2B, PCBP1, HNRNPF, HNRNPA2B1, NOX4, HNRNPH2, IGF2BP2, POLR2L
GOTERM_BP_DIRECT	GO:0007584~response to nutrient	19	0.0154407	ADSL, COX4I1, IGFBP2, ACSL4, HMGCR, SSTR2, ADIPOR2, AACS, TXN2, GNPAT, LDHA, POR, GCLC, PKM, OXCT1, HAT1, LIPG, PPARG, SLC27A4
GOTERM_BP_DIRECT	GO:0001889~liver development	19	0.0154407	CEBPA, XBP1, PTCD2, HMGCS1, PRKCSH, SRD5A1, CAD, ASNS, SOD2, AACS, ACAT1, TGFBR3, PKM, GNPNAT1, KRAS, HES1, JARID2, ADA, SEC63
GOTERM_BP_DIRECT	GO:0071456~cellular response to hypoxia	23	0.0160701	SUV39H2, ENDOG, ACAA2, EPAS1, SUV39H1, STC1, S100B, BMP7, HIF1A, HIPK2, VEGFA, CCNA2, RGCC, FAM162A, STC2, E2F1, EIF4EBP1, UBQLN1, ADAM8, HYOU1, P4HB, CPEB2, PPARD
GOTERM_BP_DIRECT	GO:1901796~regulation of signal transduction by p53 class mediator	28	0.0162474	BLM, HDAC2, BRCA1, AURKB, AURKA, EXO1, CHEK1, SMYD2, TOPBP1, RBBP7, KMT5A, BRD7, PLK3, PRMT5, RFC4, TAF13, TAF10, CSNK2A2, SSRP1, HIPK2, TPX2, RPA3, CSNK2B, TAF4B, DNA2, TAF2, RHNO1, RAD9A
KEGG_PATHWAY	hsa00010:Glycolysis / Gluconeogenesis	20	0.0166488	TPI1, ADPGK, PGAM1, ENO1, PDHB, ADH5, LDHB, MINPP1, ALDH1A3, ALDH3B2, LDHA, PFKL, PKM, PGK1, DLAT, ALDOA, DLD, FBP1, PGM1, ALDH9A1
GOTERM_BP_DIRECT	GO:0032436~positive regulation of proteasomal ubiquitin-dependent protein catabolic process	17	0.0167863	PSMD10, IL33, CEBPA, VCP, USP5, RNF180, PLK2, LRRK2, PLK1, FBXO22, HSPBP1, NKD2, AURKA, GCLC, ARIH2, RACK1, TRIB2
GOTERM_BP_DIRECT	GO:0042149~cellular response to glucose starvation	10	0.0170369	BECN1, XBP1, NUAK2, MYBBP1A, HSPA5, ZC3H12A, SLC2A1, ASNS, RRP8, ATF4
GOTERM_BP_DIRECT	GO:0006541~glutamine metabolic process	8	0.0174454	CPS1, GLS2, GFPT2, CAD, GMPS, GGH, ASNS, PHGDH
GOTERM_BP_DIRECT	GO:1900034~regulation of cellular response to heat	19	0.0176669	NDC1, HSP90AA1, NUP205, NUP210, NUP155, HIKESHI, AAAS, NUP93, DNAJC2, HSPH1, BAG2, NUP85, RPA3, NUP50, NUP35, NUP43, FKBP4, NUPL2, NUP37
KEGG_PATHWAY	hsa01210:2-Oxocarboxylic acid metabolism	8	0.0179322	CS, GOT1, GPT2, GOT2, IDH3B, ACO1, ACO2, IDH3A
GOTERM_BP_DIRECT	GO:0043588~skin development	11	0.0179702	COL3A1, ADAMTS2, FRAS1, ABCB6, SUFU, PTCH2, DHCR24, OVOL1, ATP7A, ASPRV1, SLC27A4
GOTERM_BP_DIRECT	GO:0000447~endonucleolytic cleavage in ITS1 to separate SSU-rRNA from 5.8S rRNA and LSU-rRNA from tricistronic rRNA transcript (SSU-rRNA, 5.8S rRNA, LSU-rRNA)	5	0.0183125	RCL1, NOP14, RRS1, RPSA, UTP20
GOTERM_BP_DIRECT	GO:0019509~L-methionine biosynthetic process from methylthioadenosine	5	0.0183125	EIF2B4, MTAP, EIF2B2, EIF2B1, ENOPH1
GOTERM_BP_DIRECT	GO:0060236~regulation of mitotic spindle organization	5	0.0183125	TPX2, PSRC1, BORA, CLTC, TACC3
GOTERM_BP_DIRECT	GO:0046784~viral mRNA export from host cell nucleus	5	0.0183125	ALYREF, THOC3, THOC5, THOC7, THOC6
GOTERM_BP_DIRECT	GO:1904871~positive regulation of protein localization to Cajal body	5	0.0183125	CCT3, TCP1, CCT8, CCT7, CCT5
GOTERM_BP_DIRECT	GO:0034475~U4 snRNA 3'-end processing	5	0.0183125	EXOSC4, EXOSC9, EXOSC8, EXOSC3, EXOSC2
GOTERM_BP_DIRECT	GO:0098789~pre-mRNA cleavage required for polyadenylation	5	0.0183125	CPSF4, NCBP1, NCBP2, CSTF2, CPSF4L
GOTERM_BP_DIRECT	GO:0072321~chaperone-mediated protein transport	5	0.0183125	TIMM8B, TOR1A, TIMM9, TIMM13, TIMM10
GOTERM_BP_DIRECT	GO:0034214~protein hexamerization	5	0.0183125	VCP, SPAST, OAT, MAT2A, PANX3
GOTERM_BP_DIRECT	GO:0007265~Ras protein signal transduction	18	0.0185353	CDKN1A, RALA, DNMT1, RALB, KSR1, SHC1, PLK2, DHCR24, PARK7, IGF1, PLD1, FGF2, IQGAP3, NTN1, CCNA2, TRIM28, PLCE1, KRAS
GOTERM_BP_DIRECT	GO:1901800~positive regulation of proteasomal protein catabolic process	7	0.0191921	XBP1, PSMC5, PSMC6, PSMC4, PSMC1, PSMC2, RNF40
KEGG_PATHWAY	hsa00030:Pentose phosphate pathway	11	0.0197156	PRPS2, PFKL, H6PD, TALDO1, PGLS, ALDOA, PGD, TKT, FBP1, PGM1, DERA
GOTERM_BP_DIRECT	GO:0015949~nucleobase-containing small molecule interconversion	9	0.0198921	RRM1, RRM2, TXNRD1, GSR, AK2, NME2, CMPK1, GLRX, NME1
GOTERM_BP_DIRECT	GO:0015914~phospholipid transport	9	0.0198921	SCARB1, PRELID2, SCP2, STARD7, PITPNM3, PITPNA, LDLR, PITPNC1, PRELID3B
GOTERM_BP_DIRECT	GO:0048024~regulation of mRNA splicing, via spliceosome	6	0.0199948	TIA1, KHDRBS3, SRSF3, SRSF10, JMJD6, SRPK1
GOTERM_BP_DIRECT	GO:0010510~regulation of acetyl-CoA biosynthetic process from pyruvate	6	0.0199948	PDHX, PDK4, PDK3, DLAT, PDHB, DLD
GOTERM_BP_DIRECT	GO:0000002~mitochondrial genome maintenance	6	0.0199948	PIF1, OPA1, LONP1, MRPL17, MRPL39, SLC25A33
GOTERM_BP_DIRECT	GO:0060315~negative regulation of ryanodine-sensitive calcium-release channel activity	6	0.0199948	FKBP1A, GSTO1, CASQ2, CALM3, CALM1, TRDN
GOTERM_BP_DIRECT	GO:0009303~rRNA transcription	6	0.0199948	GTF3C1, NIFK, POLR1B, GTF3A, CD3EAP, POLR1E
GOTERM_BP_DIRECT	GO:0030433~ER-associated ubiquitin-dependent protein catabolic process	16	0.020191	VCP, HSPA5, DERL1, DERL2, UBE2J2, HSP90B1, PSMC5, PSMC6, NPLOC4, PSMC4, PSMC1, PSMC2, UBXN8, UBQLN1, UBXN4, RNF185
KEGG_PATHWAY	hsa00240:Pyrimidine metabolism	27	0.0207063	PRIM2, PRIM1, TYMS, NT5C, POLR2B, POLD2, TK1, POLE, POLR2L, RRM1, PNPT1, RRM2, ENTPD5, CAD, ENTPD6, NME2, DCK, NME1, POLA1, UCK2, POLA2, POLR1A, POLR1B, POLR3E, CMPK1, POLR1E, UMPS
GOTERM_BP_DIRECT	GO:0090502~RNA phosphodiester bond hydrolysis, endonucleolytic	15	0.0209248	CPSF4, RNASEL, FEN1, RNASEH2A, POP1, CPSF3, RPP40, RNASE1, ENDOU, NOB1, EXO1, LACTB2, APEX1, ZC3H12A, CPSF4L
GOTERM_BP_DIRECT	GO:0007052~mitotic spindle organization	10	0.0213162	CEP126, STIL, PLK2, STMN1, RCC1, TTK, KIF11, SMC3, RAN, AURKA
GOTERM_BP_DIRECT	GO:0006362~transcription elongation from RNA polymerase I promoter	10	0.0213162	TAF1D, POLR1A, POLR1B, TAF1A, UBTF, CD3EAP, POLR1E, GTF2H4, GTF2H5, POLR2L
GOTERM_BP_DIRECT	GO:0042572~retinol metabolic process	10	0.0213162	SDR16C5, ALDH1A3, DGAT2, DGAT1, RDH12, AWAT2, RDH11, RDH10, RBP1, RDH13
GOTERM_BP_DIRECT	GO:0019827~stem cell population maintenance	14	0.0215433	SETD6, CTR9, LIF, LSM1, MED27, SMC3, MED7, MED24, MED10, MTF2, KIT, LEO1, PADI4, EIF4E
GOTERM_BP_DIRECT	GO:0008152~metabolic process	35	0.0225996	AGPAT5, ACAA2, ACSM3, INSIG1, IREB2, ECI2, AQP9, DLST, LCLAT1, AGPAT3, CNDP2, ACAT1, SPAST, SCP2, MAN1A2, OXCT1, PDHX, PLA2G4F, GSTO1, ATP6AP2, ACSL4, HDHD3, ACSF2, SULF2, SUCLA2, AADAC, GSTA4, LPCAT4, GSTA3, FASN, ECHDC1, SUCLG1, ACO1, ACO2, TKT
GOTERM_BP_DIRECT	GO:0045333~cellular respiration	8	0.0229988	FASTKD1, NDUFAF2, CYCS, NDUFS1, COQ10B, COX10, SLC25A13, TBRG4
GOTERM_BP_DIRECT	GO:0071038~nuclear polyadenylation-dependent tRNA catabolic process	4	0.0235715	EXOSC9, EXOSC8, EXOSC3, EXOSC2
GOTERM_BP_DIRECT	GO:0045039~protein import into mitochondrial inner membrane	4	0.0235715	NDUFA13, TIMM9, TIMM13, TIMM10
GOTERM_BP_DIRECT	GO:0070934~CRD-mediated mRNA stabilization	4	0.0235715	SYNCRIP, DHX9, HNRNPU, YBX1
GOTERM_BP_DIRECT	GO:0031325~positive regulation of cellular metabolic process	4	0.0235715	ACLY, FASN, ACACB, ACACA
GOTERM_BP_DIRECT	GO:0051302~regulation of cell division	4	0.0235715	PLK3, KIF18B, RACK1, CIB1
GOTERM_BP_DIRECT	GO:0045040~protein import into mitochondrial outer membrane	4	0.0235715	HSP90AA1, SAMM50, HSPA4, TOMM22
GOTERM_BP_DIRECT	GO:0032534~regulation of microvillus assembly	4	0.0235715	KLF5, ATP8B1, FSCN1, PLD1
GOTERM_BP_DIRECT	GO:0016485~protein processing	18	0.024161	CPM, RHBDF2, KLK13, ADAM10, AEBP1, IDE, PCSK5, F3, ASPRV1, PARL, KLK6, ADAMTS2, PITRM1, CPD, CASP1, CPXM1, UQCRC2, METAP2
GOTERM_BP_DIRECT	GO:0006310~DNA recombination	20	0.0243414	PIF1, BLM, RTEL1, XRCC6, ENDOG, XRCC5, ACTL6A, RECQL, HMGB3, BRCA1, TSN, UCHL5, SUPV3L1, RAD51, EID3, EXO1, RPA3, APEX1, RUVBL2, RUVBL1
GOTERM_BP_DIRECT	GO:0071897~DNA biosynthetic process	9	0.0252099	POLB, POLQ, PRIM2, POLA2, CENPF, MYBBP1A, TK1, PHB, TYMS
GOTERM_BP_DIRECT	GO:0042552~myelination	13	0.0259778	EIF2B5, EIF2B4, CMTM8, EGR2, EIF2B2, NAB1, MYO5A, FAM126A, KLK6, AFG3L2, MALL, MAL2, SERINC5
GOTERM_BP_DIRECT	GO:0055093~response to hyperoxia	7	0.0261353	PDGFRB, COL1A1, POLB, CDKN1A, HDAC2, CDK4, SOD2
GOTERM_BP_DIRECT	GO:0045765~regulation of angiogenesis	10	0.0263153	EGLN1, RNH1, WARS, TNFRSF12A, GPNMB, KRT1, ENPP2, FGF2, EPHA2, HTATIP2
GOTERM_BP_DIRECT	GO:0006363~termination of RNA polymerase I transcription	10	0.0263153	TAF1D, POLR1A, POLR1B, TAF1A, UBTF, CD3EAP, POLR1E, GTF2H4, GTF2H5, POLR2L
KEGG_PATHWAY	hsa04260:Cardiac muscle contraction	21	0.0275522	COX8A, TPM4, UQCRB, TPM3, TPM2, COX4I1, TPM1, ATP1B3, COX7A2, UQCR11, UQCR10, COX6C, COX5B, COX5A, UQCRH, COX6B1, UQCRQ, UQCRFS1, CYC1, UQCRC2, CACNG4
GOTERM_BP_DIRECT	GO:0036109~alpha-linolenic acid metabolic process	6	0.0287234	FADS2, SCP2, ELOVL5, ACOX1, ELOVL3, HSD17B4
GOTERM_BP_DIRECT	GO:0046685~response to arsenic-containing substance	6	0.0287234	ALAD, CDKN1A, GCLC, SERPINF1, CPOX, RNF4
GOTERM_BP_DIRECT	GO:0001522~pseudouridine synthesis	6	0.0287234	DKC1, NAF1, PUSL1, PUS7, PUS7L, NOP10
GOTERM_BP_DIRECT	GO:0030071~regulation of mitotic metaphase/anaphase transition	5	0.0292659	CENPE, UBE2C, NEK6, PLK1, CDC6
GOTERM_BP_DIRECT	GO:0046339~diacylglycerol metabolic process	5	0.0292659	PGS1, DGAT2, DGAT1, GPAT4, DGKZ
GOTERM_BP_DIRECT	GO:0006596~polyamine biosynthetic process	5	0.0292659	SMOX, ODC1, SAT1, AZIN1, PAOX
GOTERM_BP_DIRECT	GO:0002544~chronic inflammatory response	5	0.0292659	GJA1, CCL11, VNN1, S100A8, PTGES
GOTERM_BP_DIRECT	GO:0034427~nuclear-transcribed mRNA catabolic process, exonucleolytic, 3'-5'	5	0.0292659	EXOSC4, EXOSC9, EXOSC8, EXOSC3, EXOSC2
GOTERM_BP_DIRECT	GO:0045899~positive regulation of RNA polymerase II transcriptional preinitiation complex assembly	5	0.0292659	PSMC5, PSMC6, PSMC4, PSMC1, PSMC2
GOTERM_BP_DIRECT	GO:0045047~protein targeting to ER	5	0.0292659	SEC61A1, SPCS1, PMM2, SRP68, SRP14
GOTERM_BP_DIRECT	GO:1904851~positive regulation of establishment of protein localization to telomere	5	0.0292659	DKC1, TCP1, CCT8, CCT7, CCT5
GOTERM_BP_DIRECT	GO:0034314~Arp2/3 complex-mediated actin nucleation	8	0.0296591	ACTR2, ARPC3, ARPC1B, ARPC1A, ARPC5L, TRIM27, ARPC5, IQGAP2
GOTERM_BP_DIRECT	GO:0006986~response to unfolded protein	12	0.0313852	DNAJA1, ERP44, HSP90AA1, HSPH1, HSPA4, DERL1, UBXN4, HSPE1, UBE2J2, HSPD1, MANF, HERPUD1
GOTERM_BP_DIRECT	GO:0009725~response to hormone	12	0.0313852	LYN, GCLC, OXCT1, LONP1, FHL2, ME1, UQCRFS1, DHCR24, TIMP1, RERG, TXN2, ACAT1
KEGG_PATHWAY	hsa00564:Glycerophospholipid metabolism	25	0.0315912	AGPAT5, PLD1, LCLAT1, SELENOI, AGPAT3, PGS1, GPAT4, LYPLA2, LYPLA1, PLA2G4F, PLA2G2D, PCYT2, PLA2G2E, CHKA, PLA2G4E, MBOAT1, GPCPD1, DGKZ, PISD, GNPAT, GPAM, LPCAT4, GPD2, LPCAT3, GPD1
GOTERM_BP_DIRECT	GO:0042177~negative regulation of protein catabolic process	10	0.0320876	SERPINB12, SF3B3, SERPINE2, AGAP2, NRG1, IRAK3, PARK7, PHB, AZIN1, MAD2L1
GOTERM_BP_DIRECT	GO:0006606~protein import into nucleus	15	0.0323248	PDIA3, RANBP1, NUP155, CSE1L, HIKESHI, IPO7, NUP93, NUP85, NUP50, CFL1, HEATR3, KPNA2, RAN, KPNB1, KPNA1
GOTERM_BP_DIRECT	GO:0070373~negative regulation of ERK1 and ERK2 cascade	15	0.0323248	LYN, DUSP4, PTPN1, XBP1, SPRY4, LIF, PHB, DUSP6, SLC9A3R1, RPS6KA6, TIMP3, NAF1, EZR, PTPN2, EIF3A
KEGG_PATHWAY	hsa00630:Glyoxylate and dicarboxylate metabolism	10	0.0328854	CS, GCSH, SHMT2, MDH2, PGP, ACO1, ACO2, DLD, ACAT2, ACAT1
KEGG_PATHWAY	hsa03060:Protein export	9	0.0338098	SEC61A1, SPCS1, HSPA5, SRP68, SRP14, SEC11A, SRP9, SEC11C, SEC63
GOTERM_BP_DIRECT	GO:0036150~phosphatidylserine acyl-chain remodeling	7	0.0345612	PLA2G4F, PLA2G2D, PLA2G2E, LPCAT4, PLA2G4E, LPCAT3, MBOAT1
GOTERM_BP_DIRECT	GO:0061436~establishment of skin barrier	7	0.0345612	CLDN4, KRT16, KRT1, SFN, GRHL3, GRHL1, ABCA12
GOTERM_BP_DIRECT	GO:0006414~translational elongation	7	0.0345612	EEF1B2, TSFM, HBS1L, EEF1D, RPLP1, EEF1E1, TUFM
GOTERM_BP_DIRECT	GO:0010880~regulation of release of sequestered calcium ion into cytosol by sarcoplasmic reticulum	7	0.0345612	GSTO1, PDE4D, CHD7, CASQ2, CALM3, CALM1, TRDN
GOTERM_BP_DIRECT	GO:0031424~keratinization	13	0.0354943	TCHH, KAZN, CNFN, ABCA12, TGM1, CASP14, KRT16, SFN, SPRR1A, IVL, SPRR1B, TGM3, SPRR2D
KEGG_PATHWAY	hsa03018:RNA degradation	21	0.0358829	HSPA9, TTC37, PNPT1, DIS3, LSM1, WDR61, ENO1, HSPD1, LSM2, LSM8, CNOT6, LSM7, PFKL, EXOSC4, EXOSC9, EXOSC8, PABPC1, EXOSC3, EXOSC2, EXOSC1, MPHOSPH6
GOTERM_BP_DIRECT	GO:0006479~protein methylation	8	0.0375042	ARMT1, PRMT1, PRMT3, ETF1, SNRPD3, PRMT9, GSPT1, SNRPB
GOTERM_BP_DIRECT	GO:0009615~response to virus	24	0.0385055	IFITM3, IFNAR2, CCL11, DDX3X, DDX1, ODC1, DDX21, IRAK3, ENO1, GTF2F1, TNF, ACTA2, FOSL1, CCL8, CDK6, PSMA2, CFL1, STMN1, BCL3, LCN2, AP1S1, PIM2, CCT5, MYD88
GOTERM_BP_DIRECT	GO:0043388~positive regulation of DNA binding	9	0.0386535	TRIM28, HES1, EDF1, CALM3, IGF1, CALM1, MMP9, HIPK2, NME1
GOTERM_BP_DIRECT	GO:0006370~7-methylguanosine mRNA capping	10	0.0386811	NCBP1, NCBP2, POLR2B, RNMT, GTF2F1, GTF2F2, GTF2H4, GTF2H5, CMTR2, POLR2L
GOTERM_BP_DIRECT	GO:0009060~aerobic respiration	10	0.0386811	COX19, ADSL, UQCRB, UQCR10, UQCRC2, MTFR2, NDUFV1, SDHB, COX10, UQCRH
GOTERM_BP_DIRECT	GO:0070059~intrinsic apoptotic signaling pathway in response to endoplasmic reticulum stress	10	0.0386811	XBP1, CEBPB, CASP12, AIFM1, CASP4, BAX, BAK1, UBE2K, ATF4, MAP3K5
GOTERM_BP_DIRECT	GO:0048146~positive regulation of fibroblast proliferation	14	0.0390394	PDGFRB, PDGFRA, CDKN1A, SPHK1, WNT5A, FN1, IGF1, CDC6, CCNA2, CDK6, CDK4, FNTB, E2F1, DDR2
GOTERM_BP_DIRECT	GO:0030216~keratinocyte differentiation	18	0.0391437	CERS3, MAP2K1, ST14, TSG101, WNT5A, PRR9, FOXN1, TGM1, ACER1, KRT16, CASP3, DSG4, SPRR1A, IVL, SPRR1B, TGM3, SPRR2D, EPHA2
GOTERM_BP_DIRECT	GO:0010243~response to organonitrogen compound	6	0.0395234	ABCC4, CDKN1A, PSMB2, MGST3, MGST1, MGST2
GOTERM_BP_DIRECT	GO:0008610~lipid biosynthetic process	6	0.0395234	ACLY, GPAT4, DOLPP1, ACSL4, PRPF19, FDFT1
GOTERM_BP_DIRECT	GO:0030970~retrograde protein transport, ER to cytosol	6	0.0395234	VCP, NPLOC4, DERL1, DERL2, HSP90B1, HERPUD1
KEGG_PATHWAY	hsa00330:Arginine and proline metabolism	15	0.0406516	ARG2, OAT, GOT1, MAOA, SMOX, GOT2, ODC1, SAT1, SRM, CNDP2, P4HA3, CKB, ALDH18A1, LAP3, ALDH9A1
KEGG_PATHWAY	hsa00640:Propanoate metabolism	10	0.041253	HADHA, LDHB, LDHA, SUCLA2, ECHDC1, SUCLG1, ACACB, ACAT2, ACACA, ACAT1
GOTERM_BP_DIRECT	GO:0006464~cellular protein modification process	23	0.0414145	CSNK1G3, UBE2I, TSG101, RIPK3, RPN1, NEDD8, PLOD2, PLAT, RABGGTB, FBXO22, TGM1, MSRA, CDC34, SERP1, LOX, UBE2S, QPCT, UBA1, PADI4, SAE1, ST3GAL1, TGM3, UBE2M
GOTERM_BP_DIRECT	GO:0031536~positive regulation of exit from mitosis	4	0.0421539	UBE2C, CDCA5, BIRC5, PHB2
GOTERM_BP_DIRECT	GO:0006207~'de novo' pyrimidine nucleobase biosynthetic process	4	0.0421539	CPS1, CAD, CMPK1, UMPS
GOTERM_BP_DIRECT	GO:0072719~cellular response to cisplatin	4	0.0421539	RAD51, SLC31A1, DDX11, TIMELESS
GOTERM_BP_DIRECT	GO:0043985~histone H4-R3 methylation	4	0.0421539	PRMT6, PRMT5, PRDM4, PRMT1
GOTERM_BP_DIRECT	GO:0042256~mature ribosome assembly	4	0.0421539	DDX3X, EIF6, C1QBP, EFL1
GOTERM_BP_DIRECT	GO:0035897~proteolysis in other organism	4	0.0421539	MAP2K3, MAP2K4, MAP2K1, MAP2K2
GOTERM_BP_DIRECT	GO:0071035~nuclear polyadenylation-dependent rRNA catabolic process	4	0.0421539	EXOSC9, EXOSC8, EXOSC3, EXOSC2
GOTERM_BP_DIRECT	GO:0061732~mitochondrial acetyl-CoA biosynthetic process from pyruvate	4	0.0421539	PDHX, MPC2, PDHB, DLD
GOTERM_BP_DIRECT	GO:0043434~response to peptide hormone	12	0.0430212	EIF2B5, COL1A1, EIF2B4, GJA1, EIF2B3, EIF2B2, STC2, ATP2A2, TIMP1, EIF2B1, BMP7, RNF40
GOTERM_BP_DIRECT	GO:0006879~cellular iron ion homeostasis	12	0.0430212	EGLN1, ABCB6, TFRC, ABCB7, IREB2, SLC11A2, LCN2, ACO1, HIF1A, CP, ISCU, NUBP1
GOTERM_BP_DIRECT	GO:0032486~Rap protein signal transduction	5	0.0433396	RAP2C, RAP2A, RAP1A, RAP2B, PLK2
GOTERM_BP_DIRECT	GO:0006105~succinate metabolic process	5	0.0433396	GHR, SUCLA2, SUCLG1, SDHA, SDHB
GOTERM_BP_DIRECT	GO:0051272~positive regulation of cellular component movement	5	0.0433396	LYN, ADAM17, STMN1, PDPN, VEGFA
GOTERM_BP_DIRECT	GO:0006626~protein targeting to mitochondrion	10	0.046137	TIMM8B, TOMM40, MTX1, TIMM9, TIMM13, TIMM17A, TIMM23, TRNT1, TIMM10, TOMM22
GOTERM_BP_DIRECT	GO:0036152~phosphatidylethanolamine acyl-chain remodeling	8	0.0465966	PLA2G4F, PLA2G2D, PLA2G2E, LPCAT4, PLA2G4E, LPCAT3, MBOAT1, PLBD1
GOTERM_BP_DIRECT	GO:0018279~protein N-linked glycosylation via asparagine	11	0.0522891	ST6GAL1, VCP, OSTC, RPN1, STT3A, ST3GAL5, MAGT1, ST3GAL1, UGGT1, DDOST, ST3GAL3
GOTERM_BP_DIRECT	GO:0030218~erythrocyte differentiation	11	0.0522891	HSPA9, LYN, DYRK3, EPAS1, CASP3, KIT, ATPIF1, SFXN1, INHBA, PTPN2, HIPK2
GOTERM_BP_DIRECT	GO:0007346~regulation of mitotic cell cycle	11	0.0522891	CDKN1A, RPA3, NEK6, PLK1, CKS2, BIRC5, PIM2, SAE1, AATF, RNF40, CKS1B
GOTERM_BP_DIRECT	GO:0002042~cell migration involved in sprouting angiogenesis	6	0.0524752	NR4A1, EGR3, SLIT2, FGF2, ROBO1, VEGFA
GOTERM_BP_DIRECT	GO:0006488~dolichol-linked oligosaccharide biosynthetic process	6	0.0524752	ALG8, ALG9, ALG14, ALG3, ALG12, ALG1
GOTERM_BP_DIRECT	GO:0042633~hair cycle	6	0.0524752	KRT33B, KRT16, PTCH2, KRT25, SNRPE, MPZL3
GOTERM_BP_DIRECT	GO:0042542~response to hydrogen peroxide	13	0.0540233	PDGFRB, PPP1R15B, SOD2, HSPD1, PRDX3, COL1A1, FOSL1, PPP2CB, LDHA, CASP3, KPNA4, BAK1, ADA
GOTERM_BP_DIRECT	GO:0042594~response to starvation	10	0.0544895	GNPAT, ADSL, CPS1, OXCT1, CAD, PDK4, PPARG, SSTR2, AACS, ACAT1
GOTERM_BP_DIRECT	GO:0003032~detection of oxygen	3	0.0559103	CYB5R4, SLC11A2, SOD2
GOTERM_BP_DIRECT	GO:0006272~leading strand elongation	3	0.0559103	POLA1, PCNA, POLE
GOTERM_BP_DIRECT	GO:0006598~polyamine catabolic process	3	0.0559103	SMOX, SAT1, PAOX
GOTERM_BP_DIRECT	GO:1900363~regulation of mRNA polyadenylation	3	0.0559103	NCBP1, NCBP2, SNRPA
GOTERM_BP_DIRECT	GO:0051383~kinetochore organization	3	0.0559103	CENPH, SMC4, SMC2
GOTERM_BP_DIRECT	GO:0000469~cleavage involved in rRNA processing	3	0.0559103	NOB1, NHP2, RRP36
GOTERM_BP_DIRECT	GO:1902990~mitotic telomere maintenance via semi-conservative replication	3	0.0559103	RTEL1, PCNA, DNA2
GOTERM_BP_DIRECT	GO:0048597~post-embryonic camera-type eye morphogenesis	3	0.0559103	BAX, BAK1, HMGN1
GOTERM_BP_DIRECT	GO:0019287~isopentenyl diphosphate biosynthetic process, mevalonate pathway	3	0.0559103	MVK, PMVK, MVD
GOTERM_BP_DIRECT	GO:0044691~tooth eruption	3	0.0559103	COL1A1, ADAMTS5, FAM20A
GOTERM_BP_DIRECT	GO:0038091~positive regulation of cell proliferation by VEGF-activated platelet derived growth factor receptor signaling pathway	3	0.0559103	PDGFRB, PDGFRA, VEGFA
GOTERM_BP_DIRECT	GO:0031120~snRNA pseudouridine synthesis	3	0.0559103	DKC1, NHP2, NOP10
GOTERM_BP_DIRECT	GO:0007094~mitotic spindle assembly checkpoint	7	0.0561737	CENPF, PLK1, BUB1B, TTK, BUB1, MAD1L1, MAD2L1
GOTERM_BP_DIRECT	GO:0006611~protein export from nucleus	9	0.0561873	HSPA9, EGR2, NXT1, XPO1, XPO4, CSE1L, CALR, NUPL2, RAN
GOTERM_BP_DIRECT	GO:2000379~positive regulation of reactive oxygen species metabolic process	9	0.0561873	PDGFRB, ACE2, CDKN1A, RIPK3, GADD45A, ZC3H12A, NOX4, CD36, XDH
GOTERM_BP_DIRECT	GO:0006913~nucleocytoplasmic transport	8	0.0569817	NUP205, MYBBP1A, NUP155, ANP32E, NSRP1, AAAS, FBXO22, RAN
GOTERM_BP_DIRECT	GO:0000375~RNA splicing, via transesterification reactions	8	0.0569817	SF3A3, PRPF4, SF3B3, TRA2B, LSM1, MPHOSPH10, TXNL4A, SRSF10
GOTERM_BP_DIRECT	GO:0006283~transcription-coupled nucleotide-excision repair	17	0.0582401	AQR, RFC4, PCNA, GPS1, PRPF19, GTF2H4, GTF2H5, DDB1, COPS6, COPS5, POLR2B, RPA3, POLD2, TCEA1, PPIE, POLR2L, HMGN1
GOTERM_BP_DIRECT	GO:0050727~regulation of inflammatory response	15	0.0603413	LYN, SEMA7A, SETD6, FANCA, PARK7, ACE2, PSMA6, CASP12, CASP4, CASP1, NAF1, GGT1, MYD88, MGLL, MCPH1
GOTERM_BP_DIRECT	GO:0090557~establishment of endothelial intestinal barrier	5	0.0605612	RAP2C, RAB1A, RAP2B, MYD88, TJP2
GOTERM_BP_DIRECT	GO:0010390~histone monoubiquitination	5	0.0605612	UHRF1, CTR9, LEO1, UBE2E1, RNF40
GOTERM_BP_DIRECT	GO:0033197~response to vitamin E	5	0.0605612	ALAD, BECN1, HMGCS1, SRSF2, ADA
GOTERM_BP_DIRECT	GO:0006928~movement of cell or subcellular component	19	0.0612641	ACTR2, MAP2K1, TPM4, TPM3, ARPC1B, TPM1, ARPC5, LSP1, IGF1, MTSS1, VNN1, CALD1, ARPC3, CAPZA1, ARHGDIB, ENPP2, ELMO1, WASF1, VCL
GOTERM_BP_DIRECT	GO:0006417~regulation of translation	13	0.0614243	PTCD3, EIF2B4, MTPN, TACO1, PA2G4, TYMS, PUM3, MAGOH, ACO1, S100A9, EIF4E, METAP1, GCN1
GOTERM_BP_DIRECT	GO:1901998~toxin transport	10	0.0637648	CCT3, DNAJA1, CD274, HSPA5, TCP1, CASP1, CCT8, CCT7, CCT5, ATP6V0A1
GOTERM_BP_DIRECT	GO:0006979~response to oxidative stress	23	0.0643385	TOR1A, SRXN1, GPX4, GPX3, NDUFA12, LRRK2, KRT1, ETFDH, PSIP1, DHCR24, SLC7A11, OXSR1, LIAS, PTGS1, ALAD, PRDX3, MSRA, GCLC, VNN1, NDUFS8, PSMB5, STC2, NDUFS2
GOTERM_BP_DIRECT	GO:0090305~nucleic acid phosphodiester bond hydrolysis	17	0.064572	GEN1, FEN1, PGAP1, DDX1, TREX2, ENDOD1, AEN, EXOG, SND1, TSN, POLA1, TDP1, ENPP2, EXO5, DNA2, POLE, RAD9A
GOTERM_BP_DIRECT	GO:0006461~protein complex assembly	24	0.0646663	SF3B3, NIFK, GPAA1, SLC2A1, FANCA, IL1RAP, EPRS, MPP6, SLC9A3R1, AFG3L2, NFS1, CHAF1A, CAPZA1, TSPAN4, CDK1, GEMIN5, PPIH, KNTC1, HES1, NUPR1, WASF1, PPID, MDN1, VAMP3
GOTERM_BP_DIRECT	GO:0031532~actin cytoskeleton reorganization	12	0.0655257	PTPN1, RAP2A, RALA, SIPA1L1, SHC1, KIT, MICALL2, DTNBP1, TNIK, EZR, ATP2C1, S100A9
GOTERM_BP_DIRECT	GO:0072711~cellular response to hydroxyurea	4	0.0660289	BLM, RAD51, DDX11, TIMELESS
GOTERM_BP_DIRECT	GO:0036155~acylglycerol acyl-chain remodeling	4	0.0660289	DGAT2, DGAT1, AWAT2, MGLL
GOTERM_BP_DIRECT	GO:0075522~IRES-dependent viral translational initiation	4	0.0660289	EIF3F, EIF3D, EIF3A, EIF3B
GOTERM_BP_DIRECT	GO:0006020~inositol metabolic process	4	0.0660289	IMPA1, IMPA2, PPIP5K2, SLC5A3
GOTERM_BP_DIRECT	GO:0019054~modulation by virus of host process	4	0.0660289	KPNA4, KPNA2, KPNB1, KPNA1
GOTERM_BP_DIRECT	GO:0010886~positive regulation of cholesterol storage	4	0.0660289	SCARB1, LPL, CD36, SREBF2
GOTERM_BP_DIRECT	GO:0006086~acetyl-CoA biosynthetic process from pyruvate	4	0.0660289	DLAT, PDHB, FAR2, DLD
GOTERM_BP_DIRECT	GO:1901838~positive regulation of transcription of nuclear large rRNA transcript from RNA polymerase I promoter	4	0.0660289	SMARCB1, NCL, DDX11, SMARCA4
GOTERM_BP_DIRECT	GO:0060907~positive regulation of macrophage cytokine production	4	0.0660289	SEMA7A, GPRC5B, WNT5A, CD36
GOTERM_BP_DIRECT	GO:0031468~nuclear envelope reassembly	4	0.0660289	NSFL1C, SPAST, CHMP2A, CHMP4B
GOTERM_BP_DIRECT	GO:0035356~cellular triglyceride homeostasis	4	0.0660289	C1QTNF3, XBP1, DGAT2, FITM2
GOTERM_BP_DIRECT	GO:0043967~histone H4 acetylation	9	0.0665776	NAA50, RUVBL2, MORF4L2, ACTL6A, HAT1, LEF1, RUVBL1, BEND3, TRIM16
GOTERM_BP_DIRECT	GO:0031398~positive regulation of protein ubiquitination	15	0.0674582	PSMD10, HSPA5, RNF180, PHF23, SPHK1, LRRK2, DERL1, BRCA1, HSPBP1, FKBP1A, AIMP2, DNAJA3, RASSF5, TBC1D7, UBQLN1
GOTERM_BP_DIRECT	GO:0042274~ribosomal small subunit biogenesis	6	0.0676038	LTV1, EMG1, NOP14, UTP11, RRP36, NAT10
GOTERM_BP_DIRECT	GO:1903830~magnesium ion transmembrane transport	6	0.0676038	NIPAL4, NIPAL1, MMGT1, SLC41A2, ZDHHC13, MAGT1
GOTERM_BP_DIRECT	GO:0010569~regulation of double-strand break repair via homologous recombination	6	0.0676038	RAD51AP1, RTEL1, RAD51, PPP4C, FIGNL1, CHEK1
GOTERM_BP_DIRECT	GO:2000045~regulation of G1/S transition of mitotic cell cycle	6	0.0676038	PSME3, PDPN, ECD, KIF14, E2F1, PSME2
GOTERM_BP_DIRECT	GO:0070848~response to growth factor	6	0.0676038	CDC34, ANXA3, LUM, TBC1D7, DUSP6, EPHA2
GOTERM_BP_DIRECT	GO:0061136~regulation of proteasomal protein catabolic process	6	0.0676038	USP14, PSMD14, PSME3, PSME2, NUDT15, UCHL5
GOTERM_BP_DIRECT	GO:0007568~aging	32	0.0680644	HTRA2, HMGCR, TYMS, FGF2, AURKB, KRT33B, POLB, OPA1, KRT25, PENK, LONP1, APOD, BAK1, TIMP1, CTSC, SLC12A2, EIF2B5, ENDOG, PDE4D, SERPINF1, IGFBP2, CACYBP, EIF2S1, DCN, COL3A1, GCLC, KRT16, APEX1, GJB6, CANX, DLD, ADA
KEGG_PATHWAY	hsa00250:Alanine, aspartate and glutamate metabolism	11	0.0681563	ADSL, GOT1, CPS1, GLS2, GPT2, GFPT2, PPAT, CAD, GOT2, ASNS, ASL
GOTERM_BP_DIRECT	GO:0046487~glyoxylate metabolic process	8	0.068687	GCSH, PDHX, NDUFAB1, DLST, DLAT, PDHB, LIAS, DLD
GOTERM_BP_DIRECT	GO:0006783~heme biosynthetic process	7	0.0694437	ALAD, ALAS1, SLC25A39, ATPIF1, SLC11A2, CPOX, COX10
GOTERM_BP_DIRECT	GO:0031954~positive regulation of protein autophosphorylation	7	0.0694437	RAP2C, RAP2A, RAP2B, GPNMB, CALM3, CALM1, VEGFA
GOTERM_BP_DIRECT	GO:0071480~cellular response to gamma radiation	7	0.0694437	CDKN1A, XRCC6, RAD51, XRCC5, H2AFX, NOX4, GTF2H5
GOTERM_BP_DIRECT	GO:0048025~negative regulation of mRNA splicing, via spliceosome	7	0.0694437	U2AF2, TRA2B, C1QBP, HNRNPA2B1, RNPS1, SRSF10, SRSF9
GOTERM_BP_DIRECT	GO:0007566~embryo implantation	11	0.0697423	TRIM28, STC2, POLR1B, LIF, STC1, IGFBP7, FKBP4, RECK, PCSK5, MMP9, PPARD
KEGG_PATHWAY	hsa04146:Peroxisome	21	0.0718417	ABCD3, MVK, PEX11A, ECI2, ACSL5, HSD17B4, ACSL4, SOD2, PEX7, GNPAT, SLC25A17, SCP2, ACOX2, ACOX1, PRDX1, PMVK, NUDT19, FAR2, CRAT, XDH, PAOX
KEGG_PATHWAY	hsa05134:Legionellosis	15	0.0723778	RAB1A, HBS1L, VCP, SAR1B, IL18, CXCL2, TNF, HSPD1, C3, BCL2L13, CASP8, CASP3, CASP1, CYCS, MYD88
GOTERM_BP_DIRECT	GO:0008033~tRNA processing	10	0.0739807	FBL, TRMT10C, POP1, ELAC2, SARS, PUSL1, PUS7, PUS7L, MTO1, TRIT1
GOTERM_BP_DIRECT	GO:0061077~chaperone-mediated protein folding	10	0.0739807	FKBP1A, UNC45A, TRAP1, TTC9, TOR1A, FKBP14, CANX, CALR, FKBP4, PPID
GOTERM_BP_DIRECT	GO:0032467~positive regulation of cytokinesis	10	0.0739807	SPAST, RACGAP1, GIPC1, KIF14, KIF23, PKP4, CDC6, ECT2, AURKB, CIT
GOTERM_BP_DIRECT	GO:0046677~response to antibiotic	9	0.0780743	PPP2CB, HSP90AA1, CYB5R4, ENDOG, CASP8, CASP3, ALPL, UQCRFS1, SLC1A3
GOTERM_BP_DIRECT	GO:0015991~ATP hydrolysis coupled proton transport	9	0.0780743	ATP6V1A, ATP5B, ATP5A1, ATP6V0A2, ATP6V1B2, ATP6V1H, ATP5G3, ATP5G1, ATP6V0A1
GOTERM_BP_DIRECT	GO:0006694~steroid biosynthetic process	9	0.0780743	SDR42E1, NSDHL, SCP2, SRD5A1, HSD17B2, HSD17B12, LSS, CYP17A1, FDFT1
KEGG_PATHWAY	hsa00072:Synthesis and degradation of ketone bodies	5	0.0785036	HMGCS1, BDH1, OXCT1, ACAT2, ACAT1
GOTERM_BP_DIRECT	GO:0000413~protein peptidyl-prolyl isomerization	11	0.0796995	FKBP1A, TTC9, PPIL1, FKBP14, PPIF, PPIE, PPIH, FKBP4, PPIL3, PPID, PPIC
GOTERM_BP_DIRECT	GO:0097502~mannosylation	5	0.0808444	ALG8, ALG9, ALG3, ALG12, ALG1
GOTERM_BP_DIRECT	GO:0060707~trophoblast giant cell differentiation	5	0.0808444	SOCS3, LIF, PRDM1, E2F7, E2F8
GOTERM_BP_DIRECT	GO:0060416~response to growth hormone	5	0.0808444	CPS1, SRD5A1, NME2, CACYBP, TRIM16
GOTERM_BP_DIRECT	GO:0000244~spliceosomal tri-snRNP complex assembly	5	0.0808444	USP4, DDX20, PRPF31, PRPF19, SRSF10
GOTERM_BP_DIRECT	GO:0036499~PERK-mediated unfolded protein response	5	0.0808444	HSPA5, ASNS, EIF2S1, ATF4, HERPUD1
GOTERM_BP_DIRECT	GO:0000050~urea cycle	5	0.0808444	CEBPA, ARG2, CPS1, CAD, ASL
GOTERM_BP_DIRECT	GO:0010458~exit from mitosis	5	0.0808444	SPAST, UBE2C, UBE2S, CHMP2A, CHMP4B
GOTERM_BP_DIRECT	GO:0051310~metaphase plate congression	5	0.0808444	CENPE, CENPF, KIF2C, KIF22, CENPQ
GOTERM_BP_DIRECT	GO:0006107~oxaloacetate metabolic process	5	0.0808444	GHR, ACLY, GOT1, MDH2, GOT2
KEGG_PATHWAY	hsa00650:Butanoate metabolism	9	0.0813102	HADHA, HMGCS1, ACSM3, BDH1, OXCT1, ACADS, AACS, ACAT2, ACAT1
KEGG_PATHWAY	hsa00230:Purine metabolism	39	0.0815332	PRPS2, PRIM2, PRIM1, GMPS, AK2, NUDT5, ADCY7, NT5C, POLR2B, PPAT, POLD2, PDE4B, XDH, POLE, PGM1, POLR2L, ADSL, RRM1, PNPT1, RRM2, PDE4D, ENTPD5, ENTPD6, NME2, AMPD2, DCK, NME1, POLA1, POLA2, PKM, POLR1A, IMPDH1, POLR1B, POLR3E, POLR1E, PDE7B, GART, ADA, ITPA
GOTERM_BP_DIRECT	GO:0048678~response to axon injury	8	0.0817222	LYN, CDK1, BAX, APOD, RANGAP1, SOD2, FGF2, TXN2
GOTERM_BP_DIRECT	GO:0048863~stem cell differentiation	8	0.0817222	PSMD11, MSX2, OSR1, SETD6, MTF2, KIT, LIF, JARID2
GOTERM_BP_DIRECT	GO:0006139~nucleobase-containing compound metabolic process	12	0.0841152	PRPS2, RTEL1, MTAP, DPYSL2, DDX11, AK2, CMPK1, BPNT1, ERH, TK1, TYMS, REXO2
GOTERM_BP_DIRECT	GO:0032465~regulation of cytokinesis	7	0.0843629	BECN1, PLK3, PDXP, CALM3, PRPF40A, CALM1, AURKA
GOTERM_BP_DIRECT	GO:1900087~positive regulation of G1/S transition of mitotic cell cycle	7	0.0843629	DDX3X, CDC45, CCND2, APEX1, UBE2E2, PLRG1, EIF4G1
KEGG_PATHWAY	hsa05219:Bladder cancer	12	0.0848772	CDKN1A, MAP2K1, MAP2K2, CDK4, DAPK1, E2F1, E2F2, KRAS, E2F3, MMP9, VEGFA, HBEGF
GOTERM_BP_DIRECT	GO:0042517~positive regulation of tyrosine phosphorylation of Stat3 protein	10	0.0851462	GHR, SOCS3, HDAC2, IL23A, KIT, IL18, LIF, HES1, PTK6, VEGFA
KEGG_PATHWAY	hsa03010:Ribosome	31	0.0899954	MRPS17, MRPS15, RPL30, MRPL18, RPLP1, RPL12, MRPL19, MRPL16, MRPL17, MRPL36, MRPL34, MRPL12, MRPL13, MRPL11, MRPL3, RPL14, MRPL9, RPS12, MRPL28, MRPS2, RPSA, MRPL23, MRPS7, MRPS5, MRPL21, MRPS18C, MRPL30, RPS29, RPL37A, RPL27, RSL24D1
GOTERM_BP_DIRECT	GO:0034644~cellular response to UV	11	0.0904872	PCNA, RUVBL2, PBK, BAX, BAK1, EIF2S1, CDC25A, AURKB, ATF4, COPS9, RHNO1
GOTERM_BP_DIRECT	GO:2001244~positive regulation of intrinsic apoptotic signaling pathway	9	0.0906801	BCAP31, SLC9A3R1, RIPK3, RACK1, BAX, IL19, DNM1L, S100A9, S100A8
GOTERM_BP_DIRECT	GO:0032259~methylation	16	0.0934649	MTRR, ARMT1, GSTO1, SMYD5, ECE2, PRDM1, TYMS, RRP8, COQ5, GCSH, COQ3, COMTD1, MTAP, MAT2A, METTL7B, CIAPIN1
GOTERM_BP_DIRECT	GO:0051983~regulation of chromosome segregation	4	0.0946587	KIF2C, MKI67, BUB1, AURKB
GOTERM_BP_DIRECT	GO:1903896~positive regulation of IRE1-mediated unfolded protein response	4	0.0946587	PTPN1, TMEM33, BAX, BAK1
GOTERM_BP_DIRECT	GO:1903071~positive regulation of ER-associated ubiquitin-dependent protein catabolic process	4	0.0946587	BCAP31, XBP1, UBQLN1, HERPUD1
GOTERM_BP_DIRECT	GO:0015939~pantothenate metabolic process	4	0.0946587	VNN1, PDZD11, VNN3, FASN
GOTERM_BP_DIRECT	GO:0051315~attachment of mitotic spindle microtubules to kinetochore	4	0.0946587	CENPE, MIS12, KIF2C, MAD1L1
GOTERM_BP_DIRECT	GO:0034383~low-density lipoprotein particle clearance	4	0.0946587	SCARB1, DGAT2, CD36, LDLR
GOTERM_BP_DIRECT	GO:0046512~sphingosine biosynthetic process	4	0.0946587	ACER1, SPTLC1, SPTLC2, SPHK1
GOTERM_BP_DIRECT	GO:0006987~activation of signaling protein activity involved in unfolded protein response	4	0.0946587	PTPN1, HSPA5, BAX, BAK1
GOTERM_BP_DIRECT	GO:0033523~histone H2B ubiquitination	4	0.0946587	CTR9, LEO1, UBE2E1, RNF40
GOTERM_BP_DIRECT	GO:0000076~DNA replication checkpoint	4	0.0946587	CDC45, DNA2, CDC6, RAD9A
GOTERM_BP_DIRECT	GO:0006002~fructose 6-phosphate metabolic process	4	0.0946587	PFKL, GFPT2, TALDO1, FBP1
GOTERM_BP_DIRECT	GO:0006974~cellular response to DNA damage stimulus	38	0.0958453	TOP2A, BLM, CDKN1A, VCP, USP16, USP10, SUV39H1, CIB1, MCM10, BRCA1, AATF, TANK, POLB, PIDD1, HPF1, ZC3H12A, CHEK1, TOPBP1, VAV3, LYN, POLQ, PLK3, EGLN3, ARMT1, DDX11, H2AFX, UBE2E2, MASTL, INIP, RAD51, BCL3, PSME4, TIMELESS, UBA1, DTL, RAD18, RAD9A, OTUB1
GOTERM_BP_DIRECT	GO:0090503~RNA phosphodiester bond hydrolysis, exonucleolytic	8	0.0960784	CNOT6, EXOSC4, PNPT1, PDE12, DIS3, ZC3H12A, ISG20L2, REXO2
GOTERM_BP_DIRECT	GO:0006487~protein N-linked glycosylation	10	0.0972615	ALG8, DOLPP1, MGAT5, ENTPD5, PMM2, PGM3, ALG12, MAGT1, ST3GAL1, DDOST
KEGG_PATHWAY	hsa00071:Fatty acid degradation	12	0.0978429	HADHA, ACAA2, CPT2, ACOX1, ECI2, ACSL5, ACSL4, ACADS, ADH5, ACAT2, ACAT1, ALDH9A1

## Sheet: Table S2C
Table S2C. Functional annotation of downregulated genes in WT TSCs vs SSCs
Category	Term	Count	PValue	Genes
GOTERM_BP_DIRECT	GO:0045944~positive regulation of transcription from RNA polymerase II promoter	150	8.05762e-10	APP, ATF2, PID1, MAML2, SCX, ARID4B, RORA, NR3C1, RBPJ, FGF1, BACH1, DCAF6, ZMIZ1, CREB3L4, CREB3L2, HOXA2, EPC1, EP300, SOX9, HOXA5, CDON, MEF2A, LMO1, MAMSTR, MITF, SOX12, EBF4, OVOL2, FOXP1, ARMCX3, PYGO1, HOXB9, MAF, KAT6B, HOXB4, PRKD2, PHIP, PRKD1, HOXB5, KMT2D, KMT2A, PIK3R1, FOXO4, FOXO3, NPAS2, HELZ2, MYO6, CAMTA1, CAMTA2, CYTL1, SMYD3, PPARGC1A, BCL9L, TFAP2B, STAT5B, CREBBP, JUND, PBX3…
GOTERM_BP_DIRECT	GO:0000122~negative regulation of transcription from RNA polymerase II promoter	114	1.65018e-08	ATF2, HDAC10, WWC2, ATN1, ZBTB20, RBPJ, BACH1, TRIM29, SAP130, HOXA2, EPC1, EP300, MEF2A, LMO1, TLE4, FST, USP2, ARID5B, MITF, PIAS1, FOXP1, EID1, MAF, HOXB4, TXNIP, HOXB3, ATF7, ZFPM1, AJUBA, TSHZ2, NEDD4L, FOXO3, ZBTB4, PHF21A, PCBP3, HIVEP1, HOXC8, BPTF, TFAP2B, CBX7, CREBBP, JUND, MYPOP, CBX4, ZBTB16, PHF12, CAV1, NR1D1, SMARCA2, HOPX, BMP6, SMAD7, EFNA1, BCL6, ID2, PKIA, TRPV4, SP3, ID1, CRE…
GOTERM_BP_DIRECT	GO:0035556~intracellular signal transduction	73	4.53996e-08	DGKA, ITSN1, PRKAG2, HSPB1, NUDT4, NRBP2, RPS6KA2, RAC3, RALGPS1, TNS2, TNS1, MAP4K2, ARHGEF12, DUSP1, DAPK2, MINK1, TYK2, GMIP, NRBP1, BCR, TIAM2, LATS2, PLCB4, ADCY9, ARHGEF3, RAPGEF2, PRKD2, GNB1L, SIK1, SGK3, SIK2, PRKD1, RAPGEF5, RAPGEF3, ARHGEF5, BRSK1, SRC, PKN3, TUFT1, NPR2, ARHGEF28, TULP4, WNK4, AKAP7, ADCY1, ABR, NUAK1, EFS, MAP4K5, SOCS6, SH2B3, SOCS7, MAP4K3, SRPK2, MAP3K3, CDC42BPG,…
KEGG_PATHWAY	hsa04015:Rap1 signaling pathway	44	7.95538e-08	SRC, PDGFB, LPAR1, LPAR2, PDGFA, CALML3, ADCY1, PIK3CB, PIK3R1, FGF1, EFNA4, SIPA1L3, GNAI1, EGFR, ADCY6, RRAS, P2RY1, RAC3, MAPK3, INSR, VEGFD, EFNA1, GNAO1, EFNA3, PLCB4, MRAS, ADCY9, ADORA2A, PIK3CA, ADORA2B, ID1, FGF18, RAPGEF2, PRKD2, PRKD1, RAPGEF5, TLN1, MET, FGF11, FGFR2, BCAR1, RAPGEF3, FGFR1, PFN2
KEGG_PATHWAY	hsa05200:Pathways in cancer	66	2.37927e-07	LAMC2, CBLB, PIK3CB, FGF1, GLI3, GLI2, EDNRA, EP300, RAC3, ITGAV, APC2, ARHGEF12, WNT5B, DAPK2, ITGA2, PLEKHG5, ARNT, MITF, AXIN2, BCR, PLCB4, ADCY9, PIK3CA, COL4A4, COL4A3, TRAF5, COL4A6, RARA, COL4A5, BIRC7, MET, BIRC2, LAMA3, PDGFB, LPAR1, PDGFA, LPAR2, PIK3R1, ADCY1, RASGRP1, EGFR, GNAI1, ADCY6, GNG7, MAPK3, TCF7L2, STAT5B, FZD3, CREBBP, EGLN2, FZD2, LAMB3, BAD, LAMB2, FZD7, ZBTB16, WNT7B, FZ…
KEGG_PATHWAY	hsa04151:PI3K-Akt signaling pathway	60	2.81615e-07	IFNA5, ATF2, CHRM1, IRS1, ITGB4, LAMC2, PIK3CB, FGF1, CCND3, CREB3L4, CREB3L2, ITGAV, ITGB6, VWF, ITGA4, ITGA2, PPP2R5B, TSC1, PPP2R5C, PRLR, RBL2, PIK3CA, COL4A4, COL4A3, COL6A1, COL4A6, COL4A5, SGK3, MET, PHLPP2, PHLPP1, TNXB, PKN3, LAMA3, PDGFB, LPAR1, PDGFA, LPAR2, PIK3R1, FOXO3, THBS2, EFNA4, EGFR, THBS3, GNG7, MAPK3, LAMB3, BAD, LAMB2, INSR, VEGFD, PPP2R3A, EFNA1, EFNA3, FGF18, BCL2, PKN1, …
GOTERM_BP_DIRECT	GO:0009952~anterior/posterior pattern specification	24	6.06323e-07	TBX1, RARG, KMT2A, PCGF2, ZBTB16, TULP3, GLI3, ACVR2A, PBX1, GLI2, HOXB9, SCMH1, HOXA3, HOXB4, HOXB3, HOXA2, HOXD4, HOXA6, HOXC8, HOXA5, BPTF, HOXB5, HOXC6, CDON
GOTERM_BP_DIRECT	GO:0043547~positive regulation of GTPase activity	88	1.71075e-06	DOCK6, GDI1, DOCK9, IRS1, RGSL1, DENND1A, FAM13A, ITSN1, ARRB1, IRS2, FGF1, SIPA1L3, RAPGEFL1, ARHGAP4, ARHGAP44, FLCN, SYNGAP1, OPHN1, NRTN, SH3BGRL3, ARHGEF40, GIT1, RALGPS1, AGFG2, PLEKHG3, BCAS3, ARHGEF12, PLEKHG5, PLEKHG6, ARHGEF18, GFRA1, ARAP1, AXIN2, ARFGAP3, GMIP, BCR, TIAM2, SFRP1, RABEP1, CDC42EP3, CDC42EP2, ARHGEF3, RAPGEF2, XCL1, CDC42EP1, RAPGEF5, RAPGEF3, ARHGEF5, NGEF, RTN4R, TBC1…
KEGG_PATHWAY	hsa04512:ECM-receptor interaction	23	3.65641e-06	TNXB, LAMB3, SDC4, VWF, ITGA4, LAMB2, ITGB4, ITGA2, LAMA3, LAMC2, THBS2, THBS3, GP9, SV2A, COL4A4, COL4A3, COL6A1, COL4A6, COL4A5, ITGAV, CD47, ITGB6, AGRN
GOTERM_BP_DIRECT	GO:0006468~protein phosphorylation	73	5.49011e-06	EPHB6, ACVRL1, APP, PRKAG2, NRBP2, CDK20, MAP3K8, PDK2, PSKH1, CDKL2, MAP4K2, PRKAB2, DAPK2, MINK1, DYRK1B, LMTK2, PHKA1, TYK2, PHKA2, NRBP1, CDC25B, BCR, LATS2, PIK3CA, RARA, PRKD2, PIK3C3, SIK1, SGK3, SIK2, PRKD1, GAS6, BRSK1, PNCK, PKN3, NPR2, PDGFB, WNK4, PIK3R1, CAMKK1, DGUOK, NUAK1, RHO, MAP4K5, MARK4, MAP4K3, MAPK3, SRPK2, MAP3K2, NEK9, CDK19, MAP3K1, NEK5, CDC42BPG, EIF2AK3, SMAD9, EIF2AK…
KEGG_PATHWAY	hsa04510:Focal adhesion	39	6.67959e-06	TNXB, ITGB4, SRC, LAMA3, PDGFB, PDGFA, LAMC2, PIK3CB, PIK3R1, THBS2, EGFR, THBS3, CCND3, RAC3, FLNB, ITGAV, ITGB6, MAPK3, LAMB3, VWF, ITGA4, LAMB2, CAV2, BAD, CAV1, ITGA2, VEGFD, PIK3CA, COL4A4, COL4A3, COL6A1, COL4A6, BCL2, COL4A5, PPP1R12B, TLN1, MET, BIRC2, BCAR1
KEGG_PATHWAY	hsa04010:MAPK signaling pathway	44	1.45267e-05	ATF2, PDGFB, PDGFA, HSPB1, ARRB1, CACNA1C, ARRB2, FGF1, RASGRP1, DUSP16, EGFR, PPP3CA, RRAS, RPS6KA2, NTF3, RAC3, FLNB, MAP3K8, MAP4K3, MAPK3, MAP3K2, MAP4K2, MAP3K3, JUND, MAP3K1, BDNF, DUSP1, PLA2G4A, CACNA2D2, NFATC1, DUSP8, TNFRSF1A, CDC25B, CACNB1, CACNB2, CACNB3, MRAS, FGF18, NF1, RAPGEF2, FAS, FGF11, FGFR2, FGFR1
GOTERM_BP_DIRECT	GO:0001892~embryonic placenta development	10	3.32741e-05	CITED2, TTPA, SP3, PDGFB, TFEB, ARNT, PKD2, PKD1, EGFR, BPTF
GOTERM_BP_DIRECT	GO:0045893~positive regulation of transcription, DNA-templated	77	3.47452e-05	ACVRL1, CALCOCO1, CITED2, RNF14, SETD7, RORC, SCX, RORA, GLI3, GLI2, MECP2, ZXDC, CREB3L2, TRIM24, EPC1, SOX9, BTRC, NCOA3, TFEB, ARNT, DYRK1B, MITF, RGMB, PIAS1, SFRP1, ELF4, KAT6B, RARA, MAPRE3, PHIP, KMT2E, FOXC1, SMARCD3, KMT2A, SRC, PDGFB, CREBL2, FOXK1, FOXO3, NPAS2, SERTAD3, ATOH8, INPP5K, HIVEP3, APBB1, PPARGC1A, BPTF, MAPK3, ATF7IP, TBX1, MAP3K2, TFAP2B, CREBBP, FZD2, USP21, FZD7, ZBTB16…
GOTERM_BP_DIRECT	GO:0030036~actin cytoskeleton organization	28	5.40544e-05	TNXB, PDGFA, ADD1, ABR, FGD6, ABLIM3, OPHN1, INPP5K, RAC3, FLNB, WASF2, IQSEC2, IQSEC1, ARHGEF18, ARHGAP26, BCR, NISCH, MRAS, INF2, DAAM1, BCL6, PALLD, DLC1, SPECC1L, CDC42EP2, NF1, ARHGEF5, PFN2
GOTERM_BP_DIRECT	GO:0001525~angiogenesis	40	8.61344e-05	ACVRL1, COL18A1, ECM1, CALCRL, PDGFA, RORA, FGF1, RBPJ, ANPEP, HOXA3, NRCAM, ITGAV, SLC12A6, WASF2, EPHB4, SRPK2, TBX1, BCAS3, CAV1, DAB2IP, EIF2AK3, VEZF1, VEGFD, PLXDC1, OVOL2, EFNA1, PTPRB, PIK3CA, ADAM15, ID1, FGF18, COL8A2, HOXB3, PRKD2, CSPG4, TGFBI, PRKD1, FGFR2, RAPGEF3, FGFR1
KEGG_PATHWAY	hsa04921:Oxytocin signaling pathway	29	8.82276e-05	SRC, NPR2, PRKAG2, ITPR2, CALML3, ITPR3, CACNA1C, ADCY1, GNAI1, CAMKK1, EGFR, ADCY6, PPP3CA, EEF2K, MAPK3, PRKAB2, PLA2G4A, CACNA2D2, NFATC1, CACNB1, GNAO1, CACNB2, RCAN1, CACNB3, PLCB4, ADCY9, CAMK4, CAMK1, PPP1R12B
GOTERM_BP_DIRECT	GO:0001952~regulation of cell-matrix adhesion	7	9.72875e-05	DDR1, MYOC, MINK1, BCL2, NF1, TSC1, PIK3CB
GOTERM_BP_DIRECT	GO:0008285~negative regulation of cell proliferation	61	0.000108126	DDR1, ACVRL1, COL18A1, RARG, PTPRK, ADARB1, RBPJ, PKD2, GLI3, FGFRL1, RPS6KA2, FTH1, TIMP2, TRIM24, LZTS2, RBM5, TNS2, DIS3L2, FBXO2, P3H2, TSC1, PPP2R5C, AXIN2, SIRT2, SFRP1, ADORA2A, COL4A3, RARA, RAPGEF2, CDH13, GPLD1, PLPP1, KANK2, KMT2A, AMBRA1, FOXO4, TOB1, DNAJB2, MNT, CLMN, TMEM127, NACC2, MXI1, IGFBP6, TFAP2B, ZBTB16, DAB2IP, FUZ, KLF4, PTPN14, SMARCA2, PML, SKI, BCL6, PRKRA, DLG5, DLC1,…
GOTERM_BP_DIRECT	GO:0035023~regulation of Rho protein signal transduction	20	0.000125726	PLEKHG3, ARHGEF10, ARHGEF12, ARHGEF37, PLEKHG5, ARHGEF28, PLEKHG6, ITSN1, ARHGEF18, NET1, BCR, TIAM2, ABR, FGD6, DLC1, FLOT1, ARHGEF3, ARHGEF40, ARHGEF5, NGEF
GOTERM_BP_DIRECT	GO:0030198~extracellular matrix organization	36	0.000127206	DDR1, VIT, COL18A1, APP, ITGB4, LAMA3, PDGFB, PDGFA, LAMC2, FBLN1, TNFRSF11B, ADAMTSL4, SPOCK2, ABI3BP, ITGAV, SOX9, ITGB6, POSTN, EGFL6, LAMB3, VWF, ITGA4, LAMB2, ITGA2, NPNT, COL4A4, COL4A3, COL6A1, COL4A6, COL8A2, NF1, COL4A5, VWA1, CD47, TGFBI, AGRN
GOTERM_BP_DIRECT	GO:0042384~cilium assembly	26	0.000165416	CEP295NL, IFT172, CCDC28B, TTBK2, ABLIM1, ABLIM3, ARL13B, TMEM67, TMEM107, BBS9, BBS7, IFT57, BBS2, DYNC2H1, BBS1, IFT122, FUZ, WDR35, TMEM231, AHI1, IFT81, ALMS1, B9D2, RAB17, DZIP1, SSX2IP
GOTERM_BP_DIRECT	GO:0033138~positive regulation of peptidyl-serine phosphorylation	18	0.00017915	CAV1, ATP2B4, CREBL2, ARRB1, ARRB2, PINK1, PIK3CA, NTF3, CAPRIN2, BCL2, PRKD2, SMYD3, PRKD1, CAMK1, FNIP1, GAS6, RAPGEF3, PFN2
KEGG_PATHWAY	hsa04710:Circadian rhythm	11	0.000201662	PER1, PRKAB2, PER3, CRY2, RORC, PRKAG2, FBXL3, RORA, NR1D1, BTRC, NPAS2
GOTERM_BP_DIRECT	GO:0045444~fat cell differentiation	18	0.00030743	GDF10, BBS2, ATF2, TFAP2B, TCF7L2, PID1, WNT5B, ARID5B, KLF4, PIAS1, FAM120B, ALMS1, BBS9, EP300, BBS7, TRIM32, ALOXE3, SOCS7
KEGG_PATHWAY	hsa04520:Adherens junction	17	0.000330017	TCF7L2, CREBBP, SRC, INSR, PTPRM, LMO7, EGFR, PTPRB, EP300, RAC3, SNAI2, PTPN6, MET, WASF2, SSX2IP, FGFR1, MAPK3
GOTERM_BP_DIRECT	GO:2001028~positive regulation of endothelial cell chemotaxis	5	0.000346224	SEMA5A, HSPB1, PRKD2, PRKD1, MET
GOTERM_BP_DIRECT	GO:0031581~hemidesmosome assembly	7	0.000363212	COL17A1, LAMB3, DST, ITGB4, LAMA3, LAMC2, PLEC
GOTERM_BP_DIRECT	GO:0030336~negative regulation of cell migration	21	0.000398648	ACVRL1, KANK1, TCAF1, CITED2, NOG, FUZ, PTN, PTPRK, ADARB1, ARHGAP4, SMAD7, NISCH, FLCN, SFRP1, ADAM15, RRAS, DLC1, BCL2, NF1, EPPK1, SCAI
GOTERM_BP_DIRECT	GO:0051056~regulation of small GTPase mediated signal transduction	26	0.000570937	GDI1, FAM13A, ITSN1, SIPA1L3, ARHGAP4, ARHGAP12, ARHGAP44, ABR, SYDE1, OPHN1, RAC3, SRGAP2, STARD13, ARHGEF12, PLEKHG5, ARHGEF18, ARAP1, GMIP, ARHGAP26, MYO9A, NET1, BCR, TIAM2, DLC1, ARHGEF3, NGEF
KEGG_PATHWAY	hsa04360:Axon guidance	24	0.000579924	EPHB6, ROBO2, SEMA5A, SEMA6C, ARHGEF12, SEMA3C, SEMA3D, SEMA3E, EFNA4, GNAI1, EFNA1, EFNB2, PPP3CA, ABLIM1, EFNA3, ABLIM3, PLXNA2, RAC3, PLXNB1, SRGAP2, MET, EPHB4, NGEF, MAPK3
GOTERM_BP_DIRECT	GO:0045668~negative regulation of osteoblast differentiation	12	0.000631994	SKI, GDF10, SFRP1, ID2, ID1, NOG, HOXA2, AXIN2, LIMD1, TOB1, TRPM4, HDAC7
GOTERM_BP_DIRECT	GO:0060271~cilium morphogenesis	26	0.000716244	GALNT11, ARL3, IFT172, PLA2G3, CCDC28B, TTBK2, ARL13B, TMEM67, TMEM107, TCTN1, BBS7, IFT57, BBS2, DYNC2H1, BBS1, GSN, IFT122, FUZ, WDR35, TMEM231, AHI1, IFT81, B9D2, RAB17, DZIP1, SSX2IP
GOTERM_BP_DIRECT	GO:0007165~signal transduction	141	0.000723191	RTKN, CHRM1, IRS1, FAM13A, CBLB, IRS2, NR3C1, FGF1, ANTXR1, NR3C2, ARHGAP44, SYDE1, EDNRA, CCND3, SYNGAP1, GRB14, OPHN1, RPS6KA2, SOX9, BTRC, CDKL2, TLE2, PRKAB2, KCNK10, FST, ARRDC3, TICAM1, MR1, GEM, INPP4A, BCR, INPP4B, BCAM, ZFYVE16, OMP, ADCY9, S100A6, ULK2, PRKD1, NDRG3, SDC4, LHB, CHRNA9, ITPR2, CREBL2, TNFRSF11B, PIK3R1, AGAP3, NDRG2, RASGRP1, ARHGAP12, ABR, HIVEP1, CYTL1, HIVEP3, HIVEP2,…
KEGG_PATHWAY	hsa04724:Glutamatergic synapse	22	0.000788519	HOMER2, TRPC1, GRIK5, PLA2G4A, ITPR2, GRIK1, ITPR3, CACNA1C, ADCY1, ADCY6, GNAI1, GLS, PLD2, GNAO1, PPP3CA, ADCY9, PLCB4, DLG4, GNG7, DLGAP1, SHANK1, MAPK3
GOTERM_BP_DIRECT	GO:0010508~positive regulation of autophagy	12	0.000799292	FLCN, TMEM59, PLEKHF1, TBC1D5, BAD, BNIP3, TFEB, PIK3CB, TICAM1, TRIM21, RNF152, MID2
GOTERM_BP_DIRECT	GO:0045892~negative regulation of transcription, DNA-templated	69	0.000877242	THRA, LDB1, HDAC10, CITED2, SCX, HR, PTPRK, LIMD1, RBPJ, GLI3, MECP2, SIX5, SCMH1, TRIM24, EPC1, CIR1, SOX9, BTRC, TSC22D4, TLE2, ZHX3, RBFOX2, ARID5A, ARID5B, KCTD1, SIRT2, FOXP1, DKK3, OVOL2, GREM1, EID1, SFRP1, KAT6B, CRY2, RARA, XCL1, GAS6, RAMP3, SRC, PDGFB, FOXK1, ZBTB4, PPM1F, PURA, ATXN1, NACC2, ATOH8, INPP5K, ATF7IP, TCF7L2, TFAP2B, CBX4, ZBTB16, PHF12, DAB2IP, WWP2, NR1D2, NR1D1, KLF4, …
KEGG_PATHWAY	hsa04916:Melanogenesis	20	0.000937734	TCF7L2, FZD3, CREBBP, FZD2, WNT5B, FZD7, WNT7B, FZD9, CALML3, MITF, ADCY1, ADCY6, GNAI1, GNAO1, ADCY9, PLCB4, CREB3L4, CREB3L2, EP300, MAPK3
GOTERM_BP_DIRECT	GO:0001503~ossification	18	0.000945713	ECM1, CASR, FOXC1, SUN1, THRA, NPR2, FZD9, EIF2AK3, SUCO, EGFR, FSTL3, EXT1, IGSF10, SP3, BCL2, RPL38, SOX9, GPLD1
GOTERM_BP_DIRECT	GO:0010839~negative regulation of keratinocyte proliferation	7	0.00100225	EFNB2, CD109, KDF1, KLF9, SNAI2, EPPK1, PTPRK
KEGG_PATHWAY	hsa04014:Ras signaling pathway	35	0.00116639	RAB5B, PDGFB, PDGFA, PLA2G3, CALML3, FOXO4, PIK3CB, PIK3R1, FGF1, RASGRP1, EFNA4, EGFR, PLD2, SYNGAP1, RRAS, GNG7, RAC3, MAPK3, PLA2G2F, BAD, INSR, PLA2G4A, VEGFD, EFNA1, EFNA3, MRAS, PIK3CA, FGF18, NF1, RAPGEF5, MET, RAB5A, FGF11, FGFR2, FGFR1
KEGG_PATHWAY	hsa04022:cGMP-PKG signaling pathway	27	0.00117855	ATF2, IRS1, NPR2, ATP2A3, ITPR2, IRS2, CALML3, ITPR3, CACNA1C, ADCY1, GNAI1, ADCY6, PPP3CA, EDNRA, CREB3L4, CREB3L2, MEF2D, MAPK3, MEF2A, BAD, INSR, ATP2B4, NFATC1, ADRA2C, PLCB4, ADCY9, KCNMA1
GOTERM_BP_DIRECT	GO:0006914~autophagy	25	0.0011846	ITGB4, VPS4B, PIK3CB, WDR45, DRAM1, RB1CC1, ANXA7, EPG5, TBC1D17, EPM2A, ARSA, MAP1S, TFEB, VPS37A, SIRT2, RAB33B, TMEM59, DAP, TBC1D5, CHMP4C, ULK3, ULK2, PIK3C3, TECPR2, TECPR1
GOTERM_BP_DIRECT	GO:0006024~glycosaminoglycan biosynthetic process	12	0.00124458	HS3ST3B1, EXT1, SDC4, B3GAT3, SDC2, HEXA, XYLT1, GPC2, HS3ST6, AGRN, GPC6, EXTL3
GOTERM_BP_DIRECT	GO:0006470~protein dephosphorylation	24	0.0012647	EPM2A, PHLPP2, MTMR3, PHLPP1, PPTC7, PTPRM, PTPN21, PTPRK, CTDSPL2, PPP2R3A, PPM1K, PTPN14, MTM1, PPP3CA, PTPRB, CTDSP1, CTDSP2, BCL2, PTPN6, PLPP3, BTRC, PLPP1, TNS2, PTPN3
KEGG_PATHWAY	hsa04725:Cholinergic synapse	21	0.00138551	CHRM1, CHAT, ITPR2, ITPR3, CACNA1C, ADCY1, PIK3CB, PIK3R1, ADCY6, GNAI1, GNAO1, ADCY9, PLCB4, PIK3CA, CREB3L4, GNG7, CAMK4, CREB3L2, BCL2, SLC18A3, MAPK3
GOTERM_BP_DIRECT	GO:0060612~adipose tissue development	9	0.0014107	ATF2, PIK3CA, ID2, SH3PXD2B, RORC, DYRK1B, ARID5B, PPARGC1A, SPG20
GOTERM_BP_DIRECT	GO:0007224~smoothened signaling pathway	16	0.00144904	EVC2, IFT172, ARL3, GLI3, TTBK2, GLI2, DISP1, TMEM231, EVC, ARL13B, BOC, GPC2, BBS7, IFT57, DZIP1, CDON
KEGG_PATHWAY	hsa04925:Aldosterone synthesis and secretion	17	0.00151749	ATF2, DAGLA, ITPR2, CALML3, ITPR3, CACNA1C, ADCY1, ADCY6, ADCY9, PLCB4, CREB3L4, CAMK4, CREB3L2, PRKD2, PRKD1, CAMK1, DAGLB
GOTERM_BP_DIRECT	GO:0001953~negative regulation of cell-matrix adhesion	7	0.00153958	POSTN, BCL6, MYOC, ADAM15, NF1, SEMA3E, PIK3R1
GOTERM_BP_DIRECT	GO:0043153~entrainment of circadian clock by photoperiod	8	0.00155878	PER1, FBXL21, ID2, CRY2, USP2, FBXL3, SIK1, PML
GOTERM_BP_DIRECT	GO:0043065~positive regulation of apoptotic process	45	0.0016471	RARG, SRC, DCUN1D3, ITSN1, LPAR1, PTN, FOXO3, ARHGAP4, FLCN, ABR, APH1B, ADAMTSL4, SMPD1, RPS6KA2, ARL6IP5, BMF, APBB1, HOXA5, RBM5, SPINK2, CDK19, ARHGEF12, DUSP1, BAD, BNIP3, ZBTB16, PLEKHG5, DAB2IP, FZD9, ARHGEF18, PAWR, ANO6, NET1, TIAM2, SFRP1, LATS2, BCL6, KCNMA1, ARHGEF3, NF1, TRIM35, TXNIP, FAS, GPLD1, NGEF
GOTERM_BP_DIRECT	GO:0048015~phosphatidylinositol-mediated signaling	21	0.00168857	IRS1, PDGFB, PDGFA, IRS2, PIK3CB, PIK3R1, FGF1, EGFR, TNRC6C, MOV10, PIK3CA, INPP5F, FGF18, NCS1, PIK3C3, RICTOR, PI4KB, FGFR2, TNRC6A, TNRC6B, FGFR1
GOTERM_BP_DIRECT	GO:0001843~neural tube closure	17	0.00169177	FZD3, RARG, SDC4, CITED2, IFT172, NOG, COBL, IFT122, TULP3, FUZ, TSC1, GRHL2, SKI, LHX2, DLC1, RARA, IFT57
GOTERM_BP_DIRECT	GO:0007179~transforming growth factor beta receptor signaling pathway	19	0.00184781	GDF10, ACVRL1, LEFTY1, HPGD, CITED2, SRC, ZFYVE9, WFIKKN2, PDGFB, ARHGEF18, SMAD9, LTBP2, PTPRK, ARRB2, PML, SMAD7, SKI, FUT8, ID1
KEGG_PATHWAY	hsa04144:Endocytosis	36	0.00185895	RAB5B, ZFYVE9, SRC, VPS4B, ASAP3, NEDD4L, CLTA, ARRB1, CBLB, ARRB2, AGAP3, EGFR, PLD2, MVB12B, LDLRAP1, RAB11FIP4, GIT1, RAB11FIP5, IQSEC2, IQSEC1, CAV2, CAV1, VPS37A, ARAP1, ARFGAP3, PML, EPN3, EHD2, DAB2, ZFYVE16, RABEP1, NEDD4, CHMP4C, RAB5A, FGFR2, SPG20
GOTERM_BP_DIRECT	GO:0007010~cytoskeleton organization	28	0.00188145	MACF1, HIP1, EPB42, LIMD1, SYNE3, PPL, SIPA1L3, FTCD, ARHGAP4, PLD2, ABLIM1, STRIP2, FGD6, ABLIM3, ZMYM4, ZMYM6, SOX9, VILL, SPTBN1, SH3D19, SVIL, ZRANB1, DST, PALLD, KRT15, PHIP, AGRN, AJUBA
KEGG_PATHWAY	hsa04070:Phosphatidylinositol signaling system	19	0.00189099	MTMR3, DGKA, ITPR2, CALML3, ITPR3, PIK3CB, PIK3R1, MTM1, INPP4A, INPP4B, PLCB4, PIK3CA, INPP5E, INPP5K, PIK3C3, PI4KB, PIP4K2C, IP6K1, CDS2
KEGG_PATHWAY	hsa05146:Amoebiasis	20	0.00192558	SERPINB10, RAB5B, LAMB3, LAMB2, LAMA3, HSPB1, LAMC2, ADCY1, PIK3CB, PIK3R1, GNA15, MUC2, PLCB4, PIK3CA, COL4A4, COL4A3, COL4A6, COL4A5, RAB7B, RAB5A
GOTERM_BP_DIRECT	GO:0014066~regulation of phosphatidylinositol 3-kinase signaling	17	0.00194812	IRS1, PDGFB, PPP2R5B, PDGFA, IRS2, PIK3CB, PIK3R1, PPP2R5C, FGF1, RASGRP1, EGFR, PIK3CA, FGF18, PIP4K2C, FGFR2, FGFR1, MAPK3
GOTERM_BP_DIRECT	GO:0034446~substrate adhesion-dependent cell spreading	11	0.00197398	EFNA1, FER, ITGA4, SRC, FZD7, ITGAV, SRGAP2, MERTK, SRCIN1, ANTXR1, FGFRL1
GOTERM_BP_DIRECT	GO:0001657~ureteric bud development	11	0.00197398	ROBO2, SFRP1, FOXC1, SDC4, RARA, SMAD9, NPNT, FGFR2, CRLF1, FGFR1, SMAD7
KEGG_PATHWAY	hsa04024:cAMP signaling pathway	31	0.00199438	CHRM1, CALML3, CACNA1C, ADCY1, PIK3CB, PIK3R1, GNAI1, ADCY6, GLI3, PLD2, EDNRA, RRAS, CREB3L4, CREB3L2, CNGA2, EP300, RAC3, SOX9, MAPK3, CREBBP, GABBR1, BDNF, BAD, HTR1D, ATP2B4, NFATC1, ADCY9, ADORA2A, PIK3CA, CAMK4, RAPGEF3
KEGG_PATHWAY	hsa04912:GnRH signaling pathway	18	0.00207145	MAP3K2, MAP3K3, MAP3K1, SRC, LHB, PLA2G4A, ITPR2, CALML3, ITPR3, CACNA1C, ADCY1, EGFR, ADCY6, PLD2, ADCY9, PLCB4, GNRH1, MAPK3
KEGG_PATHWAY	hsa04922:Glucagon signaling pathway	19	0.0021278	ATF2, CREBBP, PRKAB2, ITPR2, PRKAG2, PHKA1, CALML3, ITPR3, PYGL, CPT1C, PHKA2, PPP3CA, PLCB4, CREB3L4, CREB3L2, EP300, SIK1, SIK2, PPARGC1A
KEGG_PATHWAY	hsa04915:Estrogen signaling pathway	19	0.0021278	ATF2, GABBR1, SRC, ITPR2, CALML3, ITPR3, ADCY1, PIK3CB, PIK3R1, EGFR, ADCY6, GNAI1, GNAO1, ADCY9, PLCB4, PIK3CA, CREB3L4, CREB3L2, MAPK3
KEGG_PATHWAY	hsa04152:AMPK signaling pathway	22	0.00214095	PFKFB2, PRKAB2, IRS1, INSR, PPP2R5B, PRKAG2, TSC1, IRS2, PIK3CB, PIK3R1, PPP2R3A, PPP2R5C, FOXO3, CPT1C, ADIPOR1, CAMKK1, EEF2K, PIK3CA, CREB3L4, CREB3L2, PPARGC1A, PFKM
GOTERM_BP_DIRECT	GO:0051592~response to calcium ion	14	0.00220064	GDI1, DUSP1, BAD, TRPC1, CAV1, ITPR3, EGFR, P2RX7, PPP3CA, TRPV6, NEDD4, KCNMA1, TXNIP, ANXA7
GOTERM_BP_DIRECT	GO:0006661~phosphatidylinositol biosynthetic process	14	0.00220064	MTMR3, PIK3CB, PIK3R1, MTM1, INPP4A, INPP4B, SH3YL1, PIK3CA, INPP5F, INPP5E, INPP5K, PIK3C3, PI4KB, PIP4K2C
GOTERM_BP_DIRECT	GO:1902187~negative regulation of viral release from host cell	7	0.00227078	TRIM35, TRIM25, TRIM26, TRIM21, TRIM32, MID2, PML
GOTERM_BP_DIRECT	GO:0030514~negative regulation of BMP signaling pathway	12	0.00227736	SKI, GREM1, SKOR1, SFRP1, CAV1, NOG, CTDSPL2, NBL1, TOB1, FSTL3, SPG20, SMAD7
GOTERM_BP_DIRECT	GO:0008360~regulation of cell shape	25	0.00242692	EPB42, LST1, HPN, WIPF3, LPAR1, SEMA3E, PTN, LIMD1, SYNE3, TTBK2, STRIP2, FGD6, PALMD, EPB41L3, MYH14, ANXA7, ARHGEF18, ARAP1, DLC1, CDC42EP3, CDC42EP2, CDC42EP1, PHIP, PLXNB1, CSNK1G1
GOTERM_BP_DIRECT	GO:0048704~embryonic skeletal system morphogenesis	11	0.00243673	PCGF2, HOXA3, HOXB4, HOXB3, HOXD4, FUZ, MEGF8, HOXA6, GLI3, HOXA5, HOXB5
KEGG_PATHWAY	hsa05222:Small cell lung cancer	17	0.0025578	LAMB3, LAMB2, ITGA2, LAMA3, LAMC2, PIK3CB, PIK3R1, PIK3CA, COL4A4, COL4A3, TRAF5, COL4A6, BCL2, COL4A5, ITGAV, BIRC7, BIRC2
KEGG_PATHWAY	hsa04270:Vascular smooth muscle contraction	21	0.00266432	PLA2G2F, ARHGEF12, CALCRL, RAMP3, NPR2, PLA2G4A, PLA2G3, ITPR2, CALML3, ITPR3, CACNA1C, ADCY1, ADCY6, EDNRA, ADCY9, PLCB4, ADORA2A, ADORA2B, KCNMA1, PPP1R12B, MAPK3
KEGG_PATHWAY	hsa04390:Hippo signaling pathway	25	0.00288996	YAP1, FGF1, LIMD1, GLI2, CCND3, BTRC, TEAD3, TEAD4, APC2, TCF7L2, FZD3, FZD2, WNT5B, FZD7, WNT7B, FZD9, AXIN2, MPP5, BMP6, LATS2, DLG4, ID2, ID1, SNAI2, AJUBA
GOTERM_BP_DIRECT	GO:0043410~positive regulation of MAPK cascade	17	0.00291904	TBX1, CAV2, INSR, PELI2, DAB2IP, PDGFB, LPAR1, PDGFA, TNFRSF11B, NENF, TIMP2, FAS, CDK10, TNFRSF25, FGFR2, FGFR1, CDON
GOTERM_BP_DIRECT	GO:0007049~cell cycle	34	0.00333833	STEAP3, RABGAP1, SRC, DIXDC1, GPS2, CREBL2, CCNDBP1, GNAI1, RCBTB1, CCND3, MARVELD1, RB1CC1, CDK20, MAP3K8, HMCN1, TRIM21, APPL2, MAPK3, JAG2, TSPYL2, EGFL6, USP2, DAB2IP, CABLES1, PARD3B, RBL2, CYLD, EID1, CCPG1, TRNP1, SPECC1L, TXNIP, SIK1, CAMK1
GOTERM_BP_DIRECT	GO:0030335~positive regulation of cell migration	30	0.00339065	SEMA5A, COL18A1, SEMA3C, SEMA3D, PDGFB, PDGFA, LAMC2, IRS2, SEMA3E, PIK3R1, FGF1, EGFR, SYNE2, NTF3, ITGAV, SPAG9, SEMA6C, WNT5B, MYOC, INSR, DAB2, FER, MYO1C, RUFY3, TRIP6, CDH13, SNAI2, LGR6, TRIM32, BCAR1
GOTERM_BP_DIRECT	GO:0032963~collagen metabolic process	5	0.00385128	P2RX7, TNXB, ID1, P3H2, TNS2
GOTERM_BP_DIRECT	GO:0030509~BMP signaling pathway	16	0.00392057	GDF10, ACVRL1, NOG, SCX, SMAD9, RGMB, TOB1, BMP6, ACVR2A, SMAD7, SKI, FAM83G, ZFYVE16, ID1, MEGF8, MAPK3
GOTERM_BP_DIRECT	GO:0048008~platelet-derived growth factor receptor signaling pathway	9	0.00400202	BCR, MYO1E, FER, SRC, PDGFB, PDGFA, TXNIP, ARID5B, BCAR1
GOTERM_BP_DIRECT	GO:0016055~Wnt signaling pathway	30	0.00429685	INVS, MACF1, CALCOCO1, LDB1, NXN, DIXDC1, NDRG2, LZTS2, BTRC, MARK4, DACT1, TLE4, APC2, TCF7L2, ZRANB1, TLE2, WNT5B, DST, WNT7B, FZD9, AXIN2, MCC, DKK3, RNF146, PYGO1, CYLD, DAB2, LGR6, TRABD2B, CSNK1G1
KEGG_PATHWAY	hsa05205:Proteoglycans in cancer	30	0.00452811	SDC4, SRC, SDC2, ITPR2, CBLB, ITPR3, PIK3CB, PIK3R1, EGFR, RRAS, FLNB, ITGAV, MAPK3, FZD3, ARHGEF12, FZD2, WNT5B, CAV2, FZD7, CAV1, ITGA2, WNT7B, FZD9, MRAS, PIK3CA, FAS, PTPN6, PPP1R12B, MET, FGFR1
GOTERM_BP_DIRECT	GO:0036092~phosphatidylinositol-3-phosphate biosynthetic process	12	0.00463214	INPP4A, INPP4B, PIK3CA, IRS1, FGF18, IRS2, PIK3C3, PIK3CB, PIK3R1, FGF1, FGFR2, FGFR1
GOTERM_BP_DIRECT	GO:0045598~regulation of fat cell differentiation	6	0.00472213	ATAT1, ALMS1, RORC, TAF8, NR1D1, DLK2
KEGG_PATHWAY	hsa04810:Regulation of actin cytoskeleton	31	0.00488836	CHRM1, ITGB4, SRC, PDGFB, PDGFA, PIK3CB, PIK3R1, FGF1, EGFR, RRAS, RAC3, ITGAV, PIP4K2C, ITGB6, WASF2, GIT1, MAPK3, APC2, ARHGEF12, GSN, ITGA4, ITGA2, MRAS, PIK3CA, FGF18, PPP1R12B, FGF11, FGFR2, BCAR1, FGFR1, PFN2
GOTERM_BP_DIRECT	GO:0021510~spinal cord development	9	0.00501964	ROBO2, BAG3, NOG, NF1, PTN, SOX12, PKD2, PLXDC1, PKD1
GOTERM_BP_DIRECT	GO:0045666~positive regulation of neuron differentiation	16	0.00505781	SPAG9, TCF12, ADRA2C, ETV5, BMP6, GLI2, BCL6, DUOXA1, TIMP2, RARA, NRCAM, TCF4, NBL1, TRIM32, FGFR1, CDON
GOTERM_BP_DIRECT	GO:0051726~regulation of cell cycle	22	0.00506329	CDKL2, CDK19, JUND, CCNI, SRC, CABLES1, TSC1, ADARB1, CCNDBP1, SIRT2, OVOL2, BCR, RBL2, MNT, PES1, CDK3, TRNP1, CDK20, EP300, BTRC, CLIC1, BIRC2
GOTERM_BP_DIRECT	GO:0032922~circadian regulation of gene expression	13	0.0055037	NCOA2, KMT2A, USP2, RORC, RORA, NR1D1, PML, NPAS2, PER1, PER3, ID2, CRY2, PPARGC1A
GOTERM_BP_DIRECT	GO:0008589~regulation of smoothened signaling pathway	7	0.00603317	CREBBP, TCTN1, GAS1, FUZ, RORA, FGFR2, GLI2
GOTERM_BP_DIRECT	GO:0006366~transcription from RNA polymerase II promoter	66	0.00629409	ATF2, THRA, LDB1, ELL, SCX, ARRB1, ARRB2, NR3C1, BACH1, GLI3, GLI2, DBP, TRIM29, CREB3L4, CREB3L2, TRIM24, EP300, SOX9, HOXA5, MEF2A, TCF12, VEZF1, MITF, SOX12, ASH1L, EBF4, KLF15, OVOL3, ETV5, OVOL2, MAF, ELF4, HOXB5, NFAT5, FOXC1, NFIX, HLF, KMT2A, PLAG1, FOXO4, FOXO3, MNT, HIVEP1, CAMTA1, HIVEP3, CAMTA2, HIVEP2, MEF2D, TFAP2B, STAT5B, JUND, FOXJ2, PBX3, NFATC1, WWP2, PBX4, KLF4, GRHL2, PBX1, C…
GOTERM_BP_DIRECT	GO:0042473~outer ear morphogenesis	5	0.00642426	TBX1, PRKRA, HOXA1, FGFR1, MAPK3
GOTERM_BP_DIRECT	GO:0070588~calcium ion transmembrane transport	21	0.00668294	SLC24A3, TRPC1, CHRNA9, ATP2A3, ATP2B4, CACNA2D2, ANO6, CACNA1C, PKD2, PKD1, CACNB1, TMEM37, CACNB2, TRPV6, TRPV4, ORAI3, NCS1, ITGAV, GAS6, TRPM3, TRPM4
GOTERM_BP_DIRECT	GO:0016567~protein ubiquitination	49	0.00678332	RNF14, FBXO25, ARRB1, ARRB2, KLHDC7B, DCAF5, BACH1, SH3RF1, DCAF6, NUB1, TRIM2, TRIM24, BTRC, TRIM21, ZER1, FBXO2, MSL2, LMO7, PJA2, MID2, TRAF5, UBE2V2, BIRC7, PDZRN4, CUL9, CUL7, KLHL15, PELI3, PELI2, TULP4, NEDD4L, UBR1, DTX3, FBXL21, SOCS6, SOCS7, KLHL29, UBE2B, ZBTB16, KLHL22, WWP2, KLHL24, FBXL12, SPSB2, PINK1, NEDD4, FBXL3, TRIM32, ASB1
GOTERM_BP_DIRECT	GO:0022011~myelination in peripheral nervous system	6	0.00678872	SKI, ARHGEF10, MYOC, ADGRG6, NF1, SIRT2
GOTERM_BP_DIRECT	GO:2000647~negative regulation of stem cell proliferation	4	0.00696997	KDF1, SNAI2, FBLN1, OVOL2
GOTERM_BP_DIRECT	GO:0009612~response to mechanical stimulus	13	0.00733015	POSTN, SUN1, DNAH1, JUND, CITED2, SRC, GLI2, P2RX7, RCAN1, TRPV4, P2RY1, TXNIP, KCNK2
GOTERM_BP_DIRECT	GO:0051216~cartilage development	13	0.00733015	BBS2, ZBTB16, NOG, SMAD9, PKD1, BMP6, EVC, HYAL3, CREB3L2, HOXA3, HOXB3, SOX9, MAPK3
GOTERM_BP_DIRECT	GO:0007517~muscle organ development	17	0.00758155	MEF2A, TBX1, TEAD4, FHL1, USP2, TCF12, ZBTB42, FOXK1, FOXO4, POU6F1, SGCE, EVC, SGCD, MRAS, UTRN, CRYAB, MEF2D
GOTERM_BP_DIRECT	GO:0048705~skeletal system morphogenesis	9	0.00763494	P2RX7, PRKRA, RFLNB, ARID5B, FMN1, HOXC8, FGFR2, FGFR1, RAB33B
GOTERM_BP_DIRECT	GO:0045595~regulation of cell differentiation	9	0.00763494	APC2, TFAP2B, EID1, SPOCK2, LTBP4, SIK1, KLF4, BIRC2, FGFR1
GOTERM_BP_DIRECT	GO:0009953~dorsal/ventral pattern formation	9	0.00763494	DYNC2H1, ARL13B, LHX2, IFT172, NOG, HOXA2, GLI3, DISP1, OVOL2
KEGG_PATHWAY	hsa04330:Notch signaling pathway	11	0.00763974	JAG2, LFNG, NCOR2, NUMBL, CREBBP, APH1B, MAML2, EP300, CIR1, DTX3, RBPJ
GOTERM_BP_DIRECT	GO:0001889~liver development	15	0.00769105	PHF2, CADM1, CITED2, COBL, ARID5B, PTN, PKD2, PKD1, DBP, PIK3CA, RB1CC1, SP3, FPGS, RARA, NF1
GOTERM_BP_DIRECT	GO:0001501~skeletal system development	23	0.00792556	JAG2, GDF10, TEAD4, TRAPPC2, ACD, POSTN, FOXC1, ZBTB16, COL12A1, WFIKKN2, NOG, EIF2AK3, TNFRSF11B, FGFRL1, BMP6, TBX3, GLI2, EXT1, EVC, SH3PXD2B, RPL38, SOX9, FGFR1
KEGG_PATHWAY	hsa05218:Melanoma	14	0.00794598	BAD, PDGFB, PDGFA, MITF, PIK3CB, PIK3R1, FGF1, EGFR, PIK3CA, FGF18, MET, FGF11, FGFR1, MAPK3
GOTERM_BP_DIRECT	GO:0030308~negative regulation of cell growth	21	0.00804262	TSPYL2, ACVRL1, NDRG3, DCUN1D3, FHL1, FOXK1, OSGIN2, ADIPOR1, SMARCA2, PML, DNAJB2, GREM1, FLCN, SFRP1, SERTAD3, ADAM15, BCL6, CAPRIN2, BCL2, APBB1, CRYAB
GOTERM_BP_DIRECT	GO:0032148~activation of protein kinase B activity	8	0.00806186	PINK1, SRC, INSR, NTF3, PDGFB, FGF1, ADRA2C, GAS6
GOTERM_BP_DIRECT	GO:0002062~chondrocyte differentiation	10	0.00832089	WNT5B, NFIB, CREB3L2, SCX, CYTL1, TGFBI, MEF2D, GPLD1, GLI2, FGFR1
GOTERM_BP_DIRECT	GO:0007223~Wnt signaling pathway, calcium modulating pathway	10	0.00832089	GNAO1, TNRC6C, TCF7L2, MOV10, PPP3CA, FZD3, FZD2, NFATC1, TNRC6A, TNRC6B
GOTERM_BP_DIRECT	GO:0007160~cell-matrix adhesion	17	0.00844575	COL17A1, EDA, ITGA4, ITGB4, ITGA2, EPDR1, TSC1, NPNT, PKD1, THBS3, SGCE, BCAM, ADAM15, ITGAV, ITGB6, CD34, TMEM8B
GOTERM_BP_DIRECT	GO:0050885~neuromuscular process controlling balance	11	0.00860182	BCR, ABR, APP, NLGN2, RBFOX2, GM2A, DLG4, GAA, RAC3, CAMTA1, SHANK1
GOTERM_BP_DIRECT	GO:0090090~negative regulation of canonical Wnt signaling pathway	26	0.00876613	INVS, FOXO3, LIMD1, GLI3, SOX9, IGFBP6, LZTS2, DACT1, APC2, TCF7L2, TLE2, WNT5B, CAV1, NOG, DAB2IP, FUZ, PPP2R3A, AXIN2, MCC, DKK3, GREM1, CYLD, DAB2, SFRP1, LATS2, SNAI2
KEGG_PATHWAY	hsa05215:Prostate cancer	16	0.00891217	TCF7L2, CREBBP, BAD, PDGFB, PDGFA, PIK3CB, PIK3R1, EGFR, PIK3CA, CREB3L4, CREB3L2, BCL2, EP300, FGFR2, FGFR1, MAPK3
KEGG_PATHWAY	hsa04611:Platelet activation	21	0.00896303	ARHGEF12, VWF, SRC, ITGA2, PLA2G4A, ITPR2, ITPR3, ADCY1, PIK3CB, PIK3R1, RASGRP1, ADCY6, GNAI1, GP9, ADCY9, PLCB4, STIM1, PIK3CA, P2RY1, TLN1, MAPK3
GOTERM_BP_DIRECT	GO:0035024~negative regulation of Rho protein signal transduction	6	0.00941329	KANK1, FLCN, BCL6, MYOC, DLC1, SCAI
GOTERM_BP_DIRECT	GO:0032092~positive regulation of protein binding	13	0.00960148	EPHB6, TCF7L2, CAV1, ARRB1, TICAM1, PKD1, ADD1, LFNG, CAPRIN2, FLOT1, EP300, RAPGEF2, DACT1
KEGG_PATHWAY	hsa04550:Signaling pathways regulating pluripotency of stem cells	22	0.00999248	APC2, FZD3, FZD2, WNT5B, FZD7, WNT7B, PCGF2, FZD9, SMAD9, LIFR, PIK3CB, PIK3R1, AXIN2, KLF4, TBX3, ACVR2A, PIK3CA, ID2, ID1, FGFR2, FGFR1, MAPK3
GOTERM_BP_DIRECT	GO:0043001~Golgi to plasma membrane protein transport	8	0.0100268	BBS2, BBS1, MACF1, KIF13A, GOLPH3L, VAMP4, SPTBN1, VAMP2
GOTERM_BP_DIRECT	GO:0030879~mammary gland development	7	0.0102702	HOXB9, CAV1, ITGA2, IRS2, SOX9, TBX3, GLI2
GOTERM_BP_DIRECT	GO:0045921~positive regulation of exocytosis	7	0.0102702	RAB3A, NCS1, STXBP5, RAB5A, UNC13D, CLASP2, EXPH5
GOTERM_BP_DIRECT	GO:0007399~nervous system development	40	0.0105116	SEMA5A, APP, NUMBL, NRN1, CHRM1, FUT10, GRIK1, PTN, CYP46A1, RAPGEFL1, PURA, OPHN1, SMPD1, DPF1, NTF3, ATOH8, EP300, NRTN, MARK4, MEF2D, EPM2A, MBD5, MBNL1, RBFOX2, MAP1S, BDNF, NOG, FZD9, CRIM1, GFRA1, ARHGAP26, SMARCA2, GDNF, DLG4, MAFK, RAPGEF5, NBL1, ITM2A, FGF11, ITM2B
GOTERM_BP_DIRECT	GO:0031175~neuron projection development	18	0.0105577	APP, MYOC, USP21, PTPRM, STMN4, PTPRK, FRY, AGER, GNAO1, CAMSAP3, GDNF, CLMN, NEDD4, MICALL1, RAC3, RAPGEF2, NRTN, FRYL
KEGG_PATHWAY	hsa04720:Long-term potentiation	13	0.011156	CREBBP, ITPR2, CALML3, ITPR3, CACNA1C, ADCY1, PPP3CA, PLCB4, CAMK4, RPS6KA2, EP300, RAPGEF3, MAPK3
GOTERM_BP_DIRECT	GO:0045787~positive regulation of cell cycle	9	0.0111604	SRPK2, CITED2, CCPG1, RARA, TRIM21, TRIM32, FGFR2, TBX3, FGFR1
GOTERM_BP_DIRECT	GO:0001837~epithelial to mesenchymal transition	9	0.0111604	CUL7, NOG, RFLNB, SNAI2, S100A4, SOX9, FAM83D, RBPJ, FGFR2
GOTERM_BP_DIRECT	GO:0018105~peptidyl-serine phosphorylation	21	0.0114328	PKN3, SRC, PDGFB, EIF2AK3, LMTK2, PKD1, HIPK3, TTBK2, PINK1, LATS2, CAMK4, RPS6KA2, BCL2, PRKD2, RICTOR, SGK3, PKN1, PRKD1, GAS6, CSNK1G1, MAPK3
GOTERM_BP_DIRECT	GO:0042593~glucose homeostasis	18	0.011626	TFAP2B, TCF7L2, MBD5, RPH3AL, IRS1, BAD, INSR, GPR21, PYGL, ADIPOR1, PLSCR3, TRPV4, HECTD4, CRY2, ALMS1, INPP5K, PFKM, PDK2
GOTERM_BP_DIRECT	GO:0048812~neuron projection morphogenesis	11	0.0116491	NYAP1, ADORA2A, MAP1S, WNT7B, EPB41L3, NTF3, DAB2IP, PLXNB1, SRGAP2, NBL1, EGFR
GOTERM_BP_DIRECT	GO:0006351~transcription, DNA-templated	211	0.0118335	HDAC10, SCX, JMJD1C, RCBTB1, ZMIZ1, DPF1, ZXDC, SAP130, HOXA3, HOXA2, BBX, EPC1, HOXA1, HOXA6, HOXA4, TSPYL2, MEF2A, ZFP2, EBF4, EID1, HOXB9, HOXB4, HOXB3, TXNIP, ATF7, ZSCAN25, ZFPM1, CASZ1, TSHZ2, BAZ2B, PRDM11, ZBTB4, HELZ2, HOXC8, SCAI, HOXC6, ZSCAN18, SETD1B, IRF2BP1, IRF2BP2, NR1D2, NR1D1, SMARCA2, POU6F1, MED13L, MOV10, MLLT10, ID2, TRIP6, ID1, CREBRF, SNAI2, HOXD4, RCOR3, EZH1, MESP2, PHF…
GOTERM_BP_DIRECT	GO:0007528~neuromuscular junction development	8	0.0123187	CACNB1, CACNB2, CACNB3, LAMB2, NEDD4, CACNA2D2, COL4A5, UTRN
GOTERM_BP_DIRECT	GO:0032007~negative regulation of TOR signaling	8	0.0123187	EPM2A, FLCN, TMEM127, TSC1, UBR2, UBR1, FNIP1, MTM1
KEGG_PATHWAY	hsa04068:FoxO signaling pathway	21	0.0124007	CREBBP, PRKAB2, HOMER2, IRS1, BNIP3, INSR, SETD7, FBXO25, PRKAG2, IRS2, PIK3CB, FOXO4, PIK3R1, FOXO3, EGFR, RBL2, PIK3CA, BCL6, EP300, SGK3, MAPK3
GOTERM_BP_DIRECT	GO:0048593~camera-type eye morphogenesis	6	0.0126599	SKI, TENM3, COL8A2, NF1, IFT122, GLI3
GOTERM_BP_DIRECT	GO:0046854~phosphatidylinositol phosphorylation	17	0.0127165	TMEM150A, IRS1, PDGFB, PDGFA, IRS2, PIK3CB, PIK3R1, FGF1, EGFR, PIK3CA, FGF18, PIK3C3, PI4KB, PIP4K2C, IP6K1, FGFR2, FGFR1
GOTERM_BP_DIRECT	GO:0043535~regulation of blood vessel endothelial cell migration	4	0.0129782	EFNA1, ACVRL1, NF1, SH3BGRL3
GOTERM_BP_DIRECT	GO:1901016~regulation of potassium ion transmembrane transporter activity	4	0.0129782	NEDD4, FHL1, NEDD4L, WWP2
GOTERM_BP_DIRECT	GO:0050680~negative regulation of epithelial cell proliferation	12	0.0130019	ATF2, SFRP1, IFT172, HPN, DAB2IP, IFT122, EPPK1, PTN, SOX9, MCC, IFT57, FGFR2
GOTERM_BP_DIRECT	GO:0090316~positive regulation of intracellular protein transport	7	0.0130318	BCAS3, CHRM1, ICE1, B3GAT3, RUFY3, OAZ2, VAMP2
GOTERM_BP_DIRECT	GO:0010719~negative regulation of epithelial to mesenchymal transition	7	0.0130318	EFNA1, SFRP1, HPN, DAB2IP, ADIPOR1, SMAD7, OVOL2
GOTERM_BP_DIRECT	GO:0000226~microtubule cytoskeleton organization	14	0.0131045	CUL9, CUL7, DST, MAP1S, EML3, CAMSAP3, FER, DYNC1LI2, SPECC1L, MAP6, TACC2, VAMP4, MARK4, CLASP2
GOTERM_BP_DIRECT	GO:0001934~positive regulation of protein phosphorylation	21	0.0135105	TBX1, IL34, INSR, PELI2, ARRB1, AXIN2, RASGRP1, EGFR, ACVR2A, FLCN, CCND3, DAB2, PINK1, RB1CC1, P2RY1, FLOT1, NPTN, SOX9, FNIP1, GAS6, MAPK3
GOTERM_BP_DIRECT	GO:0090630~activation of GTPase activity	15	0.0135882	ARHGEF10, BCAS3, RABGAP1L, TBC1D9B, RABGAP1, TBC1D8, TSC1, TBC1D2B, RASGRP1, SYDE1, TBC1D5, NTF3, TBC1D12, EVI5L, TBC1D16
KEGG_PATHWAY	hsa04350:TGF-beta signaling pathway	15	0.013686	CREBBP, LEFTY1, ZFYVE9, FST, NOG, SMAD9, BMP6, ACVR2A, SMAD7, ZFYVE16, ID2, ID1, EP300, NBL1, MAPK3
KEGG_PATHWAY	hsa05231:Choline metabolism in cancer	17	0.0140404	SLC22A3, SLC44A2, DGKA, PDGFB, PDGFA, PLA2G4A, TSC1, PIK3CB, PIK3R1, EGFR, PLD2, PIK3CA, RAC3, PLPP3, WASF2, PLPP1, MAPK3
GOTERM_BP_DIRECT	GO:0042981~regulation of apoptotic process	31	0.0143697	STEAP3, PHLPP1, HIP1, TNFRSF11B, CD3E, WRN, NTF3, TRIM24, DIP2A, SOX9, IFT57, RBM5, GDF10, CARD10, LEFTY1, CREBBP, DUSP1, DAPK2, MITF, BMP6, TNFRSF1A, BCL6, DLG5, TRAF5, NOS1AP, FAS, GAS1, TNFRSF25, SGK3, BIRC2, BCAR1
GOTERM_BP_DIRECT	GO:0035195~gene silencing by miRNA	5	0.014462	TNRC6C, MOV10, LIMD1, AJUBA, TNRC6A
GOTERM_BP_DIRECT	GO:0030203~glycosaminoglycan metabolic process	8	0.014965	FOXC1, SDC4, B3GAT3, SDC2, GPC2, CSPG4, AGRN, GPC6
GOTERM_BP_DIRECT	GO:1904837~beta-catenin-TCF complex assembly	10	0.0158296	TLE4, PYGO1, KMT2D, TCF7L2, BCL9, TLE2, CREBBP, EP300, AXIN2, BCL9L
GOTERM_BP_DIRECT	GO:0060173~limb development	7	0.0162739	GREM1, IFT172, NOG, RARA, IFT122, BBS7, SLC39A3
GOTERM_BP_DIRECT	GO:0006171~cAMP biosynthetic process	6	0.0165867	ADCY9, CALCRL, ADORA2A, UCN2, ADCY1, ADCY6
GOTERM_BP_DIRECT	GO:0051497~negative regulation of stress fiber assembly	6	0.0165867	MYOC, DLC1, INPP5K, ARAP1, WASF2, CLASP2
GOTERM_BP_DIRECT	GO:0032331~negative regulation of chondrocyte differentiation	6	0.0165867	GREM1, RARG, SNAI2, SOX9, GLI2, ADAMTS7
GOTERM_BP_DIRECT	GO:0046777~protein autophosphorylation	26	0.0167021	DDR1, SRC, EGFR, EEF2K, TRIM24, EPHB4, MAP3K3, DAPK2, INSR, MINK1, EIF2AK3, LMTK2, EIF2AK4, BCR, FER, WNK1, CAMK4, ULK3, ULK2, PRKD2, SIK1, ATP13A2, SIK2, PRKD1, FGFR2, FGFR1
GOTERM_BP_DIRECT	GO:0051091~positive regulation of sequence-specific DNA binding transcription factor activity	18	0.016777	ATF2, FZD2, PPP2R5B, ARID5B, MID2, PPP3CA, PINK1, TRAF5, EP300, TRIM25, PRKD2, TRIM26, CYTL1, PLPP3, TRIM32, PPARGC1A, TRIM21, ARHGEF5
KEGG_PATHWAY	hsa04261:Adrenergic signaling in cardiomyocytes	21	0.0168136	ATF2, ATP2B4, PPP2R5B, CACNA2D2, CALML3, CACNA1C, ADCY1, PPP2R3A, PPP2R5C, ADCY6, GNAI1, CACNB1, CACNB2, CACNB3, ADCY9, PLCB4, CREB3L4, CREB3L2, BCL2, RAPGEF3, MAPK3
KEGG_PATHWAY	hsa05217:Basal cell carcinoma	11	0.0173982	APC2, TCF7L2, FZD3, FZD2, WNT5B, FZD7, WNT7B, FZD9, AXIN2, GLI3, GLI2
KEGG_PATHWAY	hsa04960:Aldosterone-regulated sodium reabsorption	9	0.0178848	SCNN1G, PIK3CA, IRS1, INSR, NEDD4L, PIK3CB, PIK3R1, NR3C2, MAPK3
GOTERM_BP_DIRECT	GO:0021915~neural tube development	8	0.0179918	SEMA3C, PLXNA2, NF1, AMBRA1, PKD2, GRHL2, PKD1, DACT1
GOTERM_BP_DIRECT	GO:1902017~regulation of cilium assembly	9	0.0185132	CYLD, TBC1D19, TBC1D9B, RABGAP1, TBC1D5, TBC1D8, TBC1D2B, TBC1D17, TBC1D16
GOTERM_BP_DIRECT	GO:0048813~dendrite morphogenesis	9	0.0185132	RERE, MEF2A, RBFOX2, KIDINS220, SDC2, MINK1, MAP6, TMEM106B, FMN1
GOTERM_BP_DIRECT	GO:0019221~cytokine-mediated signaling pathway	21	0.0185549	IFNA5, RTN4R, NUMBL, EDA, BAD, IL20RA, IL31RA, IL20RB, LIFR, IL17RE, IL17RD, ASPN, IL22RA2, TNFRSF1A, DUOX1, FER, RTN4RL1, PLP2, SOCS6, SOCS7, IL12RB2
GOTERM_BP_DIRECT	GO:0007275~multicellular organism development	64	0.0189545	MESP2, INVS, CCDC120, LDB1, KDM1B, POGK, WIPF3, LIMD1, FGF1, SPRED3, DBP, ZMYM4, ZMYM6, CDK20, HOXA3, DIP2A, HOXA1, HOXA5, HOXA4, EGFL6, WNT5B, STRBP, MINK1, EMP1, MITF, SHISA2, EBF4, MTURN, DKK3, MN1, SFRP1, MRAS, GPR161, HOXB3, ANGPTL2, TNFRSF25, KCTD15, GGNBP1, HLF, TSHZ2, LTBP4, SPATA6, ARVCF, MNT, HIVEP1, HIVEP3, HIVEP2, HOXC6, FZD2, WNT7B, FZD9, SUCO, BTBD7, PHC3, KLF3, IGSF10, BST1, DAB2, …
KEGG_PATHWAY	hsa00562:Inositol phosphate metabolism	13	0.0194519	MTMR3, PIK3CB, MTM1, INPP4A, INPP4B, PLCB4, PIK3CA, INPP5E, INPP5K, PIK3C3, PI4KB, PLCH2, PIP4K2C
GOTERM_BP_DIRECT	GO:0030168~platelet activation	19	0.0195425	ENTPD2, VWF, SRC, DGKA, ITPR2, ARRB1, ITPR3, PIK3CB, PIK3R1, ARRB2, ADRA2C, MERTK, GP9, GNA15, PIK3CA, P2RY1, PTPN6, GAS6, MAPK3
GOTERM_BP_DIRECT	GO:0008284~positive regulation of cell proliferation	58	0.0197373	COL18A1, RARG, CHRM1, BNC1, IRS1, SCX, LAMC2, IRS2, FGF1, MECP2, HOXA3, ITGAV, SOX9, CAPN1, TBC1D8, TET1, LIFR, CDC25B, GREM1, SFRP1, RARA, MZB1, PHIP, CD47, TSPYL5, YAP1, KMT2D, PDGFB, PDGFA, PTN, EGFR, EFNB2, GHRHR, PURA, NACC2, NTF3, MARK4, TRPM4, IL12RB2, SRPK2, TBX1, TFAP2B, IL34, INSR, IL31RA, VEGFD, CCK, TBX3, PBX1, FER, GDNF, CCPG1, FGF18, BCL2, PTPN6, CRLF1, FGFR2, FGFR1
GOTERM_BP_DIRECT	GO:0032456~endocytic recycling	7	0.0200319	ARL4C, EHD2, DENND1A, MICALL1, LMTK2, EPG5, RAB17
GOTERM_BP_DIRECT	GO:0060444~branching involved in mammary gland duct morphogenesis	5	0.0201205	DDR1, SRC, BTRC, PML, TBX3
GOTERM_BP_DIRECT	GO:0007623~circadian rhythm	14	0.0202286	JUND, RORC, NR1D1, ADCY1, EGFR, NPAS2, PER1, DBP, CRY2, ID1, KLF9, FAS, EP300, PPARGC1A
GOTERM_BP_DIRECT	GO:0060070~canonical Wnt signaling pathway	15	0.0204287	TCF7L2, FZD3, RARG, FZD2, UBE2B, FZD7, WNT7B, FZD9, DIXDC1, KLF4, BCL9, SFRP1, HOXB9, SNAI2, BCL9L
GOTERM_BP_DIRECT	GO:0007264~small GTPase mediated signal transduction	34	0.0207752	DOCK6, RAB5B, RAB3A, GDI1, DOCK9, RAB3D, ARL3, DIRAS2, ITSN1, AGAP3, RAPGEFL1, PLD2, ABR, RRAS, ARL13B, RAC3, RAB6B, RALGPS1, ARL10, RASL10A, ARHGEF18, GEM, RAB33B, ARL4C, MFHAS1, ARL4A, MRAS, RAB36, RAPGEF2, RAB17, RAB7B, RAPGEF5, RAB5A, RAPGEF3
GOTERM_BP_DIRECT	GO:0017121~phospholipid scrambling	4	0.0211529	P2RX7, PLSCR3, PLSCR4, ANO6
GOTERM_BP_DIRECT	GO:0060831~smoothened signaling pathway involved in dorsal/ventral neural tube patterning	4	0.0211529	IFT122, TULP3, GLI3, GLI2
GOTERM_BP_DIRECT	GO:0045732~positive regulation of protein catabolic process	12	0.0212933	APC2, EGLN2, NEDD4, DAB2IP, CREBRF, NEDD4L, PPP2R3A, SOX9, TRIM32, SORL1, OAZ2, DACT1
GOTERM_BP_DIRECT	GO:0010811~positive regulation of cell-substrate adhesion	9	0.0215932	VIT, EGFL6, ABI3BP, SPOCK2, PTN, RELL2, RSU1, NPNT, PPM1F
GOTERM_BP_DIRECT	GO:0001942~hair follicle development	9	0.0215932	FZD3, LDB1, LHX2, CD109, PDGFA, FUZ, SOX9, LGR5, EGFR
GOTERM_BP_DIRECT	GO:2001237~negative regulation of extrinsic apoptotic signaling pathway	9	0.0215932	YAP1, TCF7L2, SGMS1, SRC, PELI3, RB1CC1, ITGAV, PHIP, SH3RF1
GOTERM_BP_DIRECT	GO:0007155~cell adhesion	57	0.0216555	DDR1, ROBO2, SEMA5A, COL18A1, APP, ITGB4, COL12A1, CLSTN1, LAMC2, PTPRK, CDH4, BOC, SIRPA, ITGAV, DGCR6, ITGB6, CD34, EPHB4, CDON, POSTN, EGFL6, VWF, DST, ITGA4, ITGA2, RGMB, BCAM, COL4A3, COL6A1, SPECC1L, COL4A6, CDH13, PRKD2, CD47, GAS6, SSX2IP, FREM2, TNXB, LAMA3, THBS2, LPP, THBS3, EFNB2, NUAK1, ARVCF, EFS, PDZD2, CTNNAL1, LAMB3, LAMB2, GRHL2, FERMT1, GP9, FER, SSPO, TGFBI, BCAR1
GOTERM_BP_DIRECT	GO:0016310~phosphorylation	17	0.0220849	FN3K, LRGUK, PDXK, SGMS1, TPK1, PIK3CB, SGMS2, LIMD1, NT5C2, PHKA2, UCKL1, PINK1, FGGY, PIK3CA, COQ8A, N4BP2, MAPK3
KEGG_PATHWAY	hsa04923:Regulation of lipolysis in adipocytes	11	0.022119	ADCY9, PIK3CA, IRS1, INSR, AQP7, IRS2, ADCY1, PIK3CB, PIK3R1, ADCY6, GNAI1
GOTERM_BP_DIRECT	GO:0051897~positive regulation of protein kinase B signaling	15	0.0224856	SEMA5A, TCF7L2, HIP1, MYOC, SRC, INSR, ITSN1, PDGFA, ARRB2, EGFR, PINK1, RICTOR, TNFAIP8L3, GAS6, TSPYL5
GOTERM_BP_DIRECT	GO:0003151~outflow tract morphogenesis	10	0.0240755	TBX1, ATF2, FZD2, SEMA3C, CITED2, NEDD4, NOG, RBPJ, ZFPM1, TBX3
GOTERM_BP_DIRECT	GO:0051899~membrane depolarization	7	0.0243381	P2RX7, CACNB3, P2RX4, ADORA2A, KMT2A, CAV1, BEST2
GOTERM_BP_DIRECT	GO:2000134~negative regulation of G1/S transition of mitotic cell cycle	7	0.0243381	KANK2, CTDSP1, CTDSP2, FHL1, BCL2, PKD2, DACT1
GOTERM_BP_DIRECT	GO:0070458~cellular detoxification of nitrogen compound	3	0.0243665	GSTM3, GSTM2, GSTM1
GOTERM_BP_DIRECT	GO:0019218~regulation of steroid metabolic process	3	0.0243665	STAT5B, RORC, RORA
GOTERM_BP_DIRECT	GO:0045218~zonula adherens maintenance	3	0.0243665	CAMSAP3, KIFC3, PLEKHA7
GOTERM_BP_DIRECT	GO:0001938~positive regulation of endothelial cell proliferation	13	0.0244784	SEMA5A, ACVRL1, ECM1, CAV2, PDGFB, ARNT, VEGFD, BMP6, NF1, CDH13, PRKD2, RICTOR, PRKD1
GOTERM_BP_DIRECT	GO:0008544~epidermis development	15	0.0246935	COL17A1, LAMB3, SATB1, BNC1, IFT172, INSR, LAMA3, EMP1, LAMC2, PLOD1, GRHL2, SCEL, KRT15, GJB5, TGM5
GOTERM_BP_DIRECT	GO:0001701~in utero embryonic development	27	0.0249194	ACVRL1, FOXC1, ELL, PKD1, GLI3, ADD1, GLI2, FLCN, FUT8, EDNRA, ZMIZ1, TCTN1, INPP5K, SLC39A3, JAG2, MBNL1, UBE2B, KIDINS220, PCGF2, WNT7B, NOG, TBX3, FOXP1, MYO1E, MAFF, FGFR2, FGFR1
KEGG_PATHWAY	hsa05206:MicroRNAs in cancer	36	0.0256798	TNXB, IRS1, PDGFB, PDGFA, IRS2, MIR32, MIR106B, MIR205, EGFR, GLS, MIR210, MIR330, MIR150, EP300, BMF, MIR30E, APC2, FZD3, CREBBP, MIR181C, MIR99A, MIR23A, MIR9-1, MIR200A, MIR7-2, MIR27A, MIR7-1, MIR200B, MIR615, CDC25B, MIR224, MIR100, MIR143, MIR141, BCL2, MET
KEGG_PATHWAY	hsa00532:Glycosaminoglycan biosynthesis - chondroitin sulfate / dermatan sulfate	6	0.02604	B3GAT3, UST, CSGALNACT2, XYLT1, CHST13, CHST14
GOTERM_BP_DIRECT	GO:0000902~cell morphogenesis	12	0.0266567	P2RX7, GREM1, YAP1, TENM3, EPB42, TENM4, BCL6, LST1, FRY, FRYL, ADD1, SLC39A3
GOTERM_BP_DIRECT	GO:0016525~negative regulation of angiogenesis	12	0.0266567	FOXC1, COL4A3, DAB2IP, NF1, PTPRM, SEMA3E, TCF4, PTN, FOXO4, THBS2, HOXA5, PML
GOTERM_BP_DIRECT	GO:0043393~regulation of protein binding	6	0.0266775	APP, SMARCD3, SRC, CAMK1, LDLRAP1, HOPX
GOTERM_BP_DIRECT	GO:0046716~muscle cell cellular homeostasis	6	0.0266775	GAA, LAMP2, LARGE2, TRIM32, PFKM, MTM1
GOTERM_BP_DIRECT	GO:0030325~adrenal gland development	6	0.0266775	INSR, NF1, ARID5B, PBX1, FSTL3, DKK3
GOTERM_BP_DIRECT	GO:0045879~negative regulation of smoothened signaling pathway	6	0.0266775	ULK3, IFT122, TULP3, BTRC, CD3E, GLI3
GOTERM_BP_DIRECT	GO:0032332~positive regulation of chondrocyte differentiation	6	0.0266775	ACVRL1, ZBTB16, FGF18, SOX9, GLI3, BMP6
GOTERM_BP_DIRECT	GO:0071391~cellular response to estrogen stimulus	5	0.0269642	BCAS3, SFRP1, WBP2, TRIM24, RARA
GOTERM_BP_DIRECT	GO:0051492~regulation of stress fiber assembly	5	0.0269642	MYOC, ALMS1, ASAP3, TSC1, PIK3R1
GOTERM_BP_DIRECT	GO:0010952~positive regulation of peptidase activity	5	0.0269642	APP, PINK1, PCOLCE2, CAV1, FBLN1
GOTERM_BP_DIRECT	GO:0045184~establishment of protein localization	9	0.0288052	WBP2, DLG4, ITGA2, SMYD3, MCC, DZIP1, NPNT, PDZD7, ZDHHC15
GOTERM_BP_DIRECT	GO:0007368~determination of left/right symmetry	11	0.0288743	TBX1, DYNC2H1, GALNT11, LEFTY1, CITED2, BBS7, PCSK6, PKD2, ACVR2A, PSKH1, DISP1
GOTERM_BP_DIRECT	GO:0001666~response to hypoxia	25	0.02915	ACVRL1, CITED2, ITPR2, PLOD1, LIMD1, AGER, MECP2, EDNRA, EP300, POSTN, CREBBP, EGLN2, BAD, BNIP3, CAV1, ITGA2, ARNT, AGTRAP, VEGFD, PML, KCNMA1, NF1, CRYAB, AJUBA, BIRC2
GOTERM_BP_DIRECT	GO:0040014~regulation of multicellular organism growth	7	0.0292209	GAMT, STAT5B, APP, MBD5, PIK3CA, CACNA2D2, FGFR2
GOTERM_BP_DIRECT	GO:0006027~glycosaminoglycan catabolic process	7	0.0292209	HGSNAT, SDC4, IDUA, SDC2, GPC2, AGRN, GPC6
GOTERM_BP_DIRECT	GO:0002053~positive regulation of mesenchymal cell proliferation	7	0.0292209	TBX1, PDGFA, IRS2, SOX9, FGFR2, FGFR1, FOXP1
GOTERM_BP_DIRECT	GO:0019216~regulation of lipid metabolic process	7	0.0292209	ID2, IRS2, NR1D2, TNFAIP8L3, NR1D1, ADIPOR1, PLPP1
GOTERM_BP_DIRECT	GO:0045930~negative regulation of mitotic cell cycle	7	0.0292209	FOXC1, TIMP2, TRIM35, GAS1, EGFR, PML, PTPN3
GOTERM_BP_DIRECT	GO:2001244~positive regulation of intrinsic apoptotic signaling pathway	8	0.0295959	FLCN, PLEKHF1, BAD, PRKRA, CAV1, BCL2, IL20RA, BMF
GOTERM_BP_DIRECT	GO:0071364~cellular response to epidermal growth factor stimulus	8	0.0295959	STAT5B, ID1, DAB2IP, INPP5K, SNAI2, SOX9, EGFR, ZFP36L2
GOTERM_BP_DIRECT	GO:0071526~semaphorin-plexin signaling pathway	8	0.0295959	SEMA5A, SEMA6C, SEMA3C, SEMA3D, PLXNA2, PLXNB1, SEMA3E, MET
GOTERM_BP_DIRECT	GO:0071260~cellular response to mechanical stimulus	13	0.0299805	MAP3K2, MAP3K1, BAD, BNIP3, ITGA2, SCX, EGFR, BMP6, TNFRSF1A, BAG3, FAS, SOX9, MAPK3
KEGG_PATHWAY	hsa05412:Arrhythmogenic right ventricular cardiomyopathy (ARVC)	12	0.0299931	CACNB1, TCF7L2, CACNB2, CACNB3, SGCD, ITGA4, ITGB4, ITGA2, CACNA2D2, ITGAV, CACNA1C, ITGB6
KEGG_PATHWAY	hsa05414:Dilated cardiomyopathy	14	0.0301195	ITGA4, ITGB4, ITGA2, CACNA2D2, CACNA1C, ADCY1, ADCY6, CACNB1, CACNB2, CACNB3, SGCD, ADCY9, ITGAV, ITGB6
KEGG_PATHWAY	hsa04972:Pancreatic secretion	15	0.0309796	PLA2G2F, RAB3D, TRPC1, SCTR, ATP2A3, ATP2B4, PLA2G3, ITPR2, ITPR3, ADCY1, ADCY6, BST1, ADCY9, PLCB4, KCNMA1
KEGG_PATHWAY	hsa04310:Wnt signaling pathway	20	0.0315337	APC2, TCF7L2, FZD3, CREBBP, FZD2, WNT5B, FZD7, WNT7B, PRICKLE2, FZD9, NFATC1, AXIN2, PPP3CA, CCND3, SFRP1, PLCB4, DAAM1, EP300, RAC3, BTRC
GOTERM_BP_DIRECT	GO:0033689~negative regulation of osteoblast proliferation	4	0.0315339	GREM1, SFRP1, BCL2, PLXNB1
GOTERM_BP_DIRECT	GO:1900744~regulation of p38MAPK cascade	4	0.0315339	PER1, PHLPP1, DAB2IP, RASGRP1
GOTERM_BP_DIRECT	GO:0035148~tube formation	4	0.0315339	BCAS3, ATOH8, DAB2IP, SDCCAG8
GOTERM_BP_DIRECT	GO:0007169~transmembrane receptor protein tyrosine kinase signaling pathway	16	0.0315839	DDR1, INSR, IL31RA, TYK2, PIK3CB, CD3E, EGFR, PTPRG, CNKSR1, AHI1, NTF3, CD7, NPTN, NRTN, CSPG4, MET
KEGG_PATHWAY	hsa04071:Sphingolipid signaling pathway	18	0.0318719	CERS5, SGMS1, PPP2R5B, PIK3CB, PIK3R1, PPP2R3A, SGMS2, PPP2R5C, GNAI1, PLD2, TNFRSF1A, PLCB4, PIK3CA, SMPD1, BCL2, RAC3, S1PR5, MAPK3
GOTERM_BP_DIRECT	GO:0008283~cell proliferation	46	0.0324566	YAP1, PDXK, FOXC1, CHRM1, CITED2, SRC, IRS2, FGF1, CRIP1, EGFR, ZFP36L2, GLI2, EDNRA, PES1, FPGS, ANXA7, FAM83D, SRGAP2, CD34, APPL2, TBX1, APC2, TCF7L2, ITGA2, EMP1, VEGFD, AXIN2, GRHL2, SKI, DAB2, FER, CDK7, CDK3, COL4A3, HOXB4, BCL2, UBE2V2, PTPN6, CSPG4, TGFBI, PRKD1, TACC2, GAS6, MET, BCAR1, RAPGEF3
KEGG_PATHWAY	hsa04911:Insulin secretion	14	0.032829	ATF2, RAB3A, ITPR3, CACNA1C, ADCY1, ADCY6, ADCY9, PLCB4, CREB3L4, KCNMA1, CREB3L2, KCNN1, VAMP2, TRPM4
GOTERM_BP_DIRECT	GO:0034614~cellular response to reactive oxygen species	6	0.0329197	FER, SRC, PTPRK, MPV17, PKD2, PDK2
GOTERM_BP_DIRECT	GO:0042474~middle ear morphogenesis	6	0.0329197	TBX1, PRKRA, NOG, HOXA2, RPL38, FGFR1
GOTERM_BP_DIRECT	GO:0051568~histone H3-K4 methylation	6	0.0329197	KMT2E, KMT2D, KMT2A, SETD1B, KMT2C, ASH1L
GOTERM_BP_DIRECT	GO:0043984~histone H4-K16 acetylation	6	0.0329197	KMT2A, KANSL1, PHF20, MSL2, JADE2, KANSL1L
GOTERM_BP_DIRECT	GO:0014911~positive regulation of smooth muscle cell migration	6	0.0329197	POSTN, SRC, ITGA2, PDGFB, BCL2, FOXO4
GOTERM_BP_DIRECT	GO:0032024~positive regulation of insulin secretion	9	0.0329693	PFKFB2, TCF7L2, GLUD1, NLGN2, BAD, IRS2, DOC2B, PFKM, SIRT3
GOTERM_BP_DIRECT	GO:0007507~heart development	26	0.0331311	FOXC1, CALCRL, CITED2, PDGFB, PTN, CACNA1C, PKD2, CRIP1, PKD1, GLI3, GLI2, PDLIM3, EDNRA, RB1CC1, RPS6KA2, SH3PXD2B, EP300, PSKH1, MEF2A, TBX1, HOPX, POU6F1, ID1, NF1, ZFPM1, FREM2
GOTERM_BP_DIRECT	GO:0016573~histone acetylation	8	0.0343755	MECP2, NCOA2, ATF2, CREBBP, KAT6B, PCGF2, NCOA3, CPA4
KEGG_PATHWAY	hsa05213:Endometrial cancer	10	0.0349883	APC2, TCF7L2, PIK3CA, BAD, AXIN2, PIK3CB, PIK3R1, FOXO3, EGFR, MAPK3
GOTERM_BP_DIRECT	GO:0042752~regulation of circadian rhythm	10	0.0349922	PER1, ID2, CRY2, FBXL3, NR1D2, NR1D1, ADCY1, BTRC, PPARGC1A, PML
GOTERM_BP_DIRECT	GO:0071560~cellular response to transforming growth factor beta stimulus	10	0.0349922	ACVRL1, SFRP1, POSTN, CAV1, XCL1, SCX, SOX9, PPARGC1A, ZFP36L2, SMAD7
GOTERM_BP_DIRECT	GO:1900153~positive regulation of nuclear-transcribed mRNA catabolic process, deadenylation-dependent decay	5	0.0350344	TNRC6C, CPEB3, TOB1, ZFP36L2, TNRC6B
GOTERM_BP_DIRECT	GO:0043409~negative regulation of MAPK cascade	5	0.0350344	P2RX7, DUSP1, CAV1, NF1, ASH1L
KEGG_PATHWAY	hsa04962:Vasopressin-regulated water reabsorption	9	0.0350838	DYNC2H1, DYNC1LI2, RAB5B, ADCY9, CREB3L4, CREB3L2, RAB5A, ADCY6, VAMP2
KEGG_PATHWAY	hsa05166:HTLV-I infection	32	0.0357527	ATF2, PDGFB, PDGFA, GPS2, CD3G, ADCY1, PIK3CB, PIK3R1, CD3E, ADCY6, PPP3CA, CCND3, RRAS, EP300, APC2, MAP3K3, STAT5B, FZD3, CREBBP, FZD2, MAP3K1, WNT5B, FZD7, WNT7B, FZD9, NFATC1, TNFRSF1A, POLE4, MRAS, ADCY9, PIK3CA, TLN1
GOTERM_BP_DIRECT	GO:0035019~somatic stem cell population maintenance	12	0.0364326	SKI, YAP1, BCL9, SFRP1, LDB1, NOG, SOX9, KLF4, RBPJ, ZFP36L2, PBX1, BCL9L
GOTERM_BP_DIRECT	GO:0007409~axonogenesis	16	0.0371159	RTN4R, APP, BRSK1, LINGO4, NUMBL, RAB3A, AMIGO1, CCK, ADCY1, FLOT1, S100A6, BCL2, ULK2, NRCAM, APBB1, FGFR2
GOTERM_BP_DIRECT	GO:0060348~bone development	9	0.0375246	VKORC1, MYOC, IFT172, NPR2, SH3PXD2B, TULP3, BBX, SMAD9, FGFR2
GOTERM_BP_DIRECT	GO:0051496~positive regulation of stress fiber assembly	9	0.0375246	ARHGEF10, SFRP1, SDC4, MYOC, LPAR1, ARHGEF5, RAPGEF3, PPM1F, PFN2
KEGG_PATHWAY	hsa05410:Hypertrophic cardiomyopathy (HCM)	13	0.0378243	PRKAB2, ITGA4, ITGB4, ITGA2, CACNA2D2, PRKAG2, CACNA1C, CACNB1, CACNB2, CACNB3, SGCD, ITGAV, ITGB6
GOTERM_BP_DIRECT	GO:0007266~Rho protein signal transduction	10	0.0392824	CNKSR1, RTKN, BCL6, CDC42EP3, CDC42EP2, ARHGEF3, CDH13, CDC42EP1, CTNNAL1, ARHGAP4
KEGG_PATHWAY	hsa00565:Ether lipid metabolism	9	0.0395281	PLA2G2F, GAL3ST1, LPCAT2, PLA2G3, PLA2G4A, PLPP3, PLPP1, PLD3, PLD2
GOTERM_BP_DIRECT	GO:0030162~regulation of proteolysis	6	0.0399977	ABTB2, ABTB1, BTBD2, LTBP4, BTBD11, BTBD6
GOTERM_BP_DIRECT	GO:0048844~artery morphogenesis	6	0.0399977	TBX1, FOXC1, ZMIZ1, NF1, HOXA1, SMAD7
GOTERM_BP_DIRECT	GO:0051894~positive regulation of focal adhesion assembly	6	0.0399977	SFRP1, SDC4, MYOC, TSC1, FMN1, PPM1F
GOTERM_BP_DIRECT	GO:2000378~negative regulation of reactive oxygen species metabolic process	6	0.0399977	PINK1, BNIP3, BCL2, CRYAB, SIRT2, SIRT3
GOTERM_BP_DIRECT	GO:0035335~peptidyl-tyrosine dephosphorylation	16	0.0401294	MTMR3, DUSP1, PTPRM, PTPN21, PTPRK, DUSP8, PTPN14, DUSP16, DUSP14, PTPRG, CDC25B, MTM1, DUSP23, PTPRB, PTPN6, PTPN3
GOTERM_BP_DIRECT	GO:0051881~regulation of mitochondrial membrane potential	7	0.0408103	PINK1, PID1, ADORA2A, BCL2, CLIC1, SLC25A36, SPG20
GOTERM_BP_DIRECT	GO:0016050~vesicle organization	7	0.0408103	PINK1, PLEKHF1, ZFYVE16, CAV2, CAV1, SNX33, SNX7
GOTERM_BP_DIRECT	GO:0007616~long-term memory	7	0.0408103	MECP2, CAMK4, EIF2AK4, ADCY1, CPEB3, PJA2, SHANK1
KEGG_PATHWAY	hsa04540:Gap junction	14	0.0420057	MAP3K2, SRC, PDGFB, LPAR1, PDGFA, ITPR2, ITPR3, ADCY1, EGFR, ADCY6, GNAI1, ADCY9, PLCB4, MAPK3
GOTERM_BP_DIRECT	GO:0031338~regulation of vesicle fusion	9	0.0424835	RABGAP1L, TBC1D9B, RABGAP1, TBC1D5, TBC1D8, TBC1D2B, TBC1D12, EVI5L, TBC1D16
GOTERM_BP_DIRECT	GO:0007184~SMAD protein import into nucleus	4	0.0440888	ZFYVE9, TOB1, SPTBN1, PML
GOTERM_BP_DIRECT	GO:0010907~positive regulation of glucose metabolic process	4	0.0440888	IRS1, SRC, IRS2, GPLD1
GOTERM_BP_DIRECT	GO:0048012~hepatocyte growth factor receptor signaling pathway	4	0.0440888	HPN, MET, SIRT2, BCAR1
GOTERM_BP_DIRECT	GO:0003014~renal system process	4	0.0440888	RRM2B, BCL2, FAS, PKN1
GOTERM_BP_DIRECT	GO:0034405~response to fluid shear stress	4	0.0440888	P2RX7, P2RX4, CITED2, PKD1
GOTERM_BP_DIRECT	GO:0032836~glomerular basement membrane development	4	0.0440888	MYO1E, COL4A4, COL4A3, MPV17
GOTERM_BP_DIRECT	GO:0010633~negative regulation of epithelial cell migration	5	0.0443512	DAB2IP, MCC, ADIPOR1, PFN2, PTPRG
GOTERM_BP_DIRECT	GO:0006357~regulation of transcription from RNA polymerase II promoter	53	0.0448717	ATF2, ECM1, THRA, RNF14, ARID4B, DBP, ZMYM4, ZMYM6, CIR1, BBS7, PKNOX2, TEAD3, TEAD4, TCF12, ARID5A, VEZF1, MITF, SOX12, FOXP4, OVOL3, FOXP1, RBL2, MAF, CTDSP1, SMARCD3, TSHZ2, FOXK1, FOXO3, FSTL3, PURA, ELMSAN1, CAMTA2, HOXC6, ZSCAN18, TBX1, ABCA2, TCF7L2, STAT5B, JUND, FOXJ3, ATP2B4, RFXANK, SMARCA2, TBX3, HOPX, MED13L, TEF, SP4, TCEA3, KLF9, MAFF, MAFK, PKN1
GOTERM_BP_DIRECT	GO:0030177~positive regulation of Wnt signaling pathway	8	0.0454045	SKI, KANK1, MACF1, SFRP1, ZRANB1, LGR6, FGFR2, DACT1
GOTERM_BP_DIRECT	GO:0048536~spleen development	8	0.0454045	EPB42, KMT2A, CITED2, BCL2, HOXB4, FAS, PKN1, PBX1
GOTERM_BP_DIRECT	GO:0006915~apoptotic process	66	0.045436	STEAP3, HIP1, PLEKHF1, RTKN, ARRB1, NR3C1, SH3RF1, SHF, PPP1R13L, ADAMTSL4, BCL7C, DPF1, EP300, MAP3K8, IFT57, TNS4, RNF152, RBM5, MEF2A, PEG3, MAP1S, DAPK2, PAWR, NISCH, GREM1, RABEP1, ADORA2A, ADAM15, PLSCR3, TRAF5, MZB1, TAX1BP1, CDIP1, TNFRSF25, ELMO3, PRKD1, BIRC7, GAS6, KANK2, PHLPP1, SGMS1, KMT2A, GRAMD4, DRAM1, EPB41L3, BMF, APBB1, MEF2D, MAPK3, TFAP2B, MAP3K1, CADM1, BAD, BNIP3, ZBTB16, …
GOTERM_BP_DIRECT	GO:0038028~insulin receptor signaling pathway via phosphatidylinositol 3-kinase	3	0.0457373	FER, C2CD5, PIK3CA
GOTERM_BP_DIRECT	GO:0010766~negative regulation of sodium ion transport	3	0.0457373	WNK1, NEDD4, WNK4
GOTERM_BP_DIRECT	GO:0060534~trachea cartilage development	3	0.0457373	RARG, RARA, SOX9
GOTERM_BP_DIRECT	GO:0018916~nitrobenzene metabolic process	3	0.0457373	GSTM3, GSTM2, GSTM1
GOTERM_BP_DIRECT	GO:0032226~positive regulation of synaptic transmission, dopaminergic	3	0.0457373	PINK1, FLOT1, ARRB2
GOTERM_BP_DIRECT	GO:0060971~embryonic heart tube left/right pattern formation	3	0.0457373	CITED2, IFT122, MEGF8
GOTERM_BP_DIRECT	GO:0048873~homeostasis of number of cells within a tissue	7	0.0475526	P2RX7, KMT2A, CD7, BCL2, IL20RB, RAC3, ADD1
GOTERM_BP_DIRECT	GO:0046627~negative regulation of insulin receptor signaling pathway	7	0.0475526	KANK1, LMBRD1, PID1, IRS1, GPR21, INPP5K, TSC1
GOTERM_BP_DIRECT	GO:0010842~retina layer formation	6	0.0479288	AHI1, SDK1, TFAP2B, PTPRM, FJX1, SDK2
GOTERM_BP_DIRECT	GO:0090103~cochlea morphogenesis	6	0.0479288	TBX1, FZD2, HPN, HOXA1, SOX9, GLI2
GOTERM_BP_DIRECT	GO:0031334~positive regulation of protein complex assembly	6	0.0479288	ICE1, CDC42EP2, PPP2R5B, FNIP1, AJUBA, SPIDR
KEGG_PATHWAY	hsa05161:Hepatitis B	20	0.0487252	IFNA5, ATF2, STAT5B, CREBBP, MAP3K1, SRC, BAD, NFATC1, PIK3CB, PIK3R1, TICAM1, DDB2, IFIH1, PIK3CA, CREB3L4, CREB3L2, BCL2, FAS, EP300, MAPK3
GOTERM_BP_DIRECT	GO:0016477~cell migration	24	0.048785	APC2, ZRANB1, FOXC1, SDC4, SDC2, ASAP3, TYK2, PTPRK, PIK3CB, LIMD1, EFNA1, FUT8, STRIP2, PALLD, ITGAV, PLXNB1, ELMO3, CSPG4, FAM83D, GAS6, GPC6, HOXA5, BCAR1, FGFR1
KEGG_PATHWAY	hsa04931:Insulin resistance	16	0.0488446	MLXIP, PRKAB2, IRS1, INSR, PRKAG2, IRS2, PIK3CB, PYGL, PIK3R1, TNFRSF1A, PIK3CA, CREB3L4, RPS6KA2, CREB3L2, SLC27A3, PPARGC1A
GOTERM_BP_DIRECT	GO:0050679~positive regulation of epithelial cell proliferation	11	0.0490062	TBX1, SFRP1, BAD, ID1, NOG, SOX9, FGF1, EGFR, FGFR2, BMP6, FOXP1
KEGG_PATHWAY	hsa05230:Central carbon metabolism in cancer	11	0.0503492	PIK3CA, PIK3CB, PIK3R1, MET, PFKM, EGFR, FGFR2, SIRT3, FGFR1, GLS, MAPK3
KEGG_PATHWAY	hsa04971:Gastric acid secretion	12	0.0518161	ADCY9, PLCB4, KCNK10, KCNJ15, ITPR2, KCNJ16, CALML3, ITPR3, ADCY1, KCNK2, ADCY6, GNAI1
KEGG_PATHWAY	hsa05221:Acute myeloid leukemia	10	0.0529099	TCF7L2, STAT5B, PIK3CA, BAD, ZBTB16, RARA, PIK3CB, PIK3R1, PML, MAPK3
GOTERM_BP_DIRECT	GO:0008542~visual learning	9	0.0536531	MECP2, APP, NDRG4, SYNGAP1, KMT2A, NF1, DDHD2, NPTN, PIAS1
GOTERM_BP_DIRECT	GO:0001755~neural crest cell migration	9	0.0536531	TBX1, SEMA5A, SEMA6C, SEMA3C, GDNF, SEMA3D, NRTN, SEMA3E, OVOL2
GOTERM_BP_DIRECT	GO:0001933~negative regulation of protein phosphorylation	11	0.0539357	IBTK, PID1, CTDSP1, CTDSP2, CD109, DAB2IP, INPP5K, FBLN1, ARRB2, PLPP3, PPARGC1A
GOTERM_BP_DIRECT	GO:0001822~kidney development	14	0.0543022	ROBO2, TFAP2B, MME, ARL3, ARID5B, TSC1, PKD1, BMP6, FSTL3, GLI2, PYGO1, RRM2B, LZTS2, TNS2
GOTERM_BP_DIRECT	GO:0016311~dephosphorylation	14	0.0543022	PFKFB2, NT5C2, DUSP8, DUSP16, INPP4A, NT5C3B, INPP4B, DUSP23, PPP3CA, PHOSPHO1, NT5E, PTPRB, INPP5K, ACPP
GOTERM_BP_DIRECT	GO:0060216~definitive hemopoiesis	5	0.0549149	KMT2A, SP3, HOXB4, HOXB3, ZFP36L2
GOTERM_BP_DIRECT	GO:0051895~negative regulation of focal adhesion assembly	5	0.0549149	ACVRL1, BCAS3, SRC, DLC1, CLASP2
GOTERM_BP_DIRECT	GO:0060325~face morphogenesis	7	0.0549428	SKI, TBX1, CRISPLD1, RRAS, NOG, SCX, ARID5B
GOTERM_BP_DIRECT	GO:0048706~embryonic skeletal system development	7	0.0549428	HOXB9, NOG, SP3, SCX, ACVR2A, PBX1, HOXC6
GOTERM_BP_DIRECT	GO:0008286~insulin receptor signaling pathway	13	0.0561895	IRS1, CAV2, INSR, IRS2, FOXO4, PIK3R1, BAIAP2L1, PHIP, ATP6V0E2, SOCS7, GPLD1, PDK2, BCAR1
GOTERM_BP_DIRECT	GO:0071300~cellular response to retinoic acid	12	0.0578601	KMT2E, ABCA1, TBX1, YAP1, RARG, WNT5B, FZD7, WNT7B, RARA, HOXA2, SOX9, KLF4
GOTERM_BP_DIRECT	GO:0007257~activation of JUN kinase activity	8	0.0584727	SPAG9, MAP3K2, MAP4K2, WNT7B, DAB2IP, PKN1, BIRC7, MAP4K5
GOTERM_BP_DIRECT	GO:0001568~blood vessel development	8	0.0584727	TBX1, TCF7L2, MAP3K3, RAPGEF2, ITGAV, PLPP3, ANTXR1, TBX3
GOTERM_BP_DIRECT	GO:0030522~intracellular receptor signaling pathway	8	0.0584727	NCOA2, THRA, NCOA3, RORC, ARNT, NR1D2, RORA, NR1D1
GOTERM_BP_DIRECT	GO:0008625~extrinsic apoptotic signaling pathway via death domain receptors	8	0.0584727	BAG3, BAD, DAB2IP, BCL2, NF1, FAS, PIK3R1, TNFRSF1A
GOTERM_BP_DIRECT	GO:0019933~cAMP-mediated signaling	8	0.0584727	GHRHR, ADCY9, ADGRG6, RAPGEF2, SOX9, ADCY1, ADCY6, RAPGEF3
KEGG_PATHWAY	hsa04722:Neurotrophin signaling pathway	17	0.0585765	MAP3K3, MAP3K1, BDNF, IRS1, KIDINS220, BAD, CALML3, PIK3CB, PIK3R1, FOXO3, PIK3CA, CAMK4, RPS6KA2, NTF3, BCL2, SH2B3, MAPK3
GOTERM_BP_DIRECT	GO:0032060~bleb assembly	4	0.0587303	P2RX7, LPAR1, EMP1, ANO6
GOTERM_BP_DIRECT	GO:2000727~positive regulation of cardiac muscle cell differentiation	4	0.0587303	GREM1, EFNB2, ARRB2, FOXP1
GOTERM_BP_DIRECT	GO:0003334~keratinocyte development	4	0.0587303	PALLD, KDF1, FLNB, EXPH5
GOTERM_BP_DIRECT	GO:0010761~fibroblast migration	4	0.0587303	ARID5B, SYNE2, PML, TNS1
GOTERM_BP_DIRECT	GO:0008593~regulation of Notch signaling pathway	4	0.0587303	LFNG, GALNT11, POSTN, CD46
GOTERM_BP_DIRECT	GO:0035414~negative regulation of catenin import into nucleus	4	0.0587303	APC2, DAB2IP, SNAI2, AXIN2
GOTERM_BP_DIRECT	GO:0035136~forelimb morphogenesis	4	0.0587303	TFAP2B, ZBTB16, FMN1, TBX3
GOTERM_BP_DIRECT	GO:0003149~membranous septum morphogenesis	4	0.0587303	FZD2, ID2, NOG, FGFR2
GOTERM_BP_DIRECT	GO:0060174~limb bud formation	4	0.0587303	SEMA3C, PLXNA2, SOX9, FGFR2
GOTERM_BP_DIRECT	GO:0060487~lung epithelial cell differentiation	4	0.0587303	YAP1, NUMA1, SOX9, GRHL2
KEGG_PATHWAY	hsa05211:Renal cell carcinoma	11	0.0600421	FLCN, CREBBP, EGLN2, PIK3CA, PDGFB, EP300, ARNT, PIK3CB, PIK3R1, MET, MAPK3
GOTERM_BP_DIRECT	GO:0071456~cellular response to hypoxia	15	0.0605246	SRC, BAD, BNIP3, SIRT4, RORA, PTN, FOXO3, SIRT2, NPEPPS, SFRP1, PINK1, BCL2, SLC29A1, KCNK2, PPARGC1A
GOTERM_BP_DIRECT	GO:0071392~cellular response to estradiol stimulus	7	0.0629872	SFRP1, RAMP3, ITGA2, NCOA3, PPARGC1A, EGFR, CCDC62
GOTERM_BP_DIRECT	GO:1990090~cellular response to nerve growth factor stimulus	7	0.0629872	APP, KIDINS220, MICALL1, ID1, RAPGEF2, FOXO3, BPTF
GOTERM_BP_DIRECT	GO:0030100~regulation of endocytosis	7	0.0629872	RAB5B, HIP1, ZFYVE16, OPHN1, CDH13, RAB17, RAB5A
GOTERM_BP_DIRECT	GO:0048147~negative regulation of fibroblast proliferation	7	0.0629872	SKI, SFRP1, FTH1, DAB2IP, NF1, PAWR, TRIM32
KEGG_PATHWAY	hsa04150:mTOR signaling pathway	10	0.0637779	PIK3CA, IRS1, RPS6KA2, ULK3, ULK2, TSC1, RICTOR, PIK3CB, PIK3R1, MAPK3
KEGG_PATHWAY	hsa04020:Calcium signaling pathway	23	0.0648547	CHRM1, ATP2A3, ATP2B4, ITPR2, PHKA1, CALML3, ITPR3, CACNA1C, ADCY1, PHKA2, EGFR, P2RX7, PPP3CA, GNA15, EDNRA, P2RX4, ADCY9, PLCB4, STIM1, ADORA2A, ADORA2B, CAMK4, ORAI3
GOTERM_BP_DIRECT	GO:0048041~focal adhesion assembly	6	0.0663771	ITGA2, DLC1, TRIP6, BCL2, PTPRK, AJUBA
GOTERM_BP_DIRECT	GO:0030010~establishment of cell polarity	6	0.0663771	BRSK1, UST, RICTOR, MARK4, PKD1, SDCCAG8
GOTERM_BP_DIRECT	GO:0002092~positive regulation of receptor internalization	6	0.0663771	GREM1, AHI1, TBC1D5, NTF3, ARRB1, ARRB2
GOTERM_BP_DIRECT	GO:0045600~positive regulation of fat cell differentiation	9	0.0665425	SFRP1, WNT5B, ID2, ZBTB16, SH3PXD2B, SNAI2, CREBL2, CCDC3, TRPM4
GOTERM_BP_DIRECT	GO:0007193~adenylate cyclase-inhibiting G-protein coupled receptor signaling pathway	9	0.0665425	GNAZ, GABBR1, ADCY9, P2RY1, HTR1D, LPAR1, ADCY1, ADCY6, GNAI1
GOTERM_BP_DIRECT	GO:2000785~regulation of autophagosome assembly	5	0.0667083	MTMR3, TBC1D12, AMBRA1, RAB5A, RAB33B
GOTERM_BP_DIRECT	GO:0015012~heparan sulfate proteoglycan biosynthetic process	5	0.0667083	HS3ST3B1, EXT1, B3GAT3, XYLT1, EXTL3
GOTERM_BP_DIRECT	GO:0030048~actin filament-based movement	5	0.0667083	MYO1E, MYO6, WIPF3, MYH14, WASF2
GOTERM_BP_DIRECT	GO:2000811~negative regulation of anoikis	5	0.0667083	PIK3CA, SRC, CAV1, BCL2, SNAI2
GOTERM_BP_DIRECT	GO:0010628~positive regulation of gene expression	33	0.0677425	CALCOCO1, EDA, PID1, SGMS1, CITED2, PLAG1, HPN, PDGFB, SCX, FBLN1, ARRB2, PIK3CB, CD3E, PPM1F, RPS6KA2, CD34, SRPK2, PIAS3, GSN, NCOA3, CAV1, NOG, EIF2AK3, PAWR, MITF, KLF4, P2RX7, ID2, TRPV4, ID1, NOS1AP, CD46, GAS6
GOTERM_BP_DIRECT	GO:0048010~vascular endothelial growth factor receptor signaling pathway	12	0.0683684	FOXC1, PIK3CA, SRC, HSPB1, VEGFD, ITGAV, PRKD2, PRKD1, PIK3CB, PIK3R1, WASF2, BCAR1
KEGG_PATHWAY	hsa04713:Circadian entrainment	14	0.0700814	CALML3, ITPR3, CACNA1C, ADCY1, ADCY6, GNAI1, GNAO1, PER1, ADCY9, PLCB4, PER3, GNG7, NOS1AP, MAPK3
KEGG_PATHWAY	hsa00564:Glycerophospholipid metabolism	14	0.0700814	PLA2G2F, DGKA, CHAT, PLA2G4A, PLA2G3, PLD3, PLD2, PLA2G15, PHOSPHO1, LPCAT2, GPAT3, PLPP3, PLPP1, CDS2
KEGG_PATHWAY	hsa04970:Salivary secretion	13	0.0708511	ATP2B4, ITPR2, CALML3, ITPR3, ADCY1, BEST2, ADCY6, BST1, ADCY9, PLCB4, TRPV6, KCNMA1, VAMP2
GOTERM_BP_DIRECT	GO:0006461~protein complex assembly	17	0.0714303	CARD10, CREBBP, KMT2A, CD3G, MITF, CD3E, PML, TAPBP, SLC7A6, DLG4, DLG5, FAS, SOX9, PPARGC1A, VAMP2, SHANK1, MAPK3
GOTERM_BP_DIRECT	GO:0021942~radial glia guided migration of Purkinje cell	3	0.0715823	RERE, RBFOX2, SOCS7
GOTERM_BP_DIRECT	GO:0010637~negative regulation of mitochondrial fusion	3	0.0715823	VAT1, BNIP3, OMA1
GOTERM_BP_DIRECT	GO:0090074~negative regulation of protein homodimerization activity	3	0.0715823	SPAG9, ITGA4, ID1
GOTERM_BP_DIRECT	GO:0045794~negative regulation of cell volume	3	0.0715823	P2RX7, KCNMA1, ANO6
GOTERM_BP_DIRECT	GO:0065004~protein-DNA complex assembly	3	0.0715823	TCF4, SOX12, PIAS1
GOTERM_BP_DIRECT	GO:2000615~regulation of histone H3-K9 acetylation	3	0.0715823	KMT2A, CAMK1, RAPGEF3
GOTERM_BP_DIRECT	GO:1901727~positive regulation of histone deacetylase activity	3	0.0715823	PINK1, PRKD2, PRKD1
GOTERM_BP_DIRECT	GO:1903307~positive regulation of regulated secretory pathway	3	0.0715823	RAB3A, RAB3D, UNC13D
GOTERM_BP_DIRECT	GO:0038033~positive regulation of endothelial cell chemotaxis by VEGF-activated vascular endothelial growth factor receptor signaling pathway	3	0.0715823	HSPB1, PRKD2, PRKD1
GOTERM_BP_DIRECT	GO:0051902~negative regulation of mitochondrial depolarization	3	0.0715823	SRC, BCL2, FZD9
GOTERM_BP_DIRECT	GO:0086045~membrane depolarization during AV node cell action potential	3	0.0715823	CACNB2, CACNA1C, TRPM4
GOTERM_BP_DIRECT	GO:0045053~protein retention in Golgi apparatus	3	0.0715823	VPS13C, VPS13D, SORL1
GOTERM_BP_DIRECT	GO:0048541~Peyer's patch development	3	0.0715823	STAT5B, ID2, RORC
GOTERM_BP_DIRECT	GO:0060676~ureteric bud formation	3	0.0715823	GREM1, GDNF, NOG
GOTERM_BP_DIRECT	GO:0007032~endosome organization	7	0.0716877	RAB5B, PLEKHF1, HOOK2, TMEM127, ANXA8, PIK3C3, SNX33
GOTERM_BP_DIRECT	GO:0003007~heart morphogenesis	7	0.0716877	TBX1, LEFTY1, ZMIZ1, GAA, DLC1, INSR, EPHB4
GOTERM_BP_DIRECT	GO:0042733~embryonic digit morphogenesis	10	0.0724929	CREBBP, ZBTB16, NOG, TMEM107, IFT122, TULP3, GRHL2, GLI3, TBX3, GLI2
GOTERM_BP_DIRECT	GO:0030326~embryonic limb morphogenesis	8	0.0736362	SKI, GREM1, DYNC2H1, ACD, MBNL1, MEGF8, PBX1, FGFR1
GOTERM_BP_DIRECT	GO:0006469~negative regulation of protein kinase activity	15	0.0744456	RTN4R, HSPB1, PRKAG2, ASPN, PPM1F, DBNDD2, ADORA2A, RTN4RL1, CAMK2N1, NF1, INPP5K, PKN1, SMYD3, SOCS6, SOCS7
GOTERM_BP_DIRECT	GO:0060765~regulation of androgen receptor signaling pathway	4	0.0753309	KDM5D, RNF14, EP300, ARRB2
GOTERM_BP_DIRECT	GO:0060213~positive regulation of nuclear-transcribed mRNA poly(A) tail shortening	4	0.0753309	TNRC6C, CPEB3, TOB1, TNRC6B
GOTERM_BP_DIRECT	GO:0000185~activation of MAPKKK activity	4	0.0753309	MAP4K2, DAB2IP, MAP4K5, MAP4K3
GOTERM_BP_DIRECT	GO:0030857~negative regulation of epithelial cell differentiation	4	0.0753309	YAP1, CAV1, SOX9, TBX3
GOTERM_BP_DIRECT	GO:0007016~cytoskeletal anchoring at plasma membrane	4	0.0753309	EPB41L3, FLNB, TLN1, SHANK1
GOTERM_BP_DIRECT	GO:0042592~homeostatic process	4	0.0753309	CREBBP, WNT7B, IL31RA, MPV17
GOTERM_BP_DIRECT	GO:0033169~histone H3-K9 demethylation	4	0.0753309	PHF2, KDM3B, JMJD1C, HR
GOTERM_BP_DIRECT	GO:0031076~embryonic camera-type eye development	4	0.0753309	RARG, PPP1R13L, RARA, TULP3
GOTERM_BP_DIRECT	GO:1901653~cellular response to peptide	4	0.0753309	ID1, KLF4, KLF15, KLF3
KEGG_PATHWAY	hsa04919:Thyroid hormone signaling pathway	16	0.0763827	PFKFB2, NCOA2, CREBBP, THRA, SRC, BAD, NCOA3, PIK3CB, PIK3R1, MED13L, RCAN1, PLCB4, PIK3CA, EP300, ITGAV, MAPK3
KEGG_PATHWAY	hsa05100:Bacterial invasion of epithelial cells	12	0.076648	PIK3CA, CAV2, SRC, CAV1, CLTA, CBLB, ELMO3, PIK3CB, PIK3R1, WASF2, MET, BCAR1
GOTERM_BP_DIRECT	GO:0043087~regulation of GTPase activity	11	0.0768605	SYDE1, FGD6, SYNGAP1, BCL6, DAB2IP, NF1, PLXNB1, RICTOR, AJUBA, ARHGEF5, NGEF
GOTERM_BP_DIRECT	GO:0043627~response to estrogen	11	0.0768605	RCAN1, GSTM3, GHRHR, KMT2D, ARSA, CITED2, CAV1, EP300, TRIM25, TNFRSF11B, GLI3
GOTERM_BP_DIRECT	GO:0030878~thyroid gland development	6	0.0768868	TBX1, THRA, HOXA3, HOXB3, HOXA5, MAPK3
GOTERM_BP_DIRECT	GO:0070372~regulation of ERK1 and ERK2 cascade	6	0.0768868	RRAS, PTPN6, FAM83D, RASGRP1, ARHGEF5, FGFR2
GOTERM_BP_DIRECT	GO:0007569~cell aging	6	0.0768868	WRN, MNT, CITED2, ZMIZ1, BCL2, TBX3
GOTERM_BP_DIRECT	GO:0046513~ceramide biosynthetic process	6	0.0768868	P2RX7, CERS5, SGMS1, SMPD1, SGMS2, ALOXE3
GOTERM_BP_DIRECT	GO:0022604~regulation of cell morphogenesis	6	0.0768868	ZRANB1, ZMYM4, ZMYM6, PHIP, SH3D19, BCL9L
GOTERM_BP_DIRECT	GO:0000188~inactivation of MAPK activity	6	0.0768868	DUSP1, CAV1, GPS2, DUSP8, DUSP16, DUSP14
GOTERM_BP_DIRECT	GO:0060324~face development	5	0.0796978	RARG, RARA, HOXB3, GRHL2, MAPK3
GOTERM_BP_DIRECT	GO:0061512~protein localization to cilium	5	0.0796978	BBS1, TULP4, IFT122, BBS9, WDR35
GOTERM_BP_DIRECT	GO:0048384~retinoic acid receptor signaling pathway	5	0.0796978	KMT2E, TBX1, RARG, RARA, PML
GOTERM_BP_DIRECT	GO:0045022~early endosome to late endosome transport	5	0.0796978	HOOK2, KIF16B, LMTK2, PIK3C3, RAB5A
GOTERM_BP_DIRECT	GO:0006970~response to osmotic stress	5	0.0796978	NFAT5, ATF2, TSC22D3, KCNMA1, EGFR
GOTERM_BP_DIRECT	GO:0007030~Golgi organization	12	0.0800307	DYNC2H1, BCAS3, CUL7, ATP8B3, ATP8B2, GOLGB1, GOLPH3L, PRKD1, KIFC3, TJAP1, DNAJC28, CLASP2
KEGG_PATHWAY	hsa00310:Lysine degradation	9	0.0811052	KMT2E, KMT2D, KMT2A, SETD1B, KMT2C, SETD7, OGDHL, PLOD1, ASH1L
GOTERM_BP_DIRECT	GO:0035914~skeletal muscle cell differentiation	9	0.0811858	BCL9, HLF, CITED2, MAFF, SCX, HIVEP3, FOXN2, MEF2D, BCL9L
GOTERM_BP_DIRECT	GO:0070527~platelet aggregation	8	0.0820088	CSRP1, STXBP3, HSPB1, PTPN6, PIK3CB, TLN1, GAS6, CLIC1
KEGG_PATHWAY	hsa04630:Jak-STAT signaling pathway	19	0.0822794	IFNA5, PIAS3, STAT5B, CREBBP, IL20RA, IL20RB, LIFR, TYK2, PIK3CB, PIK3R1, PRLR, PIAS1, IL22RA2, CCND3, PIK3CA, EP300, PTPN6, SOCS7, IL12RB2
KEGG_PATHWAY	hsa04370:VEGF signaling pathway	10	0.0825594	PPP3CA, PIK3CA, SRC, BAD, HSPB1, PLA2G4A, RAC3, PIK3CB, PIK3R1, MAPK3
GOTERM_BP_DIRECT	GO:0010629~negative regulation of gene expression	19	0.0850589	BBS2, ACVRL1, CITED2, PLAG1, PDGFB, WWP2, CNPY2, KLF4, CD3E, RBL2, FLCN, SFRP1, PINK1, ID2, ANXA7, DIP2A, CD46, CRYAB, CD34
GOTERM_BP_DIRECT	GO:0000209~protein polyubiquitination	24	0.0890371	SHPRH, UBE2B, RNF14, FBXO2, MIB2, NEDD4L, CBLB, UBR2, LNPEP, DDB2, FBXO31, NPEPPS, RNF167, RNF217, UBE2V2, BCL2, LONRF1, BTRC, TRIM32, UNKL, TRIM21, RNF152, FBXL4, BIRC2
KEGG_PATHWAY	hsa05210:Colorectal cancer	10	0.0894874	APC2, TCF7L2, PIK3CA, BAD, BCL2, RAC3, AXIN2, PIK3CB, PIK3R1, MAPK3
GOTERM_BP_DIRECT	GO:0001658~branching involved in ureteric bud morphogenesis	8	0.0909057	GREM1, GDNF, BCL2, SOX9, NPNT, PKD2, GLI3, PBX1
GOTERM_BP_DIRECT	GO:0050919~negative chemotaxis	7	0.0910413	SEMA5A, SEMA6C, SEMA3C, SEMA3D, PDGFA, ITGAV, SEMA3E
GOTERM_BP_DIRECT	GO:0006816~calcium ion transport	12	0.0928615	PPP3CA, CACNB3, CALCRL, RAMP3, TRPV6, TRPC1, CAV1, TRPV4, CACHD1, ATP2A3, ITPR2, PKD2
GOTERM_BP_DIRECT	GO:0030324~lung development	12	0.0928615	RAB3A, WNT7B, FGF18, SP3, EP300, PTN, FGF1, GLI3, EGFR, FGFR2, FSTL3, GLI2
GOTERM_BP_DIRECT	GO:0042127~regulation of cell proliferation	24	0.0931605	JAG2, JUND, RBFOX2, SRC, PLA2G4A, TNFRSF11B, TYK2, PKD2, PIAS1, TNFRSF1A, PURA, NUAK1, BCL6, TRNP1, MZB1, FAS, TXNIP, RAPGEF2, TNFRSF25, SGK3, SOX9, BIRC7, LGR5, BIRC2
GOTERM_BP_DIRECT	GO:0030208~dermatan sulfate biosynthetic process	4	0.0937343	DSEL, UST, CSPG4, CHST14
GOTERM_BP_DIRECT	GO:0022409~positive regulation of cell-cell adhesion	4	0.0937343	CITED2, CD47, FSTL3, SMAD7
GOTERM_BP_DIRECT	GO:0001779~natural killer cell differentiation	4	0.0937343	STAT5B, ID2, SP3, MERTK
GOTERM_BP_DIRECT	GO:1900181~negative regulation of protein localization to nucleus	4	0.0937343	FLCN, TRIM29, OTUD7B, LZTS2
GOTERM_BP_DIRECT	GO:0035413~positive regulation of catenin import into nucleus	4	0.0937343	SEMA5A, KANK1, EGFR, DACT1
GOTERM_BP_DIRECT	GO:0001894~tissue homeostasis	5	0.0938366	P2RX4, SCX, SOX9, CD34, TRIM32
GOTERM_BP_DIRECT	GO:0046827~positive regulation of protein export from nucleus	5	0.0938366	TCF7L2, CAMK1, CTDSPL2, GAS6, RAPGEF3
GOTERM_BP_DIRECT	GO:0043406~positive regulation of MAP kinase activity	10	0.0941213	SRC, FGF18, DIRAS2, PDGFB, PDGFA, FGF1, AJUBA, RASGRP1, EGFR, FGFR1
KEGG_PATHWAY	hsa04910:Insulin signaling pathway	18	0.0943975	PRKAB2, IRS1, BAD, INSR, PRKAG2, CBLB, PHKA1, CALML3, TSC1, IRS2, PIK3CB, PYGL, PIK3R1, PHKA2, PIK3CA, FLOT1, PPARGC1A, MAPK3
GOTERM_BP_DIRECT	GO:0032869~cellular response to insulin stimulus	12	0.0997161	GHRHR, FER, C2CD5, EEF2K, IRS1, SRC, INSR, INPP5K, IRS2, PIK3R1, GPLD1, VAMP2

## Sheet: Table S2D
Table S2D. Differentially expressed genes in Vav2(Onc) TSCs vs SSCs
Probeset	Symbol	logFC	AveExpr	t	P.Value	adj.P.Val	B
10439292	NA	6.92947	8.9874	72.6241	1.73433e-12	5.7779e-08	17.2671
10365974	Dcn	6.41501	9.02107	60.4118	7.45526e-12	5.7779e-08	16.5449
10481627	Lcn2	6.35093	8.99476	28.1636	3.08945e-09	2.10567e-06	12.0577
10606178	Xist	6.23737	8.55435	59.5883	8.31113e-12	5.7779e-08	16.4851
10420362	Gjb2	6.10156	9.94941	30.2759	1.74886e-09	1.4827e-06	12.57
10499891	Sprr1b	6.06262	9.49964	27.9028	3.32384e-09	2.13957e-06	11.9908
10432774	Krt6b	5.74574	10.4422	42.7187	1.15649e-10	3.09027e-07	14.7839
10391061	Krt16	5.69073	9.1854	30.5437	1.63174e-09	1.41798e-06	12.6314
10407435	Akr1c18	5.54185	9.31707	22.0541	2.10269e-08	5.94225e-06	10.2355
10390823	Krt28	5.44085	8.04628	45.2329	7.35919e-11	2.84228e-07	15.1095
10585699	Fabp5	5.29128	10.3167	35.1494	5.39426e-10	8.15237e-07	13.5792
10390798	Krt25	5.21226	9.05387	49.9217	3.37336e-11	1.46573e-07	15.6394
10432799	Krt71	5.15835	9.39896	51.2976	2.72047e-11	1.35091e-07	15.7782
10463551	Elovl3	5.14554	7.73869	20.5717	3.62079e-08	7.44735e-06	9.69677
10542857	Far2	5.05919	9.1624	35.196	5.33816e-10	8.15237e-07	13.5879
10550482	Igfl3	5.00879	8.22037	16.9868	1.60435e-07	1.77602e-05	8.18207
10439299	Stfa3	4.98563	8.51339	34.1751	6.73302e-10	8.7822e-07	13.3945
10404132	Cmah	4.98283	8.6722	17.2496	1.42451e-07	1.65053e-05	8.30487
10490838	Fabp5	4.87735	9.23181	35.3166	5.19607e-10	8.15237e-07	13.6101
10414551	Rnase2b	4.85217	7.75786	31.4381	1.29999e-09	1.22592e-06	12.8311
10467124	Acta2	4.8001	9.20031	25.7274	6.28876e-09	2.95402e-06	11.3983
10349968	Chil1	4.79137	8.82215	12.3891	1.80588e-06	7.827e-05	5.63042
10419034	2610528A11Rik	4.75082	9.39058	25.9484	5.88047e-09	2.89916e-06	11.4615
10440729	Krtap7-1	4.68644	8.10547	20.0061	4.50018e-08	8.66108e-06	9.47891
10432831	Krt73	4.60825	9.00861	36.8026	3.75353e-10	6.86698e-07	13.8755
10505614	Tyrp1	4.46644	8.32961	13.124	1.16539e-06	6.01447e-05	6.0981
10493858	NA	4.38849	10.2993	17.4388	1.30904e-07	1.59098e-05	8.39202
10587315	Gsta4	4.29064	8.59686	28.1747	3.0799e-09	2.10567e-06	12.0605
10379731	Wfdc18	4.21434	7.57999	13.3417	1.02798e-06	5.55719e-05	6.23164
10581824	Fa2h	4.17073	8.65881	17.0727	1.5429e-07	1.71895e-05	8.22244
10500559	Hsd3b6	4.07405	7.39206	9.63232	1.18802e-05	0.000264254	3.59896
10465895	Fads2	4.05429	8.94171	19.6975	5.07967e-08	9.29313e-06	9.35699
10527158	Fscn1	4.03123	9.22856	25.4406	6.8672e-09	3.14084e-06	11.3153
10554789	Ctsc	4.02577	9.35288	31.6949	1.21928e-09	1.21092e-06	12.8869
10596148	Trf	4.01437	8.02205	21.1613	2.90407e-08	6.86382e-06	9.91647
10490923	Car2	4.00778	7.44629	23.2946	1.37025e-08	4.68751e-06	10.6537
10359161	Soat1	3.98675	8.87854	32.8795	9.13138e-10	1.07939e-06	13.1363
10493850	NA	3.98138	11.4428	26.6559	4.76069e-09	2.60849e-06	11.659
10415604	NA	3.97898	8.36771	15.87	2.71387e-07	2.50223e-05	7.63587
10440727	Krtap8-1	3.93593	8.49939	20.4289	3.823e-08	7.63722e-06	9.64244
10493831	S100a8	3.93404	7.44545	6.76693	0.000148141	0.0015181	0.851435
10472538	Dhrs9	3.8772	7.91389	9.40264	1.41888e-05	0.000301601	3.40623
10505623	Lurap1l	3.85669	8.51173	21.7752	2.3226e-08	6.34277e-06	10.1376
10499861	S100a9	3.82734	8.0599	6.80182	0.00014299	0.001479	0.89002
10552516	Klk6	3.77545	8.81999	11.817	2.58258e-06	9.62171e-05	5.24692
10511353	Sdr16c6	3.74445	7.20244	23.2262	1.40218e-08	4.68751e-06	10.6314
10493984	Tchh	3.74092	8.88262	21.1442	2.92246e-08	6.86382e-06	9.9102
10428943	Gsdmc	3.71011	7.33627	15.8181	2.78331e-07	2.50634e-05	7.60949
10456513	Mc5r	3.7076	7.35104	14.47	5.52358e-07	3.7721e-05	6.88984
10608636	NA	3.69057	8.1672	18.785	7.34844e-08	1.14812e-05	8.98308
10506571	Dhcr24	3.59805	10.6882	23.0907	1.46788e-08	4.68751e-06	10.5869
10371446	Bpifc	3.59588	8.70979	19.1632	6.29275e-08	1.0416e-05	9.14054
10390996	Krt35	3.58129	8.28111	20.8471	3.2639e-08	7.1598e-06	9.8003
10552508	Klk7	3.57631	10.0604	11.876	2.48727e-06	9.41802e-05	5.28729
10592044	Tmem45b	3.57318	7.93606	14.1729	6.47602e-07	4.21547e-05	6.72178
10422249	Dct	3.56932	8.95776	14.3594	5.85851e-07	3.92374e-05	6.82769
10469786	Il1f9	3.50989	7.54728	12.0322	2.25337e-06	8.90139e-05	5.39325
10410007	Fbp1	3.48262	6.77045	15.3069	3.58522e-07	2.90494e-05	7.34454
10485445	Ehf	3.4595	8.38337	15.1131	3.95465e-07	3.09603e-05	7.24162
10346843	Nrp2	3.42845	8.09633	20.3724	3.90654e-08	7.71542e-06	9.6208
10351293	Dpt	3.39429	6.45899	5.71898	0.000458341	0.00343815	-0.37861
10454369	Fhod3	3.39187	7.80977	18.1039	9.79102e-08	1.35054e-05	8.69023
10566258	NA	3.33331	8.95117	4.70389	0.00156872	0.00857231	-1.71206
10493864	Sprr2d	3.32362	7.94181	6.42017	0.000212162	0.00196618	0.459926
10410931	Vcan	3.32143	6.9973	11.8513	2.52664e-06	9.48447e-05	5.27043
10440731	Krtap11-1	3.2925	7.94473	15.6459	3.02843e-07	2.60565e-05	7.52128
10420366	Gjb6	3.28794	7.87224	17.8661	1.08491e-07	1.40975e-05	8.58506
10435501	Stfa1	3.28696	8.93029	18.7908	7.33061e-08	1.14812e-05	8.98555
10419854	Slc7a8	3.28098	10.2394	15.1856	3.81179e-07	3.02506e-05	7.28025
10468239	Cyp17a1	3.27632	8.45721	7.69415	6.04034e-05	0.000810039	1.82961
10498024	Slc7a11	3.2546	6.72527	13.4348	9.74855e-07	5.37872e-05	6.28807
10396831	Arg2	3.24147	7.4168	18.2759	9.09754e-08	1.26886e-05	8.76537
10493108	Crabp2	3.23178	8.62252	12.0149	2.27809e-06	8.92742e-05	5.38155
10390816	Krt27	3.23105	8.37065	23.8917	1.12383e-08	4.24612e-06	10.8453
10552469	Klk13	3.20798	7.83287	8.86559	2.18131e-05	0.000401177	2.93887
10452485	Rab31	3.19307	8.66408	21.683	2.40091e-08	6.34277e-06	10.1049
10499899	Sprr1a	3.18825	10.9353	24.0033	1.08352e-08	4.13879e-06	10.8805
10456400	Tubb6	3.18639	8.44173	30.834	1.5146e-09	1.34994e-06	12.6971
10551273	Cyp2g1	3.15083	7.09362	8.23036	3.73456e-05	0.000583733	2.35359
10577641	Tcim	3.11603	7.51662	20.5646	3.63065e-08	7.44735e-06	9.69406
10439009	Apod	3.10131	6.98621	9.57049	1.24575e-05	0.000273737	3.54748
10457686	Dsc2	3.08066	7.40313	13.0897	1.18885e-06	6.06931e-05	6.07687
10552488	Klk10	3.0776	10.0297	12.2344	1.98639e-06	8.27465e-05	5.52841
10575095	Has3	3.0442	7.11647	17.6296	1.20309e-07	1.49355e-05	8.47887
10490159	Pmepa1	2.99338	9.77779	24.1503	1.03288e-08	3.98922e-06	10.9264
10365983	Lum	2.98525	6.15642	5.7874	0.000423997	0.00325416	-0.293913
10390963	Krt33a	2.98376	7.91839	11.6746	2.82999e-06	0.000102469	5.14865
10454134	Dsg4	2.9714	6.91345	16.6671	1.85855e-07	1.93733e-05	8.02977
10605051	Trex2	2.95983	8.79268	9.76886	1.07084e-05	0.000247818	3.7116
10531931	Sparcl1	2.94332	7.44508	6.04739	0.00031711	0.00264335	0.0221707
10561025	Cnfn	2.93615	8.58215	7.2729	8.98134e-05	0.00106732	1.3971
10540897	Pparg	2.93124	7.53787	18.6282	7.84329e-08	1.17514e-05	8.91674
10495659	Cnn3	2.92782	8.89961	23.166	1.43094e-08	4.68751e-06	10.6117
10482762	NA	2.92378	8.75428	14.7849	4.68209e-07	3.41911e-05	7.06406
10406852	NA	2.9231	7.87497	15.5162	3.22919e-07	2.73772e-05	7.45412
10588043	Rbp2	2.92009	7.70874	12.575	1.613e-06	7.31958e-05	5.75123
10523451	Anxa3	2.91712	7.05845	22.2047	1.99372e-08	5.72743e-06	10.2878
10447649	Fndc1	2.91147	8.17329	12.6172	1.57247e-06	7.15434e-05	5.77843
10457707	Dsc1	2.90923	9.1918	20.542	3.66193e-08	7.44735e-06	9.68548
10435504	Csta3	2.89911	6.38731	7.1908	9.72326e-05	0.00112773	1.31055
10486403	Pla2g4e	2.89756	7.64459	9.21916	1.63952e-05	0.000333272	3.24925
10406270	Glrx	2.89242	8.00686	11.1394	4.02811e-06	0.000127885	4.76873
10518147	Pdpn	2.88846	8.41364	26.8087	4.55162e-09	2.59259e-06	11.7008
10342735	NA	2.8667	8.60924	10.3984	6.73871e-06	0.000181116	4.21318
10523190	Parm1	2.86037	8.88637	17.8196	1.10707e-07	1.42525e-05	8.56431
10476301	Smox	2.85981	9.3264	15.4771	3.29257e-07	2.78045e-05	7.43377
10449807	Ephx3	2.85951	8.89912	12.933	1.30304e-06	6.39742e-05	5.97909
10431962	Endou	2.85673	7.56127	13.7077	8.36038e-07	4.9172e-05	6.45122
10362138	Vnn1	2.84997	6.61589	15.4739	3.29775e-07	2.78045e-05	7.43212
10552500	Klk8	2.82596	8.12631	8.63437	2.64283e-05	0.000457263	2.73007
10450038	Angptl4	2.82307	7.87893	14.8104	4.6204e-07	3.38116e-05	7.07803
10390979	Krt31	2.81641	7.38514	10.662	5.59137e-06	0.000160367	4.41491
10424349	Sqle	2.81488	9.01544	20.946	3.14555e-08	7.00893e-06	9.83707
10492682	Gask1b	2.81332	8.30517	10.1114	8.29683e-06	0.000208833	3.98808
10495035	Slc16a1	2.797	8.50332	16.419	2.087e-07	2.0846e-05	7.90943
10569335	H19	2.78591	7.91872	5.82942	0.000404317	0.00313776	-0.242216
10534596	Cux1	2.77452	9.0694	29.5927	2.09307e-09	1.65674e-06	12.4098
10403584	Nid1	2.76303	7.49554	9.39971	1.42212e-05	0.000301973	3.40375
10497381	Cyp7b1	2.75825	6.11766	7.5554	6.87029e-05	0.000886456	1.68925
10547227	Ret	2.73645	8.16278	10.1089	8.31263e-06	0.000209079	3.98602
10542470	Mgst1	2.70818	9.44889	10.0714	8.54485e-06	0.000212764	3.95618
10495854	Prss12	2.69488	8.11166	11.9961	2.30516e-06	9.01299e-05	5.36888
10522530	Kit	2.68728	7.37469	10.4528	6.48206e-06	0.000176589	4.25517
10594825	Aqp9	2.67533	7.41416	20.74	3.39772e-08	7.29809e-06	9.76025
10428619	Enpp2	2.67489	7.01601	7.87996	5.09819e-05	0.000718881	2.01445
10547621	Apobec1	2.67406	7.77105	17.2039	1.45408e-07	1.67364e-05	8.28367
10395163	Lamb1	2.67019	8.50315	17.6187	1.20888e-07	1.49539e-05	8.47394
10367379	Pmel	2.66596	8.02517	7.8849	5.07546e-05	0.000717459	2.01932
10583044	Mmp13	2.66431	6.84548	6.08282	0.000305004	0.00256457	0.0645487
10548754	Gprc5d	2.66155	5.92678	8.28601	3.55796e-05	0.000566535	2.40635
10427862	Cdh6	2.66147	7.08252	34.38	6.42304e-10	8.7822e-07	13.434
10477920	Myl9	2.66066	8.74155	11.304	3.60804e-06	0.000119671	4.88737
10556509	Spon1	2.64382	7.50799	15.5984	3.1004e-07	2.64142e-05	7.49671
10403978	NA	2.62893	9.92021	5.09395	0.000961164	0.00593324	-1.18237
10432897	Krt79	2.62624	11.532	32.66	9.62633e-10	1.07939e-06	13.0911
10420114	Tgm1	2.61758	8.65178	7.06709	0.00010973	0.00123278	1.17869
10538187	Gpnmb	2.61731	9.244	18.0727	9.92279e-08	1.35897e-05	8.67654
10445293	Pla2g7	2.60567	8.1997	15.9326	2.63271e-07	2.46666e-05	7.66755
10347277	Igfbp2	2.5981	7.36045	12.5067	1.68108e-06	7.47478e-05	5.70703
10469322	Vim	2.59786	10.6934	11.3257	3.55641e-06	0.000118638	4.90289
10528207	Cd36	2.58751	5.94616	4.96726	0.00112423	0.00668056	-1.35203
10500808	Olfml3	2.58665	8.32183	6.27511	0.000247585	0.00219598	0.291699
10413482	Wnt5a	2.58121	8.02354	17.3751	1.34667e-07	1.61639e-05	8.36282
10584561	Clmp	2.57256	7.18819	11.8522	2.52522e-06	9.48447e-05	5.27103
10499873	Prr9	2.57241	6.45635	10.4101	6.68243e-06	0.000180063	4.22225
10394119	Zfp750	2.56967	10.0321	21.4605	2.6025e-08	6.41582e-06	10.0252
10578916	Msmo1	2.56527	9.56075	15.92	2.64876e-07	2.47503e-05	7.66121
10380419	Col1a1	2.56454	9.0774	6.62128	0.000171978	0.00169246	0.688781
10555174	Lrrc32	2.5621	7.98824	10.7164	5.38261e-06	0.000156177	4.45601
10495993	Elovl6	2.55263	10.8472	23.0787	1.47391e-08	4.68751e-06	10.5829
10515431	Kif2c	2.54173	7.41278	11.827	2.5661e-06	9.60146e-05	5.25379
10493842	Pglyrp3	2.53402	7.28592	8.38764	3.25892e-05	0.000531083	2.50196
10366707	Avpr1a	2.52691	7.61538	10.6749	5.54106e-06	0.00015918	4.42467
10372648	Lyz2	2.5257	6.27613	11.4322	3.31459e-06	0.000112845	4.97868
10578045	Nrg1	2.52218	7.30388	9.09866	1.80518e-05	0.000356928	3.14465
10465106	Ovol1	2.50536	8.77824	14.4974	5.44401e-07	3.7398e-05	6.90516
10560685	Bcl3	2.49754	8.33494	12.643	1.5482e-06	7.09031e-05	5.79505
10439762	NA	2.49504	7.85598	9.9556	9.30914e-06	0.00022651	3.86338
10389865	Nme1	2.49135	7.83935	16.8491	1.7087e-07	1.8503e-05	8.11687
10410547	Nkd2	2.48483	7.67013	15.0297	4.12671e-07	3.18766e-05	7.19688
10363498	Ppa1	2.47985	9.37664	11.2938	3.6324e-06	0.000120012	4.88012
10456392	Cidea	2.475	6.71835	7.37588	8.13811e-05	0.000998872	1.5046
10560862	Pinlyp	2.46983	7.78721	7.54945	6.90861e-05	0.000890037	1.68319
10363173	Gja1	2.46286	11.7164	23.1042	1.4612e-08	4.68751e-06	10.5914
10521038	Slc5a1	2.46089	7.12116	6.51879	0.000191292	0.00182623	0.572772
10539739	Asprv1	2.44975	8.84771	7.31898	8.59254e-05	0.00103492	1.44535
10371321	Slc41a2	2.44682	7.02954	12.762	1.44181e-06	6.7572e-05	5.8711
10355403	Fn1	2.44428	9.4516	22.1221	2.05266e-08	5.8484e-06	10.2592
10443854	Cyp4f39	2.43646	8.60816	9.0228	1.91901e-05	0.000372237	3.07818
10568731	NA	2.42737	8.66223	6.42898	0.0002102	0.00195311	0.470047
10494643	Hmgcs2	2.42409	8.93609	5.96518	0.000347297	0.00282321	-0.076808
10498978	Lrat	2.4095	8.71445	6.15133	0.000283015	0.00242387	0.146025
10429160	St3gal1	2.40891	7.70901	9.72193	1.10959e-05	0.000252341	3.67304
10364056	Ggt1	2.39488	7.43267	11.2566	3.72379e-06	0.000121882	4.85336
10439289	Cstdc6	2.38653	5.96246	6.59483	0.000176747	0.00172428	0.658968
10499904	Ivl	2.38603	8.07658	8.13081	4.07534e-05	0.000621611	2.25846
10569437	Phlda2	2.38539	8.08463	14.0565	6.89841e-07	4.33551e-05	6.65493
10404069	H1f1	2.38212	10.0679	6.95353	0.000122785	0.00133804	1.05612
10586591	Car12	2.38164	10.6224	14.9909	4.20962e-07	3.21596e-05	7.17597
10487480	Bub1	2.37818	7.3846	7.9986	4.58263e-05	0.000677451	2.13063
10357084	Serpinb3b	2.37694	7.29414	7.12989	0.000103177	0.00117858	1.24584
10458340	Hbegf	2.37591	8.21554	17.2176	1.44512e-07	1.66885e-05	8.29005
10572130	Lpl	2.37272	6.43931	12.3634	1.83464e-06	7.93185e-05	5.61351
10530029	Lgi2	2.37261	6.72783	7.11924	0.000104257	0.00118702	1.23449
10446763	Lbh	2.36596	8.16989	19.4627	5.57707e-08	9.64473e-06	9.26271
10469936	Nrarp	2.3642	9.16533	14.9578	4.28178e-07	3.22153e-05	7.1581
10489246	Mafb	2.36313	9.1662	20.4923	3.73177e-08	7.54165e-06	9.6666
10496204	Cenpe	2.35708	7.30905	10.5245	6.15985e-06	0.000171019	4.31029
10531009	Tmprss11b	2.35587	5.83053	6.30015	0.000241029	0.00215933	0.320931
10450365	NA	2.3521	9.50802	9.90224	9.68691e-06	0.000231911	3.82027
10403281	Calm4	2.34689	9.12049	12.1629	2.07646e-06	8.432e-05	5.4809
10563377	Sult2b1	2.34615	8.88821	9.75048	1.08583e-05	0.000249755	3.69652
10492300	Aadac	2.33774	8.00611	12.1776	2.05766e-06	8.38174e-05	5.49065
10420988	Dpysl2	2.33429	8.52277	9.95359	9.32306e-06	0.000226622	3.86176
10605571	Gk	2.33299	7.66546	9.0211	1.92166e-05	0.000372543	3.07668
10529819	Fgfbp1	2.33248	8.40103	8.48763	2.9918e-05	0.000499578	2.59507
10521892	Slc34a2	2.32797	6.9814	8.70868	2.4836e-05	0.000438445	2.79769
10570614	Defb6	2.3248	11.3541	21.638	2.44021e-08	6.34277e-06	10.0888
10562637	NA	2.32266	9.1252	7.57154	6.76751e-05	0.000877756	1.70568
10380501	Dlx3	2.32183	9.23815	18.0451	1.00413e-07	1.36876e-05	8.66439
10440534	Adamts5	2.31921	6.8259	15.0393	4.10656e-07	3.17916e-05	7.20202
10520521	Cenpa	2.30399	8.63046	10.4164	6.65266e-06	0.000179679	4.22707
10436752	Krtap15	2.3018	6.17063	8.18759	3.87691e-05	0.00059974	2.31284
10456046	Pdgfrb	2.30155	7.01088	4.95204	0.00114577	0.0067654	-1.37256
10354247	Fhl2	2.29671	8.21084	13.8411	7.76362e-07	4.66891e-05	6.52977
10512279	Cntfr	2.29332	10.5174	13.7453	8.18716e-07	4.86471e-05	6.47344
10598976	Timp1	2.28988	6.82231	9.84573	1.01057e-05	0.000238013	3.77439
10462796	Kif11	2.28707	8.60192	7.97085	4.6978e-05	0.000687059	2.10359
10486197	Rhov	2.28636	7.84209	13.8806	7.59641e-07	4.60823e-05	6.55284
10593123	Tagln	2.28223	7.67345	18.936	6.90459e-08	1.10601e-05	9.0464
10533720	Hcar2	2.27676	7.71479	9.71677	1.11394e-05	0.000252745	3.6688
10427590	Slc1a3	2.27359	7.69384	9.92328	9.53599e-06	0.000229641	3.83729
10351588	Nectin4	2.2728	9.05227	11.9367	2.39331e-06	9.21279e-05	5.32862
10389590	Gdpd1	2.27167	7.16752	9.0948	1.81079e-05	0.000357428	3.14128
10351491	Olfml2b	2.26936	6.8951	17.9342	1.05337e-07	1.39753e-05	8.61532
10395103	Pxdn	2.26905	9.48194	13.3008	1.05234e-06	5.66171e-05	6.20673
10511363	Penk	2.26462	6.65291	7.96364	4.72826e-05	0.000689406	2.09654
10396952	Ttc9	2.26434	7.31087	14.0724	6.83895e-07	4.31647e-05	6.66409
10401109	Gpx2	2.26238	8.53964	12.7435	1.45788e-06	6.80212e-05	5.85926
10495675	F3	2.25237	7.69316	13.2984	1.05383e-06	5.66171e-05	6.20522
10588037	Rbp1	2.24153	8.53153	11.8803	2.48057e-06	9.41318e-05	5.29018
10418193	NA	2.2386	6.93056	5.10731	0.00094554	0.00586468	-1.16462
10341274	NA	2.2378	7.20049	14.6579	5.00288e-07	3.56926e-05	6.99426
10356520	Col6a3	2.2309	7.16111	5.99924	0.000334422	0.00274616	-0.0356899
10523281	2011-09-01	2.2309	8.89123	22.3075	1.92296e-08	5.57017e-06	10.3233
10594774	Ccnb2	2.23036	10.0122	7.93369	4.85713e-05	0.000700265	2.06724
10369815	Cdk1	2.22415	9.35116	8.82311	2.25889e-05	0.000410236	2.90086
10419563	Rnase1	2.21972	7.67782	14.0501	6.92235e-07	4.33551e-05	6.65126
10388430	Serpinf1	2.21533	7.78006	8.13476	4.06118e-05	0.000621197	2.26225
10443438	Pnpla1	2.21429	7.99059	8.98384	1.98057e-05	0.000379728	3.04385
10352777	Slc30a1	2.21072	8.79572	16.5517	1.96112e-07	1.98789e-05	7.97404
10359624	Prrx1	2.20253	7.07643	7.33461	8.46502e-05	0.00102451	1.46166
10517967	Fblim1	2.2023	7.58689	10.9292	4.64636e-06	0.000140389	4.61477
10546294	Nup210	2.194	7.87906	15.6945	2.95688e-07	2.5504e-05	7.54628
10530986	Tmprss11g	2.18919	6.17032	9.46014	1.35671e-05	0.000291827	3.45487
10499902	Sprr4	2.18791	7.99879	19.4217	5.66938e-08	9.75583e-06	9.24612
10607183	Lhfpl1	2.17671	7.17229	20.0006	4.50994e-08	8.66108e-06	9.47673
10487040	Fbn1	2.17521	6.99549	6.01246	0.000329569	0.00271817	-0.0197795
10534862	Pcolce	2.1731	7.97503	6.08195	0.000305295	0.0025664	0.0635115
10462866	Cep55	2.173	6.93496	10.4391	6.54553e-06	0.000177752	4.24463
10595392	Elovl4	2.16646	10.7859	11.0833	4.18357e-06	0.000131246	4.72792
10600988	Awat1	2.16504	6.62239	8.72076	2.45873e-05	0.000435307	2.80864
10481621	1110008P14Rik	2.16171	7.17981	10.6915	5.47711e-06	0.000157864	4.43721
10538275	Nfe2l3	2.1591	7.90495	19.9232	4.6483e-08	8.78124e-06	9.44635
10582985	Casp1	2.15509	7.70699	18.3239	8.91414e-08	1.25957e-05	8.78618
10585803	Stra6	2.15347	7.84788	17.1802	1.46971e-07	1.68604e-05	8.27264
10558265	Lhpp	2.15341	8.76546	15.9847	2.56722e-07	2.43816e-05	7.69383
10528077	Dbf4	2.15062	7.62632	12.4366	1.7543e-06	7.68556e-05	5.66143
10483046	Dpp4	2.14547	7.06376	11.5087	3.15228e-06	0.000110253	5.03269
10593776	Nrg4	2.1421	6.04744	11.1226	4.07411e-06	0.000128709	4.75649
10404061	H2bc3	2.14091	8.78543	6.75653	0.000149716	0.00152883	0.839906
10435497	NA	2.14026	5.87208	9.47824	1.33778e-05	0.000288469	3.47013
10438904	Lrrc15	2.13565	6.75794	7.7793	5.5865e-05	0.000768144	1.91475
10568714	Mki67	2.13071	9.92351	7.07258	0.000109138	0.00122825	1.18459
10474467	Muc15	2.12999	7.52977	16.6166	1.90265e-07	1.95669e-05	8.00545
10510687	Acot7	2.12979	8.97163	14.6003	5.15634e-07	3.62823e-05	6.96241
10342915	NA	2.12578	8.59956	10.5749	5.94423e-06	0.000167076	4.34879
10523766	Lrrc8c	2.11854	8.5391	18.3023	8.99644e-08	1.26606e-05	8.77679
10392440	Slc16a6	2.1161	7.37033	23.0598	1.48339e-08	4.68751e-06	10.5767
10368199	Myb	2.11547	7.53415	20.5407	3.66368e-08	7.44735e-06	9.68501
10458314	Tmem173	2.11539	7.302	20.8146	3.30383e-08	7.17758e-06	9.78818
10477717	Procr	2.10253	7.26111	10.4692	6.40683e-06	0.000175494	4.26779
10434934	Bdh1	2.10246	8.58665	20.9831	3.1023e-08	6.95717e-06	9.85085
10517401	Grhl3	2.10137	9.32399	10.7662	5.1995e-06	0.00015239	4.49338
10464999	Cst6	2.09479	9.78081	10.2096	7.7226e-06	0.000199879	4.06573
10507273	Pik3r3	2.09442	7.00858	16.908	1.6632e-07	1.81231e-05	8.14481
10487645	Cpxm1	2.09057	7.20355	15.9056	2.66736e-07	2.47907e-05	7.65391
10484463	Serping1	2.07985	8.55592	5.23546	0.000808989	0.00520793	-0.995579
10439500	Upk1b	2.07339	6.80695	9.76316	1.07546e-05	0.000248063	3.70692
10392449	Wipi1	2.07256	8.26759	18.8815	7.06135e-08	1.12593e-05	9.02359
10516246	Cdca8	2.0687	7.73415	8.89189	2.13477e-05	0.000395337	2.96233
10534667	Serpine1	2.06613	7.53366	10.4573	6.46106e-06	0.000176423	4.25867
10408450	Sox4	2.06306	8.13008	23.2545	1.38885e-08	4.68751e-06	10.6407
10369615	Srgn	2.06047	8.12631	5.84854	0.000395694	0.00308372	-0.218765
10586448	Pclaf	2.05853	8.35071	6.61872	0.000172433	0.00169555	0.685902
10551293	Cyp2f2	2.05756	7.35344	6.72323	0.000154884	0.00156596	0.802904
10536220	Col1a2	2.05384	8.98945	5.59972	0.000525754	0.00378056	-0.527766
10358978	Ier5	2.05166	7.58292	13.4464	9.68456e-07	5.35191e-05	6.29507
10354432	Myo1b	2.05135	8.71376	21.3901	2.67017e-08	6.51568e-06	9.99974
10495416	Vav3	2.04731	8.54188	17.2847	1.40222e-07	1.64632e-05	8.32115
10573747	Adcy7	2.04704	7.89042	15.96	2.598e-07	2.45153e-05	7.6814
10569972	Cers4	2.0439	10.3946	13.1887	1.12254e-06	5.87641e-05	6.138
10545672	Mthfd2	2.03898	7.84848	16.3327	2.17378e-07	2.15272e-05	7.86708
10364784	Reep6	2.0367	9.97742	22.9593	1.53497e-08	4.74952e-06	10.5435
10478572	Ube2c	2.03028	8.98633	7.87002	5.14422e-05	0.000722477	2.00465
10567564	Cdr2	2.02871	7.83669	9.47413	1.34205e-05	0.00028921	3.46667
10407126	Plk2	2.02779	7.93846	12.3003	1.9072e-06	8.07049e-05	5.57199
10436788	Hunk	2.02307	7.25494	16.6061	1.91197e-07	1.96047e-05	8.00038
10563099	Snord35b	2.01626	8.09594	5.68958	0.000474026	0.0035185	-0.415195
10391811	Kif18b	2.01573	8.31976	7.03122	0.000113679	0.0012669	1.14014
10474825	Knstrn	2.01416	8.41695	10.4784	6.36469e-06	0.000174477	4.27492
10436519	Robo1	2.0137	9.45405	19.5751	5.33252e-08	9.43802e-06	9.30799
10568150	Kif22	2.00863	7.24501	7.4389	7.66565e-05	0.000956766	1.56981
10363735	Egr2	2.0047	9.53971	22.802	1.61981e-08	4.89606e-06	10.491
10340888	NA	2.00118	6.59743	7.88154	5.09093e-05	0.000718751	2.016
10361760	Timm8a1	1.99941	9.1989	21.5432	2.52547e-08	6.41582e-06	10.0549
10357870	Prelp	1.99907	7.9579	9.28387	1.5576e-05	0.000321577	3.30493
10352448	Dusp10	1.99821	8.83484	6.60456	0.000174976	0.00171438	0.669942
10580382	Neto2	1.9979	5.52402	17.0818	1.53653e-07	1.71736e-05	8.22672
10527920	Cyp51	1.99637	8.48595	12.2766	1.93526e-06	8.14403e-05	5.55634
10460738	Cdca5	1.99618	7.34703	9.05689	1.8669e-05	0.000364979	3.10811
10408616	Slc22a23	1.99215	8.96447	8.71889	2.46257e-05	0.000435482	2.80694
10343384	NA	1.9919	7.11691	4.96931	0.00112136	0.00667003	-1.34926
10364102	Chchd10	1.99145	7.92906	17.9645	1.03966e-07	1.39531e-05	8.62875
10464594	Gstp3	1.99108	6.45402	13.3951	9.97149e-07	5.47566e-05	6.26403
10559818	NA	1.98795	6.98582	8.67092	2.56313e-05	0.000448612	2.76339
10523376	Fras1	1.98667	7.31619	18.3377	8.86216e-08	1.25957e-05	8.79216
10581813	Mlkl	1.98243	6.18011	10.4805	6.35537e-06	0.000174359	4.27651
10488378	Thbd	1.98195	7.88229	9.31724	1.51715e-05	0.000315975	3.33351
10535852	Slc7a1	1.98057	9.40026	15.3553	3.49927e-07	2.85527e-05	7.36998
10462435	Mlana	1.97797	6.99037	14.1038	6.72325e-07	4.29348e-05	6.68215
10366546	Cpm	1.97491	6.57198	10.9698	4.51921e-06	0.00013816	4.6447
10497831	Ccna2	1.97284	9.71789	5.79794	0.000418964	0.00322623	-0.280925
10499483	Fdps	1.97004	9.4697	17.0852	1.53423e-07	1.71736e-05	8.22827
10461423	Fads3	1.96761	8.51038	14.866	4.48931e-07	3.32726e-05	7.10832
10343494	NA	1.96309	7.09814	8.29482	3.53085e-05	0.000562993	2.41468
10521731	Ncapg	1.96094	7.15678	10.3945	6.75747e-06	0.000181242	4.21017
10550980	Lypd3	1.96091	11.5622	17.0875	1.5326e-07	1.71736e-05	8.22936
10346448	Aox4	1.95601	6.71767	16.6808	1.84671e-07	1.93733e-05	8.0364
10416181	Stc1	1.9546	6.61362	7.5491	6.91084e-05	0.000890037	1.68283
10355343	Abca12	1.9522	9.29191	7.6091	6.53489e-05	0.000854315	1.74382
10364361	Icosl	1.9477	7.17292	11.4504	3.27515e-06	0.000112237	4.99156
10515744	Cdc20	1.9426	8.26082	9.12084	1.77333e-05	0.000352235	3.16399
10466521	Gcnt1	1.94081	6.84506	23.1837	1.4224e-08	4.68751e-06	10.6175
10352143	Kif26b	1.93686	7.80581	15.4494	3.33841e-07	2.7895e-05	7.41929
10478633	Mmp9	1.93575	7.29326	10.8076	5.0523e-06	0.000149081	4.52438
10555401	NA	1.93413	7.84941	8.49141	2.98218e-05	0.000498847	2.59858
10398451	NA	1.9312	7.09296	6.24213	0.000256521	0.00225624	0.253076
10434668	Tmem97	1.93099	9.9516	16.7251	1.80923e-07	1.91221e-05	8.05765
10607116	Ammecr1	1.93036	9.86729	25.3855	6.98489e-09	3.15318e-06	11.2992
10413047	Plau	1.92993	8.36253	13.3766	1.00772e-06	5.50117e-05	6.25282
10365640	Slc5a8	1.92675	7.30305	5.07119	0.000988449	0.00606719	-1.21269
10474875	Knl1	1.92482	8.23212	6.83822	0.000137825	0.00144345	0.930126
10533929	Scarb1	1.92243	8.50988	12.4232	1.76873e-06	7.70441e-05	5.65266
10428302	Klf10	1.91929	9.07794	14.0367	6.97328e-07	4.34393e-05	6.6435
10385248	Hmmr	1.9143	6.7259	10.169	7.95433e-06	0.000203903	4.03372
10507433	Ptch2	1.9101	8.99279	6.57204	0.000180973	0.00175314	0.633212
10499952	Crct1	1.90996	8.12492	6.11903	0.000293156	0.00248903	0.107689
10365482	Timp3	1.90712	11.0055	9.44871	1.36883e-05	0.000293344	3.44522
10434808	Tprg	1.90707	9.08658	14.052	6.91538e-07	4.33551e-05	6.65233
10516064	Mfsd2a	1.90528	9.03337	13.2212	1.10168e-06	5.82601e-05	6.15797
10583316	Taf1d	1.90426	10.3755	10.048	8.69327e-06	0.00021549	3.93753
10388824	Foxn1	1.89718	8.31498	9.888	9.7906e-06	0.000233828	3.80873
10347218	NA	1.89601	9.73583	5.94345	0.000355794	0.00287414	-0.103115
10340917	NA	1.89081	7.57171	8.61462	2.68704e-05	0.000462156	2.71201
10435075	Tfrc	1.89037	7.91086	23.3606	1.34024e-08	4.68751e-06	10.6752
10511345	Sdr16c5	1.88904	7.70885	19.5918	5.29718e-08	9.43802e-06	9.3147
10388310	Rap1gap2	1.88809	7.41481	12.8463	1.37148e-06	6.56196e-05	5.92448
10453512	Kpna2	1.88796	10.1386	9.57295	1.24338e-05	0.000273718	3.54954
10432511	Racgap1	1.88461	8.40165	7.25954	9.09766e-05	0.00107563	1.38306
10447317	Epas1	1.8829	8.97936	13.0631	1.20744e-06	6.12711e-05	6.06033
10404053	H2bc4	1.87888	9.51588	12.7136	1.4841e-06	6.87832e-05	5.84022
10403980	NA	1.87317	11.2954	5.05882	0.00100363	0.00613111	-1.22919
10446713	Snord53	1.87137	8.90726	9.9084	9.64248e-06	0.000231313	3.82526
10543017	Pdk4	1.8704	7.0899	5.90539	0.000371237	0.00295829	-0.149351
10403943	H2bc14	1.86747	9.95447	7.19543	9.67965e-05	0.00112342	1.31545
10547177	NA	1.86596	6.12729	10.371	6.87243e-06	0.000183335	4.19192
10389606	Prr11	1.8612	8.20934	6.3793	0.00022154	0.00202491	0.412794
10408200	H4c6	1.86101	9.59021	8.75513	2.3895e-05	0.000427259	2.83971
10469712	Pdss1	1.86073	7.34584	9.62137	1.19802e-05	0.00026609	3.58987
10450374	D17H6S56E-5	1.85799	9.00704	10.5264	6.15189e-06	0.000170982	4.31168
10380976	Gsdma	1.8554	8.19637	13.3869	1.00183e-06	5.48402e-05	6.25905
10349118	Serpinb12	1.85203	6.38433	5.49917	0.000591106	0.00414001	-0.655049
10497265	Fabp4	1.8501	7.15868	5.893	0.000376423	0.00297955	-0.164445
10402708	Ckb	1.84913	8.03279	13.8432	7.75496e-07	4.66891e-05	6.53095
10539894	Mgll	1.84898	8.87911	8.78027	2.34024e-05	0.000420615	2.86237
10557156	Plk1	1.84487	9.19533	6.43638	0.000208565	0.00194258	0.478557
10517808	Padi3	1.84328	7.35715	9.1408	1.74521e-05	0.000347842	3.18136
10499329	Rhbg	1.84193	8.70897	11.7172	2.75324e-06	0.000100846	5.17819
10429568	NA	1.84143	9.67163	5.84933	0.000395342	0.00308188	-0.217798
10403413	NA	1.8409	8.79008	10.9786	4.49223e-06	0.000137698	4.65116
10458195	Cdc25c	1.84066	6.45347	11.961	2.3568e-06	9.12829e-05	5.34511
10538356	Chn2	1.83467	8.17935	7.0837	0.000107952	0.00121871	1.1965
10463355	Scd2	1.83025	10.8322	9.74037	1.09418e-05	0.000251046	3.68822
10475932	Fbln7	1.82884	7.61632	12.0878	2.17614e-06	8.71461e-05	5.43064
10377405	Aurkb	1.82867	9.15148	6.35889	0.000226393	0.00206122	0.389183
10467115	Ankrd22	1.82837	8.397	9.41036	1.41035e-05	0.000300206	3.41278
10477187	Tpx2	1.82438	7.86191	7.6762	6.14113e-05	0.000817563	1.81157
10548899	Rerg	1.82298	7.70046	19.707	5.06072e-08	9.29313e-06	9.36076
10584628	Thy1	1.8164	8.42333	9.60582	1.21239e-05	0.000268625	3.57693
10393844	Alyref	1.81538	10.4877	13.0092	1.24606e-06	6.27726e-05	6.02677
10449303	Bak1	1.815	8.24121	14.3598	5.85714e-07	3.92374e-05	6.82794
10411739	NA	1.81439	8.3693	9.06287	1.85791e-05	0.000364042	3.11335
10563108	Snord35a	1.81278	8.53897	9.90991	9.63156e-06	0.000231211	3.82648
10432780	Krt6a	1.81234	11.2819	8.26673	3.61805e-05	0.000572172	2.38811
10399465	Lratd1	1.81181	9.63119	15.9745	2.57982e-07	2.44345e-05	7.68872
10379127	Spag5	1.81154	7.16862	8.34655	3.37632e-05	0.000544598	2.46342
10548817	Plbd1	1.80825	10.3023	11.5347	3.09909e-06	0.000108813	5.05099
10439296	Stfa2	1.80544	5.12288	11.4476	3.28124e-06	0.00011226	4.98956
10601088	NA	1.80115	7.85186	6.83414	0.000138395	0.00144588	0.925632
10555389	Ucp2	1.80024	11.9749	11.3126	3.58728e-06	0.00011921	4.89358
10476042	Tgm3	1.79357	8.413	10.641	5.67419e-06	0.000161801	4.39903
10454709	Kif20a	1.79327	8.40927	6.84464	0.000136937	0.00143718	0.937178
10510172	NA	1.7882	9.9768	10.1175	8.25996e-06	0.000208206	3.9929
10411332	Hmgcr	1.78808	9.49615	24.8889	8.15611e-09	3.54383e-06	11.1522
10590494	Kif15	1.78694	7.50493	7.11106	0.000105095	0.00119499	1.22576
10594251	Kif23	1.78276	8.45685	7.82383	5.36432e-05	0.000745855	1.95899
10404063	H2ac4	1.78214	5.81758	5.37149	0.000687274	0.00461552	-0.818701
10400589	Mis18bp1	1.77971	7.01463	9.32204	1.51144e-05	0.000315516	3.33761
10437205	Pcp4	1.77962	7.23153	9.52375	1.29146e-05	0.000280708	3.50838
10399908	Prkar2b	1.77913	7.31881	12.8979	1.33024e-06	6.46703e-05	5.95705
10376778	Mfap4	1.77726	6.55753	6.63713	0.000169189	0.00167407	0.706608
10546450	Adamts9	1.77724	7.93631	7.55356	6.88211e-05	0.000886993	1.68738
10439138	Kalrn	1.77706	7.87034	10.4404	6.53948e-06	0.000177727	4.24563
10427895	Basp1	1.77673	8.42579	18.3676	8.75069e-08	1.25174e-05	8.80509
10516735	Tinagl1	1.77619	8.21564	9.73369	1.09973e-05	0.000251657	3.68272
10456653	Myo5b	1.77494	7.47584	7.47813	7.38692e-05	0.000932689	1.6102
10550870	Lypd5	1.77458	8.23419	4.76903	0.00144328	0.00805258	-1.62209
10560702	Ceacam19	1.77168	7.60529	5.23326	0.000811149	0.0052162	-0.998471
10409314	Msx2	1.7702	8.49105	15.7115	2.93229e-07	2.54586e-05	7.55501
10420877	Esco2	1.76932	7.85863	6.73405	0.000153183	0.00155373	0.814947
10405686	Gm5084	1.76788	8.02435	7.13773	0.000102389	0.00117113	1.2542
10497520	Ect2	1.76663	8.82102	6.88498	0.000131493	0.00140334	0.981411
10598089	NA	1.76465	9.23871	6.1127	0.000295189	0.00250141	0.100163
10601011	Kif4	1.76387	6.56725	7.70178	5.99805e-05	0.000806234	1.83727
10504132	NA	1.76286	5.78654	5.66859	0.000485591	0.0035808	-0.441397
10582310	Mvd	1.75506	8.06195	16.9162	1.65694e-07	1.81117e-05	8.14871
10420426	Ska3	1.75484	6.92083	9.44203	1.37596e-05	0.000294301	3.43958
10419323	Dlgap5	1.75461	7.61157	10.7378	5.30298e-06	0.000154511	4.4721
10493803	S100a3	1.75351	7.98023	12.7624	1.44149e-06	6.7572e-05	5.87134
10358038	Rnpep	1.752	9.55955	11.2707	3.6888e-06	0.000121308	4.86353
10521459	Psapl1	1.75181	9.10766	8.51401	2.92545e-05	0.000491487	2.61949
10543134	Ndufa4	1.75103	8.69707	11.3082	3.59788e-06	0.000119448	4.8904
10486396	Ehd4	1.75066	8.78129	12.649	1.54262e-06	7.08344e-05	5.79891
10340905	NA	1.74932	6.23483	5.75942	0.000437687	0.00332256	-0.328471
10603066	Ace2	1.74927	6.83814	9.83822	1.01629e-05	0.000238613	3.76828
10582997	Casp4	1.74874	6.7541	8.12553	4.09435e-05	0.000624208	2.25339
10544837	Tril	1.74659	7.9392	9.14341	1.74157e-05	0.000347515	3.18363
10517587	Alpl	1.74599	7.51472	8.88525	2.14642e-05	0.000396648	2.95641
10469801	Il1f5	1.74281	7.58256	7.9261	4.89037e-05	0.000702725	2.05981
10352767	Nek2	1.73813	7.33745	7.73578	5.8135e-05	0.000788606	1.87134
10338890	NA	1.73636	9.08726	12.7382	1.46246e-06	6.81434e-05	5.85591
10565422	Tyr	1.73478	5.86564	5.71864	0.00045852	0.00343815	-0.379035
10577508	Ckap2	1.73453	7.66839	7.09403	0.000106864	0.00120878	1.20755
10346015	Col3a1	1.7339	7.59874	4.57539	0.00185239	0.00972792	-1.89132
10518216	NA	1.73025	6.18732	5.54632	0.00055941	0.0039692	-0.595185
10601390	Pgk1	1.72748	10.4358	15.2454	3.69821e-07	2.98259e-05	7.31199
10535231	Ttyh3	1.72734	10.1141	11.7408	2.71188e-06	9.9857e-05	5.19445
10400357	Baz1a	1.7261	8.03418	15.9389	2.62463e-07	2.46574e-05	7.67076
10563780	E2f8	1.72579	8.15616	7.19715	9.66354e-05	0.00112247	1.31726
10524684	Msi1	1.72265	7.61881	11.2758	3.67625e-06	0.000121125	4.8672
10474769	Bub1b	1.72262	8.21234	6.9595	0.000122058	0.00133204	1.0626
10564417	Aldh1a3	1.71818	7.41297	8.4895	2.98704e-05	0.000499181	2.59681
10351041	NA	1.71598	7.69218	6.75034	0.000150662	0.00153623	0.833039
10538253	Mpp6	1.71293	7.72954	8.09721	4.19805e-05	0.000635282	2.22614
10584674	Mcam	1.7107	8.50407	6.41455	0.000213425	0.00197166	0.453458
10456005	Cd74	1.70899	9.14367	6.85508	0.000135505	0.00143018	0.948638
10359917	Hsd17b7	1.70889	8.84999	11.1008	4.13455e-06	0.000130179	4.74062
10408210	NA	1.70841	11.7077	5.10622	0.000946799	0.00586468	-1.16606
10472757	Cybrd1	1.70825	7.42599	12.2355	1.98504e-06	8.27465e-05	5.52914
10482448	Zeb2	1.7038	6.09657	5.61192	0.000518382	0.00374498	-0.51242
10478890	Cebpb	1.7011	8.66472	11.2671	3.69763e-06	0.000121484	4.86095
10534395	Cldn4	1.70086	8.3766	6.26131	0.00025128	0.00222139	0.275562
10485198	Tspan18	1.69818	7.99362	14.967	4.2616e-07	3.22153e-05	7.16307
10571312	Dusp4	1.69669	7.19769	7.35314	8.31641e-05	0.00101218	1.48097
10489463	Slpi	1.69615	6.78431	5.98338	0.00034035	0.00278105	-0.0548159
10394954	Grhl1	1.69578	8.97854	14.8274	4.57991e-07	3.3702e-05	7.08729
10541729	Cdca3	1.69497	8.03311	6.38147	0.000221031	0.00202292	0.415299
10398665	Tnfaip2	1.69483	6.59836	6.59727	0.0001763	0.00172237	0.661726
10359908	Rgs4	1.69373	6.15738	6.4706	0.000201193	0.00189576	0.517777
10536667	Ptprz1	1.69207	7.25464	10.2023	7.76364e-06	0.000200598	4.05999
10472809	Dlx1	1.69189	7.13873	18.7299	7.51801e-08	1.15122e-05	8.95987
10492294	Aadacl2	1.69006	6.64621	5.90274	0.000372339	0.00296167	-0.152577
10563077	Rcn3	1.69001	6.92795	5.28573	0.000761456	0.00497804	-0.929911
10365260	Txnrd1	1.68976	8.18669	26.7547	4.62431e-09	2.59259e-06	11.686
10515399	Plk3	1.68676	8.10749	8.8971	2.1257e-05	0.000394076	2.96696
10500710	Mab21l3	1.68524	7.46829	14.2024	6.37381e-07	4.15673e-05	6.7386
10595480	Me1	1.6823	8.83771	12.9743	1.27181e-06	6.34264e-05	6.00496
10390707	Top2a	1.68085	8.9807	6.02689	0.000324359	0.0026851	-0.00243364
10365817	Ntn4	1.68044	8.10049	7.88763	5.06297e-05	0.000716278	2.022
10339340	NA	1.67964	6.03483	4.65282	0.00167537	0.00901762	-1.78303
10400023	Tspan13	1.67484	7.52374	7.35767	8.28053e-05	0.00101108	1.48568
10391100	Atp5g1	1.67379	11.1471	14.7577	4.74878e-07	3.4533e-05	7.04917
10457872	Slc39a6	1.67286	9.08325	11.9173	2.42296e-06	9.27556e-05	5.3154
10597960	Slc6a20a	1.67104	7.50523	8.23174	3.73006e-05	0.000583514	2.3549
10512499	Tpm2	1.67103	8.9949	13.1984	1.11622e-06	5.86122e-05	6.14401
10342865	NA	1.67063	6.59292	8.66571	2.57432e-05	0.000449665	2.75865
10354732	Hspd1	1.66986	9.64948	9.73398	1.09949e-05	0.000251657	3.68296
10495316	Psrc1	1.66942	9.01148	10.9866	4.46769e-06	0.000137167	4.65707
10361926	Map3k5	1.66771	8.3168	13.2036	1.11292e-06	5.86122e-05	6.14716
10496091	Lef1	1.66603	8.50963	11.5919	2.98587e-06	0.000106123	5.09102
10387170	Ntn1	1.6656	7.13859	17.7053	1.16375e-07	1.47098e-05	8.51304
10534075	Psph	1.6642	8.26371	10.9046	4.72557e-06	0.000142094	4.59653
10353004	Cks2	1.66225	7.75317	5.62873	0.000508407	0.0037028	-0.491305
10362129	Vnn3	1.66097	6.08564	9.43355	1.38507e-05	0.000295551	3.43241
10542079	NA	1.65881	8.06005	5.41317	0.000654115	0.00446876	-0.765029
10574259	Adgrg1	1.65697	11.5726	11.7509	2.69432e-06	9.94209e-05	5.20143
10402096	Ttc7b	1.65544	7.60391	15.0203	4.14673e-07	3.19601e-05	7.19179
10603151	Gpm6b	1.65505	7.22341	8.00677	4.54931e-05	0.00067377	2.13859
10403948	NA	1.65321	9.49029	5.6187	0.00051433	0.00373005	-0.503893
10492281	Gm16527	1.65306	5.87121	8.61076	2.69578e-05	0.000462661	2.70848
10507840	Heyl	1.65258	7.55506	15.9133	2.65743e-07	2.47647e-05	7.6578
10389507	NA	1.65216	8.76673	12.0391	2.24363e-06	8.90139e-05	5.39789
10402211	Fbln5	1.65088	7.5164	7.95435	4.76783e-05	0.000692657	2.08746
10388880	Tmem97	1.65061	8.28928	7.94329	4.81537e-05	0.000696846	2.07665
10385384	Nipal4	1.64959	9.03307	10.2727	7.37677e-06	0.000192939	4.11531
10369920	Lrrc75b	1.64813	7.53163	9.25651	1.59167e-05	0.000325563	3.28143
10512251	Myorg	1.64621	7.35849	13.7631	8.10659e-07	4.83336e-05	6.48393
10482030	Stom	1.64265	10.4068	17.0617	1.55063e-07	1.72204e-05	8.21728
10575833	Hsd17b2	1.64265	6.45057	6.92072	0.000126871	0.00137073	1.02042
10367600	Esr1	1.64151	7.02735	10.9402	4.61164e-06	0.000139635	4.62286
10413222	Ppif	1.63556	9.83168	14.1006	6.73476e-07	4.29348e-05	6.68034
10367673	Plekhg1	1.63435	8.60695	12.702	1.49442e-06	6.89852e-05	5.83283
10575873	Osgin1	1.63069	7.61813	11.9068	2.43902e-06	9.32679e-05	5.30831
10370522	Casp14	1.62515	8.95937	10.8646	4.85735e-06	0.000144928	4.56686
10515115	Slc5a9	1.62503	7.20482	15.2052	3.774e-07	3.01894e-05	7.2907
10346365	Sgo2a	1.62468	7.32567	7.68442	6.09475e-05	0.000813037	1.81983
10575733	Cenpn	1.62442	8.36024	7.7941	5.51152e-05	0.00076024	1.92948
10344003	NA	1.62432	9.54884	8.57535	2.77742e-05	0.000472125	2.67601
10352178	Sccpdh	1.62321	6.88436	8.92581	2.07639e-05	0.000389281	2.99248
10494781	Igsf3	1.61845	8.84723	19.078	6.51474e-08	1.05712e-05	9.10539
10592355	Panx3	1.61533	6.41389	9.25924	1.58824e-05	0.00032537	3.28377
10493912	Crnn	1.61392	6.29034	9.08134	1.83049e-05	0.000360089	3.12952
10460585	Fosl1	1.61135	7.87029	7.04454	0.000112194	0.00125438	1.15448
10343926	NA	1.60757	8.3924	14.8786	4.46002e-07	3.31971e-05	7.1152
10418506	Stab1	1.60472	7.07945	18.7407	7.48445e-08	1.15115e-05	8.96442
10467470	Aldh18a1	1.6009	9.03827	12.3022	1.90491e-06	8.07049e-05	5.57327
10408477	E2f3	1.5965	7.53009	11.7027	2.77908e-06	0.000101259	5.16815
10515836	NA	1.59592	6.46014	6.53019	0.000189029	0.0018101	0.585742
10382376	Ttyh2	1.59456	9.85674	16.0124	2.53316e-07	2.41903e-05	7.70776
10449575	Ppil1	1.59344	8.55887	11.846	2.53533e-06	9.50682e-05	5.26674
10416251	Egr3	1.59147	9.01242	13.5116	9.33337e-07	5.25815e-05	6.33433
10412909	Fdft1	1.59125	10.1677	13.6816	8.4832e-07	4.96424e-05	6.43575
10506583	Ttc22	1.58806	6.92294	6.74873	0.000150909	0.00153785	0.831251
10354389	Slc39a10	1.58619	10.6681	13.3533	1.02119e-06	5.53765e-05	6.2387
10608689	NA	1.5839	11.8804	5.02288	0.00104919	0.00633597	-1.27726
10350838	Pclaf	1.58138	9.34134	5.86404	0.000388855	0.00304615	-0.199797
10480432	Mastl	1.57805	6.60379	6.90564	0.000128798	0.00138519	1.00399
10392701	Slc39a11	1.57786	8.23967	14.7709	4.71611e-07	3.43673e-05	7.05644
10555323	P4ha3	1.57782	6.44056	7.2656	9.04467e-05	0.00107014	1.38943
10350392	Aspm	1.57716	7.58024	7.46752	7.46117e-05	0.000938728	1.59929
10424779	Cks2	1.57679	8.45206	7.67291	6.15983e-05	0.000819425	1.80825
10422164	Ednrb	1.57526	6.46825	7.84051	5.28365e-05	0.000736111	1.9755
10473240	NA	1.5733	11.7165	14.042	6.953e-07	4.34393e-05	6.64659
10587616	Prss35	1.57249	6.34086	6.85971	0.000134874	0.00142716	0.953727
10509577	Pla2g2d	1.57132	7.30724	7.72267	5.88389e-05	0.000795503	1.85822
10554325	Ticrr	1.57058	7.88035	7.56743	6.79351e-05	0.000880311	1.7015
10500378	Nudt17	1.57028	8.11666	12.0567	2.21893e-06	8.82794e-05	5.40977
10399636	Mrto4	1.56687	9.45623	10.3899	6.77998e-06	0.000181566	4.20657
10405753	Me1	1.56385	7.2946	5.55098	0.000556386	0.00395339	-0.589296
10363118	Dcbld1	1.56308	8.69948	17.3274	1.37566e-07	1.63201e-05	8.34086
10515574	St3gal3	1.56212	8.14405	9.94137	9.40827e-06	0.000228068	3.8519
10507112	Stil	1.55906	6.57289	8.25526	3.65435e-05	0.000576524	2.37724
10438592	Liph	1.55899	6.10737	5.40393	0.000661313	0.00450191	-0.776908
10500034	Psmb4	1.55729	10.8744	18.071	9.93031e-08	1.35897e-05	8.67577
10496756	Mcoln3	1.55687	7.03729	5.90168	0.00037278	0.0029645	-0.153862
10540999	NA	1.55616	10.6467	10.6133	5.78573e-06	0.000163766	4.378
10528915	Tyms	1.55504	9.28396	7.31798	8.60085e-05	0.0010352	1.4443
10424126	Deptor	1.55502	9.44918	12.592	1.59652e-06	7.25425e-05	5.76221
10491952	Mgst2	1.55452	7.00854	7.8587	5.19725e-05	0.000727866	1.99347
10605338	G6pdx	1.55441	9.78594	21.5499	2.51931e-08	6.41582e-06	10.0573
10573261	Asf1b	1.55425	8.73381	6.92133	0.000126793	0.00137044	1.02109
10536483	Tes	1.5542	7.56256	16.3822	2.12352e-07	2.115e-05	7.8914
10416215	NA	1.55406	6.49664	10.8043	5.06378e-06	0.000149294	4.52193
10514221	Plin2	1.5533	10.0745	10.7136	5.39314e-06	0.000156352	4.4539
10520362	Insig1	1.55095	9.3894	16.0016	2.54632e-07	2.42493e-05	7.70236
10355984	Serpine2	1.55072	6.58305	6.87501	0.000132816	0.00141096	0.970495
10365830	NA	1.54704	8.35694	8.27325	3.59759e-05	0.000570494	2.39429
10394593	Fam49a	1.54613	8.30164	10.1912	7.82679e-06	0.000201525	4.05122
10547943	Ncapd2	1.54573	8.94935	7.41721	7.82469e-05	0.000972074	1.54742
10421029	Cdca2	1.5445	7.19613	9.44721	1.37042e-05	0.000293504	3.44396
10565570	Ddias	1.54408	6.32603	8.41998	3.16972e-05	0.00052194	2.53218
10416037	Pbk	1.54186	7.04132	7.19661	9.66856e-05	0.00112251	1.3167
10363161	Tmem229b	1.54087	6.80756	12.3506	1.8491e-06	7.95504e-05	5.60511
10517488	Ephb2	1.5401	7.9303	12.9623	1.28078e-06	6.3691e-05	5.99747
10578690	Neil3	1.5398	6.83505	7.99829	4.5839e-05	0.000677451	2.13033
10368635	Calhm4	1.53784	6.1914	7.33411	8.46901e-05	0.00102451	1.46114
10429573	NA	1.53685	8.0339	4.60333	0.00178626	0.009465	-1.85214
10446074	Uhrf1	1.53642	8.67831	6.97657	0.000120003	0.00131577	1.08111
10449775	Notch3	1.53323	8.77698	19.6622	5.15129e-08	9.30623e-06	9.34288
10557326	Il4ra	1.5324	8.87956	21.4862	2.57825e-08	6.41582e-06	10.0344
10587792	Plscr1	1.53237	7.40064	6.38116	0.000221105	0.00202306	0.414938
10467508	Blnk	1.53077	7.27515	9.45838	1.35857e-05	0.000292047	3.45338
10582162	Cotl1	1.52925	8.46544	8.59325	2.7358e-05	0.000467074	2.69244
10403743	Inhba	1.52841	6.7944	10.1871	7.85031e-06	0.000201813	4.04797
10435948	Ccdc80	1.52824	6.80864	5.76925	0.000432823	0.0033004	-0.316319
10422312	Cldn10	1.52813	6.34653	7.01199	0.000115861	0.00128504	1.11941
10587508	Ttk	1.52807	6.91162	7.68742	6.07791e-05	0.000812796	1.82285
10478698	Eya2	1.5243	8.844	10.5443	6.07418e-06	0.000169726	4.32542
10575926	Atp2c2	1.52316	6.95807	8.86312	2.18574e-05	0.000401566	2.93667
10466947	Ermp1	1.52311	9.71867	19.0807	6.50761e-08	1.05712e-05	9.1065
10541301	Tuba8	1.52235	9.16504	8.10265	4.1779e-05	0.000632839	2.23138
10497503	Kpna2	1.52157	10.4825	8.04741	4.38758e-05	0.00065693	2.17803
10340715	NA	1.51462	9.24036	6.99486	0.000117844	0.00129994	1.1009
10419015	Cdhr1	1.51379	6.08595	6.39398	0.000218121	0.00200367	0.429744
10412773	Slc4a7	1.51341	7.69749	16.939	1.63975e-07	1.79804e-05	8.1595
10358027	Elf3	1.51249	6.24782	7.55998	6.84097e-05	0.000884757	1.69391
10443463	Cdkn1a	1.51044	10.4849	14.98	4.23311e-07	3.21976e-05	7.17012
10465494	Catsperz	1.50945	6.32177	7.9983	4.58387e-05	0.000677451	2.13034
10501802	Tmem56	1.50853	7.95151	4.74663	0.00148515	0.00821379	-1.65296
10467979	Scd1	1.50569	11.9709	19.1365	6.3614e-08	1.04532e-05	9.12954
10380719	Sp6	1.50493	6.56422	10.4807	6.35466e-06	0.000174359	4.27663
10467637	Arhgap19	1.50492	7.13593	10.4187	6.6417e-06	0.000179522	4.22886
10491136	Tnik	1.50402	8.34922	11.133	4.04567e-06	0.000128193	4.76404
10585778	Sema7a	1.50322	6.28575	8.17541	3.91856e-05	0.000604836	2.3012
10487340	Ncaph	1.50258	8.36828	7.89191	5.04345e-05	0.000714386	2.02621
10383395	Slc25a10	1.50084	8.69305	14.993	4.20495e-07	3.21596e-05	7.17714
10572897	Hmox1	1.49991	7.70771	7.85772	5.20186e-05	0.000727925	1.99251
10521602	Cpeb2	1.49879	9.33469	12.682	1.51246e-06	6.97257e-05	5.82001
10338705	NA	1.49714	6.35959	5.53633	0.000565971	0.00400839	-0.607851
10565589	NA	1.49599	5.09514	5.77674	0.000429158	0.00328146	-0.307071
10523168	Epgn	1.49573	7.66693	6.10606	0.000297341	0.00251413	0.0922543
10451805	Sgo1	1.49004	7.15813	6.43095	0.000209764	0.00195002	0.472311
10575993	6430548M08Rik	1.48979	8.34259	6.27361	0.000247984	0.00219896	0.289942
10492815	Tmem154	1.48971	8.76681	8.75311	2.39352e-05	0.000427538	2.83788
10583314	Taf1d	1.48901	11.1172	8.98013	1.98654e-05	0.000379973	3.04058
10352152	Kif26b	1.48872	6.70118	12.709	1.48815e-06	6.88223e-05	5.83731
10460253	NA	1.48783	11.1028	16.0154	2.52942e-07	2.41903e-05	7.7093
10477644	Trp53inp2	1.4867	9.41328	11.4778	3.21685e-06	0.000111594	5.01088
10487722	Slc4a11	1.48647	8.00081	13.0865	1.19105e-06	6.0705e-05	6.07489
10504470	Melk	1.47972	7.31016	6.81045	0.000141745	0.00147165	0.899549
10382462	Slc9a3r1	1.47949	9.10136	13.3568	1.01919e-06	5.53545e-05	6.24079
10454129	Dsg1b	1.47932	9.95955	13.99	7.15344e-07	4.41658e-05	6.61649
10496457	Adh6b	1.4784	7.00866	7.09179	0.000107099	0.00121105	1.20516
10560618	Apoc1	1.47808	10.606	8.57367	2.78135e-05	0.000472304	2.67447
10437210	Bace2	1.47573	7.52959	7.78365	5.56435e-05	0.000766615	1.91908
10361110	Dtl	1.47477	7.68216	6.59615	0.000176506	0.00172322	0.660457
10392943	Jpt1	1.47474	9.49383	14.1142	6.68536e-07	4.29348e-05	6.68813
10349404	Mgat5	1.47404	8.75048	17.4241	1.31762e-07	1.59584e-05	8.38529
10408239	NA	1.46657	11.4027	4.72198	0.00153273	0.00842734	-1.68701
10606609	Tspan6	1.46606	8.26877	10.8496	4.90771e-06	0.000146055	4.55572
10517508	C1qb	1.46562	6.46566	8.62435	2.66517e-05	0.000459758	2.72091
10496379	NA	1.46263	9.70467	8.95065	2.03475e-05	0.000384839	3.01451
10498273	Tm4sf1	1.46256	8.87711	7.9132	4.94751e-05	0.000706555	2.04715
10432661	Galnt6	1.46254	6.47511	5.47435	0.000608577	0.00422264	-0.686681
10593205	Rexo2	1.45943	10.0007	14.5832	5.20297e-07	3.64232e-05	6.95292
10467230	Ide	1.45917	10.2928	11.279	3.6684e-06	0.00012098	4.8695
10571321	Ppp1r3b	1.45865	7.65487	9.58826	1.22884e-05	0.000271548	3.56231
10483626	Dlx2	1.45756	8.73573	13.9346	7.37381e-07	4.50382e-05	6.58436
10417068	NA	1.45744	7.33073	4.62671	0.00173292	0.00924759	-1.81946
10451198	Vegfa	1.45599	8.19169	11.2065	3.85066e-06	0.000123942	4.81727
10579043	Lzts1	1.45494	8.25936	14.7222	4.83739e-07	3.48739e-05	7.0297
10573217	Ddx39	1.45415	8.07111	12.7953	1.41358e-06	6.67609e-05	5.89221
10343154	NA	1.45214	5.44508	8.68347	2.53639e-05	0.000445277	2.7748
10562563	Ccne1	1.45193	7.86035	10.9541	4.56796e-06	0.000138796	4.63313
10409240	Sema4d	1.45009	7.77044	10.6939	5.46784e-06	0.000157728	4.43904
10516906	Snora73b	1.44789	9.42198	5.48295	0.000602459	0.00420005	-0.675709
10490104	Aurka	1.44784	7.84119	8.74208	2.41554e-05	0.000430365	2.82792
10496727	Ddah1	1.44638	6.73341	5.62099	0.000512972	0.0037235	-0.50102
10450154	H2-Aa	1.44597	8.48384	5.00358	0.00107459	0.00645341	-1.30315
10475544	Sema6d	1.44377	6.47476	6.42105	0.000211966	0.00196531	0.460933
10590992	Hephl1	1.44319	6.39261	12.4071	1.78612e-06	7.77042e-05	5.64219
10474984	Nusap1	1.44298	8.23866	6.02474	0.000325127	0.00268889	-0.00500657
10563883	Depdc1a	1.44079	5.85007	12.3341	1.86791e-06	7.99699e-05	5.59427
10400941	Dhrs7	1.43968	8.69482	6.41687	0.000212903	0.00196927	0.456126
10452316	C3	1.43948	7.6644	5.25662	0.0007886	0.00511146	-0.967899
10408070	NA	1.43914	10.0084	4.74032	0.00149717	0.00826915	-1.66167
10399457	NA	1.43773	10.2362	12.1211	2.13137e-06	8.58477e-05	5.45293
10580590	NA	1.43762	10.1142	11.1358	4.03795e-06	0.000128065	4.7661
10593634	Elmod1	1.43545	8.04791	6.44993	0.000205611	0.00192383	0.494103
10404026	NA	1.43429	11.0902	5.54145	0.000562599	0.00398694	-0.60136
10446777	Ehd3	1.43288	8.48671	6.6242	0.00017146	0.00168933	0.69207
10360985	Cenpf	1.43223	7.41597	6.3551	0.000227307	0.00206789	0.384793
10363575	Dna2	1.43183	7.27128	10.4066	6.69932e-06	0.000180378	4.21952
10375880	Nhp2	1.43069	8.53584	9.05918	1.86345e-05	0.000364653	3.11012
10427402	Ghr	1.43065	8.62263	7.85129	5.23227e-05	0.000731297	1.98616
10458843	Sema6a	1.43013	8.97363	19.8426	4.79742e-08	8.96551e-06	9.41458
10503098	Lyn	1.42925	6.73823	10.3963	6.74917e-06	0.000181159	4.2115
10537184	Cald1	1.42818	8.84576	15.0644	4.05411e-07	3.15966e-05	7.21553
10548699	NA	1.42705	8.41037	7.23472	9.31826e-05	0.00109427	1.35694
10516908	Snora73a	1.42413	9.47286	5.8739	0.000384575	0.00302379	-0.187755
10544906	Ggct	1.42404	7.46918	8.48365	3.00193e-05	0.000500466	2.59139
10521090	Tacc3	1.42323	7.62714	6.27812	0.000246786	0.00219113	0.29522
10382998	Birc5	1.42272	6.959	9.9299	9.48901e-06	0.000228895	3.84264
10525893	Aacs	1.42235	8.53692	10.9143	4.69428e-06	0.000141398	4.6037
10372091	Anapc15	1.4218	8.08391	9.87463	9.88909e-06	0.000235024	3.79788
10469774	Il1f8	1.42101	5.43963	5.87127	0.000385709	0.0030292	-0.19096
10363224	Fabp7	1.42077	6.28652	7.14947	0.000101222	0.00116084	1.26669
10380956	Gsdma3	1.42009	8.59669	7.79419	5.51108e-05	0.00076024	1.92957
10591781	Anln	1.41905	8.99232	6.91469	0.000127637	0.00137594	1.01386
10471882	Olfml2a	1.41892	6.96573	12.9331	1.30298e-06	6.39742e-05	5.97914
10438708	Masp1	1.41829	5.95193	5.98682	0.000339054	0.00277545	-0.0506644
10606689	Timm8a1	1.41825	6.64354	5.65477	0.00049337	0.00362187	-0.458674
10357155	Inhbb	1.41657	8.63432	12.1218	2.13044e-06	8.58477e-05	5.4534
10575976	Crispld2	1.41647	7.64829	6.53689	0.000187713	0.00179948	0.593357
10572906	Mcm5	1.41478	9.44925	8.35008	3.36604e-05	0.000544127	2.46674
10438603	Igf2bp2	1.41446	6.1569	6.66139	0.000165016	0.00164495	0.73383
10340311	NA	1.41073	7.32314	6.23439	0.000258669	0.00227054	0.243994
10425321	Apobec3	1.40985	6.60277	8.95996	2.01939e-05	0.000383593	3.02275
10401278	Erh	1.40958	7.63473	11.2008	3.86542e-06	0.000124065	4.81315
10418171	Zcchc24	1.40772	6.2635	8.99672	1.95998e-05	0.000377445	3.05522
10438567	Teddm3	1.40593	5.84923	5.24769	0.000797135	0.00515122	-0.979573
10513818	Stmn1	1.40582	10.9196	8.81272	2.27832e-05	0.000413332	2.89155
10392347	Pitpnc1	1.40533	6.88659	14.5349	5.33721e-07	3.6883e-05	6.92606
10600169	Bgn	1.4053	11.1492	5.19218	0.000852532	0.00541458	-1.05241
10360377	Ifi207	1.40425	5.58209	5.42019	0.000648705	0.00443791	-0.756013
10523490	Fgf5	1.40256	6.90056	8.88986	2.13834e-05	0.000395575	2.96051
10455813	Lmnb1	1.40198	8.57969	11.8547	2.52126e-06	9.48447e-05	5.27272
10438308	Ranbp1	1.40013	10.9249	11.2952	3.62918e-06	0.000120012	4.88108
10464551	Ndufs8	1.39982	10.4559	16.7964	1.75065e-07	1.87816e-05	8.09176
10515220	NA	1.39926	7.64796	10.3676	6.88946e-06	0.000183508	4.18925
10523758	Lrrc8b	1.39844	8.81695	8.20188	3.8287e-05	0.000595199	2.32647
10598638	Mid1ip1	1.39738	7.97814	14.2065	6.35953e-07	4.15521e-05	6.74098
10371959	Elk3	1.39653	8.03319	9.1448	1.73964e-05	0.000347515	3.18484
10364375	Cstb	1.394	10.9805	10.4494	6.49786e-06	0.000176734	4.25253
10480087	NA	1.39343	8.15683	5.405	0.000660471	0.0044998	-0.775526
10584580	Snord14e	1.39245	9.25708	5.13944	0.000909086	0.00567525	-1.12202
10583008	Casp12	1.38921	5.06068	8.58294	2.75968e-05	0.000470228	2.68298
10578145	Erh	1.38869	9.35811	11.964	2.35242e-06	9.12829e-05	5.34711
10370833	Uqcr11	1.38858	9.68506	8.64408	2.6214e-05	0.00045469	2.73893
10504337	Car9	1.38508	6.61243	6.93331	0.000125285	0.00135836	1.03414
10434925	Hes1	1.38502	9.13808	9.68501	1.14118e-05	0.00025758	3.6426
10440419	NA	1.38491	9.43166	8.16866	3.94186e-05	0.000607623	2.29474
10362538	Lama4	1.38476	7.53968	6.00636	0.0003318	0.00273249	-0.0271224
10381371	Aoc3	1.38441	5.95552	7.8581	5.20006e-05	0.000727925	1.99288
10572613	Mrpl34	1.38225	9.28243	8.94225	2.04873e-05	0.000386207	3.00706
10526838	NA	1.38063	8.31756	5.21684	0.000827413	0.00529471	-1.01999
10362379	Echdc1	1.38023	8.49161	7.03611	0.000113132	0.00126202	1.1454
10565962	P2ry2	1.3787	6.63827	10.6034	5.8261e-06	0.000164513	4.37048
10582275	Slc7a5	1.37771	10.4987	14.0748	6.82989e-07	4.31647e-05	6.66549
10488816	NA	1.37723	9.79401	14.7398	4.79325e-07	3.47111e-05	7.03936
10356082	Plscr1	1.37709	6.06233	6.02289	0.000325793	0.00269322	-0.00723653
10571870	NA	1.37504	8.67041	8.34538	3.37971e-05	0.000544639	2.46233
10600082	Nsdhl	1.37432	9.4576	12.2821	1.92865e-06	8.1359e-05	5.56001
10408861	Adtrp	1.372	7.83538	7.36774	8.20143e-05	0.00100395	1.49615
10552064	Krtdap	1.37193	10.7424	6.77378	0.000147113	0.00150934	0.859028
10512701	NA	1.36979	8.44394	10.149	8.07185e-06	0.000205571	4.01784
10594988	Mapk6	1.36962	10.289	21.6643	2.41716e-08	6.34277e-06	10.0982
10416793	Uchl3	1.36881	8.28939	6.45666	0.00020416	0.00191307	0.501822
10436106	Cip2a	1.3688	7.34961	7.91757	4.9281e-05	0.000705139	2.05143
10408081	H1f5	1.36655	9.42025	5.57808	0.00053912	0.00385514	-0.555045
10432473	Nckap5l	1.36647	8.18206	9.32763	1.5048e-05	0.000314533	3.34239
10414612	Slc39a2	1.36603	7.59148	13.6521	8.62452e-07	5.03001e-05	6.41821
10576581	Kcnk1	1.3658	7.00548	12.9427	1.29562e-06	6.39742e-05	5.98518
10353899	Sema4c	1.3641	8.58978	9.00433	1.94792e-05	0.000375748	3.06192
10426016	Gtse1	1.36287	7.37002	11.02	4.36721e-06	0.000135177	4.6816
10494407	H2bc18	1.36266	7.98734	6.33094	0.000233231	0.00211067	0.356764
10604230	Ap3s1	1.36235	8.82208	8.21751	3.7767e-05	0.000589219	2.34137
10434758	St6gal1	1.36159	7.64483	14.6442	5.03884e-07	3.5818e-05	6.98671
10416736	Bora	1.36138	7.42727	8.91594	2.09319e-05	0.00039118	2.98372
10551009	Tmsb10	1.3611	8.74129	8.73732	2.4251e-05	0.000431184	2.82362
10538150	Tmem176a	1.36028	7.67811	6.28926	0.000243856	0.00217228	0.308232
10409464	Dbn1	1.35975	8.35865	14.7189	4.84583e-07	3.48739e-05	7.02787
10518352	NA	1.35961	6.48521	10.9863	4.46861e-06	0.000137167	4.65685
10474520	Tdh	1.35925	6.3348	11.1203	4.08047e-06	0.000128709	4.75481
10559207	Lsp1	1.35895	7.19625	10.4623	6.43811e-06	0.000176073	4.26252
10430778	Phf5a	1.35856	10.4164	11.1879	3.89885e-06	0.000124677	4.80388
10564520	Snora21	1.35677	6.96637	9.61422	1.20461e-05	0.000267313	3.58392
10429520	Ly6d	1.35439	11.0663	10.8564	4.88479e-06	0.000145622	4.56078
10343387	NA	1.35385	7.74265	11.8227	2.57326e-06	9.60756e-05	5.2508
10408111	NA	1.35348	10.9909	5.94042	0.000356998	0.00288084	-0.106789
10427026	Grasp	1.35327	7.07898	15.7342	2.89994e-07	2.53271e-05	7.5666
10606600	Pcdh19	1.35294	6.26137	10.8841	4.79251e-06	0.000143734	4.58136
10383502	Slc16a3	1.35067	8.10486	15.4687	3.30631e-07	2.78045e-05	7.42941
10404783	Edn1	1.34987	6.67449	8.01767	4.50529e-05	0.000669299	2.14918
10544036	NA	1.34947	7.91364	5.62008	0.000513516	0.0037257	-0.502172
10546454	Adamts9	1.34825	7.883	6.17629	0.000275442	0.00238109	0.175563
10424676	Ly6e	1.34792	11.4856	13.9318	7.38543e-07	4.50382e-05	6.58269
10572635	Sfn	1.34621	11.9076	13.359	1.01788e-06	5.53545e-05	6.24215
10409486	Pdlim7	1.34431	9.02953	8.7301	2.4397e-05	0.000432895	2.81709
10522368	Nipal1	1.34361	6.39149	8.68983	2.52296e-05	0.000443143	2.78058
10350297	Kif14	1.3433	6.88067	7.48813	7.3177e-05	0.000928193	1.62046
10492136	Dclk1	1.34308	7.78046	6.71023	0.000156955	0.00158276	0.788426
10587829	Plod2	1.34308	5.59387	6.19523	0.000269845	0.00233969	0.197923
10460251	Aldh3b3	1.34261	8.156	7.69696	6.0247e-05	0.000808253	1.83244
10451451	Gnmt	1.34196	8.00758	6.8341	0.0001384	0.00144588	0.925592
10352954	Hmgb3	1.34038	5.22956	8.66897	2.56731e-05	0.000448666	2.76162
10450982	Adgrf4	1.3395	7.78764	9.52011	1.2951e-05	0.000281185	3.50532
10451547	NA	1.3381	9.23358	11.902	2.44659e-06	9.33518e-05	5.30499
10375240	Hspd1	1.33763	10.29	12.2371	1.98308e-06	8.27465e-05	5.5302
10543067	Asns	1.33696	9.99291	10.2128	7.70481e-06	0.000199879	4.06822
10410560	Trip13	1.33657	7.0545	10.6206	5.75617e-06	0.000163468	4.38353
10378793	Tmigd1	1.33574	6.07188	5.02043	0.00105238	0.00635193	-1.28055
10462565	Lipn	1.33542	5.53304	7.83619	5.30445e-05	0.000738713	1.97122
10372781	Irak3	1.33278	8.74901	12.2254	1.99746e-06	8.2953e-05	5.52246
10600017	Hmgb3	1.33276	7.92974	10.2487	7.50653e-06	0.000195744	4.09644
10576883	Shcbp1	1.33216	5.98376	6.47437	0.000200396	0.00188979	0.522098
10478048	Lbp	1.33073	6.81522	6.47782	0.000199673	0.00188655	0.526041
10426669	Troap	1.32635	7.2835	7.35759	8.28122e-05	0.00101108	1.48559
10517706	Mrto4	1.32608	7.72064	9.65395	1.16854e-05	0.000261211	3.6169
10393431	Tk1	1.32546	8.25502	5.22445	0.000819836	0.00525881	-1.01002
10343018	NA	1.32511	8.07755	7.00158	0.000117062	0.00129386	1.10817
10493794	S100a14	1.32387	9.92806	7.77374	5.61494e-05	0.000770226	1.90922
10555695	Rrm1	1.32386	10.0972	7.46843	7.45474e-05	0.000938728	1.60023
10471844	Nek6	1.32363	8.18167	7.91781	4.92702e-05	0.000705139	2.05167
10468992	Frmd4a	1.32343	8.51037	10.0771	8.50914e-06	0.000212331	3.96072
10408197	H2bc9	1.32299	9.43901	5.22099	0.000823268	0.00527596	-1.01455
10579769	NA	1.32293	8.47277	8.9152	2.09446e-05	0.000391206	2.98306
10485963	Arhgap11a	1.32146	7.5449	6.07879	0.000306355	0.00257406	0.0597385
10459552	Spire1	1.32144	7.93307	7.97856	4.66548e-05	0.000684271	2.11111
10372028	Plxnc1	1.31657	6.10217	7.49505	7.2702e-05	0.000924332	1.62756
10556458	Rassf10	1.31625	6.12525	9.73699	1.09699e-05	0.000251474	3.68543
10529515	Sorcs2	1.31611	8.88421	8.60806	2.70191e-05	0.000462881	2.70601
10460400	Pcx	1.31605	8.32825	7.6291	6.4147e-05	0.000844282	1.76406
10548892	Arhgdib	1.31486	10.3209	8.23356	3.72412e-05	0.000582915	2.35664
10357594	Rassf5	1.31484	8.33261	12.0247	2.26398e-06	8.90225e-05	5.38821
10505200	Hsdl2	1.31434	9.38984	7.94281	4.81745e-05	0.000696857	2.07618
10538832	Mad2l1	1.31355	9.19383	6.30035	0.000240979	0.00215933	0.32116
10483401	Spc25	1.30707	6.42113	6.91421	0.000127698	0.00137594	1.01334
10468533	Gpam	1.30521	9.34279	14.0939	6.75931e-07	4.29348e-05	6.67649
10430825	Cenpm	1.30485	8.77214	4.74648	0.00148542	0.00821402	-1.65317
10462632	Kif20b	1.30261	6.08142	9.21298	1.64759e-05	0.000334522	3.24392
10466410	Psat1	1.30212	9.57973	12.834	1.38148e-06	6.58714e-05	5.91673
10565910	Plekhb1	1.30185	5.9845	4.96495	0.00112747	0.00669015	-1.35514
10408092	NA	1.29977	11.8544	7.48733	7.32321e-05	0.000928355	1.61964
10450242	C4b	1.29722	6.34604	8.65065	2.60698e-05	0.000452867	2.74493
10417544	Acox2	1.29706	6.25646	7.9109	4.95781e-05	0.000706921	2.04488
10478355	Mybl2	1.29706	8.06028	7.05337	0.000111222	0.0012464	1.16397
10585586	Ube2s	1.29486	9.73652	9.72316	1.10856e-05	0.000252341	3.67406
10580635	Ces1d	1.29438	6.0748	5.154	0.000893072	0.00561157	-1.10277
10522895	Csn3	1.29393	5.17097	5.07173	0.000987786	0.00606618	-1.21196
10500140	Anxa9	1.29314	6.81444	6.49037	0.000197062	0.001869	0.540383
10516894	Rcc1	1.29255	8.29514	14.6228	5.0957e-07	3.60605e-05	6.97489
10408087	NA	1.29103	10.6896	7.30338	8.72204e-05	0.00104631	1.42904
10351504	Gm39701	1.29084	10.2929	7.46217	7.4989e-05	0.000942038	1.59379
10494016	Them5	1.28848	10.1751	5.90361	0.000371978	0.00296015	-0.151519
10507692	Edn2	1.28746	7.54688	11.3401	3.5224e-06	0.000117843	4.91323
10394978	Rrm2	1.2865	9.86246	9.84775	1.00905e-05	0.000237954	3.77603
10574033	Nup93	1.28504	8.85531	12.6323	1.55826e-06	7.11763e-05	5.78813
10367440	Itga7	1.2847	6.59124	17.3439	1.36556e-07	1.62558e-05	8.34846
10442454	Pgp	1.28457	8.77064	10.6462	5.65366e-06	0.00016148	4.40294
10493245	Mex3a	1.28452	7.77988	13.8436	7.75326e-07	4.66891e-05	6.53118
10475532	Sqor	1.2827	6.97646	5.56035	0.000550346	0.00391447	-0.577437
10380403	Lrrc59	1.28226	10.398	11.5312	3.10627e-06	0.000108955	5.04851
10594661	Tpm1	1.28147	10.2961	12.3297	1.87299e-06	7.99699e-05	5.59136
10514347	Cdkn2b	1.28055	7.0764	17.8503	1.09242e-07	1.41162e-05	8.57798
10535369	NA	1.27782	9.27214	9.23632	1.61734e-05	0.000330116	3.26404
10578153	NA	1.27685	6.37153	9.04922	1.87849e-05	0.000366215	3.10138
10514924	Tomm22	1.27597	9.78872	9.15358	1.72747e-05	0.000345693	3.19247
10545479	Tmsb10	1.27499	9.23829	7.27318	8.97893e-05	0.00106732	1.39739
10387689	NA	1.27389	6.70003	7.84776	5.24904e-05	0.000733347	1.98267
10424413	NA	1.27169	6.68919	4.85994	0.00128615	0.00738218	-1.49754
10388782	Snord42a	1.27101	7.47989	5.43253	0.000639313	0.0043892	-0.740179
10546685	Eif4e3	1.27085	7.79175	11.1927	3.88638e-06	0.000124508	4.80733
10408118	NA	1.26943	11.9308	5.14778	0.000899877	0.00563943	-1.11099
10463242	Golga7b	1.26907	6.783	10.5178	6.18952e-06	0.000171353	4.30509
10504957	Smc2	1.26654	7.8661	7.21486	9.49899e-05	0.00110936	1.33599
10341962	NA	1.2659	8.30222	7.22905	9.36946e-05	0.00109879	1.35096
10554034	Cers3	1.26582	9.317	7.72315	5.88129e-05	0.000795462	1.8587
10567546	Crym	1.26392	7.28278	6.55301	0.000184588	0.00177687	0.611654
10340609	NA	1.26349	10.2443	8.99354	1.96504e-05	0.000378001	3.05241
10508382	Ak2	1.26294	9.42352	9.67647	1.14863e-05	0.00025859	3.63554
10558961	Tspan4	1.26195	8.13736	5.87687	0.000383294	0.00301569	-0.184126
10461439	Fads1	1.26179	9.77319	11.3411	3.52021e-06	0.000117843	4.9139
10543859	NA	1.26098	10.0247	11.3337	3.53746e-06	0.000118119	4.90864
10343036	NA	1.25957	5.84454	8.08338	4.24975e-05	0.000640596	2.2128
10378649	Slc43a2	1.25904	7.89074	9.03844	1.89491e-05	0.000368178	3.09192
10466104	Ccdc86	1.25808	8.72977	8.02097	4.49205e-05	0.000668137	2.15239
10511309	Rnf223	1.25768	7.79082	4.92938	0.00117869	0.00689402	-1.4032
10485645	Rcn1	1.25442	9.39629	13.2846	1.06219e-06	5.68847e-05	6.19682
10522503	Pdgfra	1.25436	6.43525	6.36852	0.00022409	0.00204392	0.400324
10371591	Parpbp	1.25377	6.51163	7.5992	6.59532e-05	0.000860238	1.73378
10400030	Bzw2	1.25334	10.076	12.4369	1.75394e-06	7.68556e-05	5.66165
10338615	NA	1.2528	7.99663	7.34483	8.38271e-05	0.00101775	1.47231
10574013	Mt4	1.25181	9.2503	7.52014	7.10089e-05	0.000908788	1.65326
10574617	Ces4a	1.25113	6.30686	6.54116	0.00018688	0.00179396	0.598204
10505143	Pakap	1.2503	6.56506	16.6668	1.8588e-07	1.93733e-05	8.02963
10338348	NA	1.24774	8.32221	9.36	1.46703e-05	0.000308867	3.36999
10587854	Slc9a9	1.24674	8.14548	11.5693	3.03007e-06	0.000107365	5.07521
10359929	Ddr2	1.24619	7.24555	5.34566	0.000708753	0.00471598	-0.852097
10458906	Ppic	1.24525	9.86161	8.61662	2.68253e-05	0.000461836	2.71384
10480734	Ptgds	1.24406	7.24408	7.40764	7.89609e-05	0.000977952	1.53752
10560630	Tomm40	1.24224	9.14747	16.3665	2.13931e-07	2.12464e-05	7.8837
10401181	Rdh11	1.2418	8.67316	7.69867	6.01525e-05	0.000807662	1.83415
10340438	NA	1.24026	7.73977	5.31274	0.000737192	0.00485666	-0.894781
10523021	Slc4a4	1.23869	5.96954	4.58164	0.00183736	0.00967238	-1.88255
10571142	Adgra2	1.2382	6.63707	9.28306	1.55861e-05	0.000321577	3.30423
10498210	Nbea	1.23802	6.82995	9.22398	1.63325e-05	0.000332388	3.25341
10407511	NA	1.23739	10.5705	7.68503	6.0913e-05	0.000813037	1.82045
10453717	NA	1.23697	6.73331	14.5509	5.29232e-07	3.67188e-05	6.93497
10371770	Gas2l3	1.23491	7.15833	7.15105	0.000101067	0.0011602	1.26837
10448292	Thoc6	1.23462	8.48168	16.4193	2.08674e-07	2.0846e-05	7.90956
10344551	NA	1.23268	8.3622	12.6182	1.57149e-06	7.15434e-05	5.7791
10569200	Polr2l	1.2324	9.82034	9.89198	9.76151e-06	0.000233363	3.81196
10339559	NA	1.23213	6.53146	7.4608	7.50861e-05	0.000942917	1.59238
10455595	NA	1.23166	11.6669	13.6041	8.85978e-07	5.11597e-05	6.38964
10407291	Arl15	1.23106	9.93008	11.1392	4.02861e-06	0.000127885	4.7686
10524790	Cit	1.23039	7.25239	7.17132	9.90909e-05	0.00114508	1.2899
10354588	Stk17b	1.22988	8.19835	9.53675	1.27856e-05	0.000279339	3.51927
10392464	Fam20a	1.22976	6.92259	8.24286	3.69403e-05	0.000580229	2.36547
10500666	Ptgfrn	1.22941	8.8252	10.6783	5.52783e-06	0.000158931	4.42726
10518570	Pgd	1.22778	9.92628	11.9817	2.32624e-06	9.05488e-05	5.35911
10433494	Nubp1	1.227	9.06526	15.3649	3.48238e-07	2.85527e-05	7.37505
10505299	Bspry	1.22651	6.96739	14.6014	5.15327e-07	3.62823e-05	6.96304
10359826	NA	1.22606	8.92544	6.80928	0.000141914	0.00147251	0.898256
10477649	NA	1.22605	8.34777	9.50988	1.30538e-05	0.000282711	3.49674
10594044	Islr	1.22529	6.54727	5.60097	0.000524992	0.00377586	-0.526189
10410452	Srd5a1	1.22459	8.98357	14.4277	5.64923e-07	3.82037e-05	6.8661
10342856	NA	1.22454	6.38219	4.85621	0.00129222	0.00740479	-1.50263
10366293	Csrp2	1.22416	8.07819	7.9288	4.87852e-05	0.000701893	2.06245
10366796	Mettl1	1.22328	8.54864	18.7615	7.42012e-08	1.14812e-05	8.9732
10460259	Aldh3b2	1.22298	10.355	12.1527	2.08975e-06	8.47605e-05	5.47406
10383615	Metrnl	1.22065	7.40127	11.2305	3.78914e-06	0.000123209	4.83462
10384474	Pno1	1.22018	8.97182	9.71978	1.11141e-05	0.000252472	3.67127
10378802	Blmh	1.21944	9.61308	7.45259	7.56709e-05	0.000948547	1.58392
10515416	Rps8	1.21752	7.7657	5.79682	0.000419496	0.00322961	-0.282306
10348234	Neu2	1.21654	6.58022	5.68654	0.000475683	0.00352805	-0.418988
10546432	Adamts9	1.21461	6.98897	5.14886	0.000898687	0.00563511	-1.10956
10510700	Gpr153	1.21447	7.40239	11.3699	3.45369e-06	0.000116328	4.93444
10348354	NA	1.21443	7.65129	11.5774	3.01402e-06	0.000106905	5.08093
10366277	E2f7	1.21401	7.63916	7.60643	6.55116e-05	0.000855762	1.74111
10471721	Ptgs1	1.213	8.66005	7.44291	7.63662e-05	0.000954509	1.57395
10369885	Cisd1	1.21271	8.53653	7.12712	0.000103456	0.00118099	1.2429
10487577	Ckap2l	1.2111	7.93366	6.88222	0.000131858	0.00140466	0.978383
10562192	Fxyd5	1.21093	9.50166	5.11118	0.000941063	0.0058434	-1.15948
10397541	NA	1.21073	8.06352	4.62705	0.00173215	0.00924591	-1.81897
10359582	Fmo2	1.21048	5.98761	4.97303	0.00111619	0.00664702	-1.34425
10368409	Lama2	1.21042	5.9616	5.71315	0.000461404	0.00344986	-0.385852
10400304	Egln3	1.21002	9.8477	14.2089	6.35149e-07	4.15521e-05	6.74231
10538420	Gars	1.20991	9.64316	11.1897	3.89414e-06	0.000124641	4.80518
10503833	NA	1.20883	10.3224	5.20904	0.000835276	0.00533031	-1.03025
10381548	BC030867	1.20788	6.88762	8.90731	2.10801e-05	0.000392682	2.97605
10359890	Nuf2	1.20707	6.99623	5.47535	0.000607865	0.00421913	-0.685411
10357280	Insig2	1.20672	9.93787	7.11857	0.000104325	0.0011874	1.23377
10555576	Anapc15	1.20659	8.13722	10.5699	5.96523e-06	0.000167354	4.34498
10396840	Rdh12	1.20597	8.20633	4.56985	0.00186581	0.0097733	-1.8991
10489759	Sulf2	1.20583	9.8061	11.2432	3.75717e-06	0.000122565	4.84375
10507471	NA	1.20458	9.63539	9.10263	1.79944e-05	0.000356198	3.14811
10417798	Kcnk5	1.20422	6.18744	9.36349	1.46302e-05	0.000308584	3.37296
10393272	Rnf157	1.20385	6.37781	6.05859	0.000313228	0.00261789	0.0355831
10495285	Sort1	1.20062	9.0361	12.2995	1.90808e-06	8.07049e-05	5.57149
10530269	Rbm47	1.19792	8.03875	11.125	4.06752e-06	0.000128709	4.75824
10505187	Ugcg	1.1979	8.37039	9.27339	1.57055e-05	0.000323223	3.29593
10402752	Atp5mpl	1.19775	9.00246	11.8578	2.51627e-06	9.48447e-05	5.27485
10565775	Dgat2	1.19699	9.2737	6.64853	0.000167213	0.00165994	0.719413
10390147	Dlx4	1.19613	7.28263	15.8222	2.77775e-07	2.50634e-05	7.61158
10339078	NA	1.19517	6.14173	5.59681	0.00052753	0.00378924	-0.531431
10392825	NA	1.19426	6.12278	5.72027	0.000457666	0.00343505	-0.377009
10582008	Cmc2	1.19383	8.80141	6.67403	0.000162887	0.00162934	0.747982
10338316	NA	1.19331	6.69459	5.87921	0.000382287	0.00300952	-0.181265
10400710	Vcpkmt	1.19214	7.76454	9.06037	1.86166e-05	0.000364572	3.11116
10595900	Mrps22	1.19069	8.28567	6.60227	0.000175392	0.00171709	0.667358
10497237	Pag1	1.18895	6.51919	12.8432	1.37398e-06	6.56196e-05	5.92253
10594501	Hacd3	1.1888	9.77937	15.7965	2.81289e-07	2.50634e-05	7.59845
10405211	Gadd45g	1.18842	7.4449	5.73384	0.000450628	0.00339558	-0.360156
10435345	Mylk	1.18818	6.76663	4.70872	0.00155902	0.00853145	-1.70537
10465043	NA	1.18797	7.94987	7.26556	9.04505e-05	0.00107014	1.38939
10480238	St8sia6	1.18775	5.7669	12.561	1.62662e-06	7.33351e-05	5.74224
10399965	F730043M19Rik	1.18713	6.38497	8.57338	2.78203e-05	0.000472304	2.6742
10408225	H4c3	1.18684	8.45672	6.14646	0.000284519	0.00243473	0.140254
10594426	Zwilch	1.185	7.38391	4.76762	0.00144588	0.00806333	-1.62403
10508770	NA	1.18389	6.85646	11.2172	3.82318e-06	0.000123456	4.82499
10422776	Phb	1.18354	9.86068	11.3642	3.46679e-06	0.000116656	4.93036
10339344	NA	1.18155	7.7608	11.4361	3.30613e-06	0.000112775	4.98143
10356677	Cops9	1.17952	9.49703	12.3279	1.87501e-06	7.99699e-05	5.59021
10567995	Nupr1	1.17928	8.25708	8.71286	2.47497e-05	0.000437144	2.80148
10586039	Tle3	1.17922	10.2505	11.4058	3.37264e-06	0.000114131	4.96
10398085	Glrx5	1.17816	9.49468	11.7598	2.67904e-06	9.89622e-05	5.20754
10512093	Ndufb6	1.17591	10.4745	6.6445	0.000167909	0.00166597	0.714881
10476989	Gins1	1.17573	6.79868	8.70575	2.48967e-05	0.000439294	2.79503
10507908	Fhl3	1.175	8.75327	10.3557	6.94822e-06	0.000184648	4.18006
10414315	Cdkn3	1.17491	6.93941	5.76897	0.000432964	0.0033004	-0.316673
10474902	Rad51	1.17483	7.29611	5.62127	0.000512809	0.0037235	-0.500674
10517067	Sfn	1.17438	11.8431	11.6218	2.92835e-06	0.000105155	5.11192
10587107	Myo5a	1.17392	8.83732	14.3053	6.03039e-07	4.00818e-05	6.79715
10435271	Heg1	1.17094	9.34078	12.1216	2.13067e-06	8.58477e-05	5.45328
10489391	Ada	1.1707	7.20059	7.22841	9.37526e-05	0.0010991	1.35029
10513739	Tnc	1.17069	9.86267	5.70759	0.000464351	0.00346593	-0.392774
10465861	Incenp	1.17063	8.08277	6.28261	0.0002456	0.00218306	0.300466
10444298	H2-Eb1	1.17029	8.62598	4.55089	0.00191257	0.00996714	-1.92577
10510391	Srm	1.16888	10.8777	12.5007	1.68716e-06	7.47478e-05	5.70317
10349694	Pm20d1	1.16674	7.58902	7.90828	4.96952e-05	0.000707421	2.04231
10429491	Arc	1.16648	7.31273	7.97177	4.69395e-05	0.000687059	2.10448
10493137	Iqgap3	1.16561	7.96909	4.89191	0.0012354	0.00716069	-1.45402
10499160	Cd1d1	1.16555	6.10524	13.5729	9.0165e-07	5.12103e-05	6.37102
10572146	Atp6v1b2	1.1646	10.1359	9.9324	9.47138e-06	0.000228629	3.84466
10430748	Rangap1	1.16359	9.3014	9.51314	1.3021e-05	0.000282351	3.49947
10505465	Tmem268	1.16291	7.48409	14.5648	5.25356e-07	3.65228e-05	6.94272
10567355	Gprc5b	1.16239	7.38531	12.0788	2.18839e-06	8.74352e-05	5.42462
10535900	NA	1.161	7.07777	8.85569	2.19912e-05	0.000403384	2.93003
10562059	Cox6b1	1.1592	10.9487	11.4505	3.27495e-06	0.000112237	4.99162
10583732	Ldlr	1.15852	9.71705	8.78433	2.3324e-05	0.000420073	2.86603
10469070	Nudt5	1.15649	9.23042	11.6445	2.88571e-06	0.000104053	5.12769
10439276	Fam162a	1.15595	9.5325	11.793	2.62259e-06	9.71868e-05	5.23041
10582981	Tfdp1	1.15453	9.78804	10.7804	5.14841e-06	0.00015102	4.50404
10432852	Krt1	1.1544	12.094	9.9626	9.26082e-06	0.000225741	3.86902
10404067	NA	1.15436	10.6011	6.27252	0.000248275	0.00219943	0.288666
10456383	Impa2	1.15435	8.44918	12.34	1.86114e-06	7.99669e-05	5.59816
10543544	Lrrc4	1.15077	7.12073	5.72218	0.00045667	0.00343218	-0.374639
10566709	Nlrp10	1.15073	7.31605	8.78314	2.33469e-05	0.000420134	2.86496
10489429	Wfdc5	1.14952	7.36529	5.39764	0.000666258	0.00452522	-0.784995
10601335	Pbdc1	1.14783	8.15468	6.05952	0.000312909	0.00261673	0.0366906
10509590	Pla2g2e	1.14729	6.76075	13.1405	1.15427e-06	5.97723e-05	6.1083
10521757	Gm7931	1.14706	8.63148	11.5557	3.05699e-06	0.000107879	5.06571
10418205	NA	1.14638	8.22848	8.32472	3.4406e-05	0.000551395	2.44288
10546434	Adamts9	1.14629	7.80778	6.53362	0.000188353	0.00180512	0.589644
10354275	Tex30	1.14564	7.44105	6.84894	0.000136345	0.00143374	0.941899
10367036	Rdh1	1.14562	7.05686	4.8006	0.00138646	0.00779703	-1.5787
10426098	Creld2	1.14531	9.11285	5.74948	0.00044267	0.00335014	-0.340783
10455533	Eif1a	1.14462	8.30491	12.7756	1.43026e-06	6.72746e-05	5.87968
10512443	Stoml2	1.14284	8.75423	5.81101	0.000412815	0.00318806	-0.264842
10401829	NA	1.14261	7.33506	6.95336	0.000122806	0.00133804	1.05593
10486172	Rmdn3	1.142	8.61561	13.6679	8.54852e-07	4.99406e-05	6.42761
10383819	Sec14l2	1.14115	9.14627	8.59261	2.73728e-05	0.000467097	2.69185
10421810	Rgcc	1.13996	7.75507	7.37875	8.1159e-05	0.000996498	1.50758
10574098	Nlrc5	1.13978	9.39548	7.10725	0.000105487	0.0011975	1.22169
10355996	Slc25a5	1.13931	9.65417	11.9944	2.3077e-06	9.01299e-05	5.3677
10478997	Tfap2c	1.13916	8.61728	7.28365	8.88894e-05	0.00106033	1.40837
10385175	Wwc1	1.13876	7.91685	6.60449	0.000174989	0.00171438	0.669861
10539238	Eva1a	1.13837	8.51893	8.54585	2.84753e-05	0.000481186	2.64887
10448506	Ccnf	1.13832	7.75366	6.64432	0.00016794	0.00166597	0.714679
10458033	Stard4	1.13716	7.85344	12.3914	1.80338e-06	7.82592e-05	5.6319
10421309	Slc39a14	1.1362	9.45106	6.41953	0.000212307	0.00196651	0.459179
10516266	Zc3h12a	1.13529	8.27747	5.85626	0.000392273	0.00306482	-0.209318
10604100	Ndufa1	1.13477	7.35324	11.624	2.92426e-06	0.000105116	5.11343
10542397	H2afj	1.13467	7.53146	7.03815	0.000112904	0.00126053	1.1476
10454651	NA	1.13363	7.32689	11.5143	3.14071e-06	0.000110052	5.03665
10552140	Cebpa	1.13286	9.37272	7.75919	5.69016e-05	0.000777171	1.89471
10582295	Odc1	1.13236	8.84765	11.3425	3.51694e-06	0.000117843	4.9149
10553354	Nav2	1.13212	7.57874	9.87597	9.87919e-06	0.000235024	3.79897
10409557	Macroh2a1	1.13183	10.4966	11.2721	3.68531e-06	0.000121308	4.86455
10472162	Gpd2	1.13159	7.91665	5.61073	0.000519097	0.00374586	-0.513919
10515396	Btbd19	1.13145	9.93982	13.5068	9.35916e-07	5.26415e-05	6.3314
10493798	S100a16	1.1307	11.1589	12.3293	1.87338e-06	7.99699e-05	5.59114
10509168	E2f2	1.12897	7.46476	8.3137	3.47355e-05	0.00055564	2.4325
10485294	Hsd17b12	1.12832	9.63504	5.91467	0.000367405	0.00293654	-0.13806
10586357	Cilp	1.12824	6.6028	4.65952	0.00166093	0.0089618	-1.77369
10568873	Adam8	1.12798	7.58643	7.32183	8.56917e-05	0.0010338	1.44832
10347948	Sp100	1.12795	6.02191	8.20187	3.82872e-05	0.000595199	2.32646
10525955	Fzd10	1.1272	8.30749	13.3759	1.00813e-06	5.50117e-05	6.25239
10423098	Slc45a2	1.12713	6.48998	5.12167	0.00092905	0.0057812	-1.14556
10585398	Gldn	1.12607	5.9748	8.48439	3.00005e-05	0.000500392	2.59208
10452890	Elob	1.12361	10.4577	8.73031	2.43928e-05	0.000432895	2.81728
10469151	Itih5	1.12034	7.41778	6.80288	0.000142836	0.00147855	0.891195
10555041	Alg8	1.11891	9.61261	11.0489	4.28246e-06	0.000133147	4.70273
10501811	Slc44a3	1.11656	5.76136	5.37943	0.000680822	0.00458854	-0.808465
10528872	Shh	1.11637	7.00401	5.39686	0.000666875	0.00452657	-0.786
10537146	Akr1b8	1.11577	8.41801	5.6471	0.000497746	0.00364245	-0.468271
10585706	Cox5a	1.1152	9.31996	9.83416	1.0194e-05	0.000238614	3.76497
10538247	Npy	1.11462	7.02866	7.24958	9.1855e-05	0.00108343	1.37259
10340872	NA	1.11429	10.1862	8.33975	3.39619e-05	0.000546535	2.45703
10356262	NA	1.11389	6.79787	6.69895	0.000158778	0.00159604	0.775838
10491526	Acad9	1.11253	9.75964	11.0753	4.20639e-06	0.000131724	4.72205
10460541	Cd248	1.11191	6.75517	4.98083	0.00110539	0.00659857	-1.33374
10362941	Prep	1.11109	11.0143	13.2236	1.10013e-06	5.82601e-05	6.15947
10342659	NA	1.11082	6.57291	5.89508	0.000375547	0.00297832	-0.161909
10369630	Ddx21	1.11073	9.93197	7.89754	5.01789e-05	0.000711901	2.03175
10528015	Steap1	1.11043	5.29674	6.56861	0.00018162	0.00175657	0.629323
10448380	Elob	1.11026	11.3167	9.68406	1.142e-05	0.000257599	3.64182
10343883	NA	1.10991	8.10129	6.4008	0.00021655	0.00199293	0.437617
10462346	Rcl1	1.10932	8.74918	7.30015	8.74917e-05	0.00104833	1.42565
10534096	NA	1.10846	8.89737	6.89926	0.000129624	0.00139066	0.997016
10403706	Psma2	1.10804	8.92394	7.07371	0.000109018	0.00122756	1.18579
10394770	Odc1	1.10788	8.77933	8.88999	2.1381e-05	0.000395575	2.96063
10556463	Arntl	1.10701	7.55086	7.36963	8.18669e-05	0.00100306	1.49811
10461158	NA	1.10638	7.46041	7.26947	9.01103e-05	0.00106918	1.3935
10498595	Snrpd2	1.10617	8.01247	5.15282	0.000894353	0.00561657	-1.10432
10438854	Atp13a4	1.10544	5.63733	4.77282	0.00143633	0.00802166	-1.61687
10491915	Noct	1.10415	8.20148	8.0106	4.53381e-05	0.000671761	2.14231
10499639	Cks1b	1.10379	9.81096	7.48658	7.32834e-05	0.000928666	1.61888
10387219	Rangrf	1.1037	7.51406	7.74127	5.78435e-05	0.000785713	1.87682
10365426	Psma5	1.10355	9.00078	9.86276	9.97744e-06	0.000236412	3.78824
10579659	NA	1.10338	10.3474	7.28835	8.84887e-05	0.00105773	1.4133
10341364	NA	1.10276	9.9793	8.83149	2.24334e-05	0.000408264	2.90838
10551638	Lgals7	1.10183	12.5616	11.866	2.50319e-06	9.468e-05	5.28044
10399924	Pik3cg	1.10171	6.4521	9.12094	1.7732e-05	0.000352235	3.16408
10401454	Entpd5	1.10068	8.38633	9.82957	1.02292e-05	0.000239278	3.76123
10360028	Fcgr2b	1.10056	6.0793	5.2218	0.000822464	0.00527275	-1.01349
10383887	Uqcr10	1.10023	8.83592	12.7966	1.4125e-06	6.67609e-05	5.89302
10574149	Nlrc5	1.10002	8.83897	5.73872	0.00044813	0.00338043	-0.354114
10375234	Nudcd2	1.09952	7.17247	10.1446	8.09762e-06	0.000205738	4.01439
10370471	Agpat3	1.09891	9.81934	11.7792	2.6459e-06	9.78421e-05	5.22091
10385818	Uqcrq	1.09854	9.07658	9.50464	1.31068e-05	0.000283682	3.49234
10406865	Mrps27	1.09725	7.65933	6.97632	0.000120032	0.00131577	1.08084
10505894	Mtap	1.09655	8.20569	15.1941	3.79539e-07	3.01894e-05	7.28477
10366043	Dusp6	1.09557	10.066	9.84495	1.01117e-05	0.000238013	3.77376
10608709	NA	1.09545	7.34012	9.57408	1.24231e-05	0.000273654	3.55048
10470314	NA	1.0943	7.30884	5.81862	0.000409276	0.00316636	-0.255479
10353420	Mcm3	1.09408	7.914	6.43901	0.000207988	0.00193928	0.48158
10493193	Cct3	1.09331	9.97751	8.85094	2.20773e-05	0.000403786	2.92578
10450640	Mrps18b	1.09312	9.83465	7.73981	5.7921e-05	0.000786458	1.87536
10397216	Coq6	1.09309	8.0995	9.66275	1.16072e-05	0.000260132	3.62419
10511149	Mrpl20	1.09286	8.04791	7.91479	4.94044e-05	0.000706125	2.0487
10570855	Plat	1.09268	8.07291	7.90509	4.98384e-05	0.000707962	2.03917
10540472	Bhlhe40	1.09247	9.01109	7.77815	5.59235e-05	0.000768321	1.91361
10380823	Lasp1	1.09223	9.65881	11.7037	2.77741e-06	0.000101259	5.1688
10447880	Mrpl18	1.09216	8.53089	9.1903	1.67759e-05	0.000338894	3.22431
10452860	Memo1	1.09207	7.75198	6.16156	0.000279882	0.00240631	0.158148
10435641	Fstl1	1.09191	9.19955	5.64654	0.000498072	0.00364407	-0.468982
10541279	Bcl2l13	1.09119	9.61735	12.2791	1.93228e-06	8.14134e-05	5.55799
10368675	Marcks	1.0911	9.8628	9.07813	1.83522e-05	0.000360612	3.12671
10435266	Heg1	1.09054	7.79588	11.097	4.14502e-06	0.000130272	4.7379
10558454	Glrx3	1.08989	7.42562	6.34588	0.000229549	0.00208441	0.374101
10598018	NA	1.0894	6.27002	6.31178	0.000238051	0.00214148	0.334477
10420780	Tdh	1.08874	6.18032	9.36075	1.46617e-05	0.000308867	3.37063
10420730	Fdft1	1.08873	10.3474	10.9312	4.64025e-06	0.000140379	4.61619
10454172	Dsg2	1.08647	8.75585	10.9056	4.7225e-06	0.000142094	4.59724
10568392	Rgs10	1.08631	8.55325	7.99142	4.61213e-05	0.0006796	2.12364
10341141	NA	1.08485	11.527	5.98473	0.00033984	0.00277884	-0.0531829
10462973	Hells	1.08453	7.42618	6.44825	0.000205975	0.00192517	0.492176
10480090	Itga8	1.08378	5.71403	6.98593	0.000118892	0.00130864	1.09125
10431749	Adamts20	1.0833	6.31527	8.16213	3.96453e-05	0.000610035	2.28849
10440522	Adamts1	1.08273	9.02349	5.84169	0.000398759	0.00310226	-0.22716
10379489	Tmem98	1.07961	7.37673	9.40208	1.4195e-05	0.000301601	3.40575
10486322	NA	1.07833	8.13158	7.41466	7.84364e-05	0.000973732	1.54479
10502191	Ostc	1.07791	9.77993	9.61372	1.20506e-05	0.000267313	3.58351
10443786	Pde9a	1.07737	6.53322	4.64411	0.00169433	0.00909432	-1.79517
10539592	Smyd5	1.07588	8.50036	10.3384	7.03541e-06	0.000186395	4.16657
10590909	Endod1	1.07526	9.42471	7.99259	4.60731e-05	0.000679177	2.12478
10471586	Hspa5	1.07504	11.0593	6.66031	0.000165198	0.00164583	0.732625
10365729	Cdk17	1.07492	8.64403	9.48299	1.33286e-05	0.000287587	3.47412
10374035	Xbp1	1.07484	10.7462	7.34493	8.3819e-05	0.00101775	1.47241
10467162	Pank1	1.07476	9.02618	10.6363	5.69319e-06	0.000162209	4.39542
10592266	Slc37a2	1.07437	6.75446	7.87836	5.10558e-05	0.000718881	2.01287
10460255	Aldh3b3	1.07374	10.6077	9.23112	1.62403e-05	0.000331093	3.25956
10429908	Bop1	1.07323	9.35695	9.31733	1.51705e-05	0.000315975	3.33358
10420198	Ripk3	1.07303	7.49502	5.7894	0.000423036	0.003249	-0.291446
10479811	Mcm10	1.07244	7.44768	7.21242	9.52151e-05	0.00111063	1.33341
10501319	Celsr2	1.07216	10.4115	7.87845	5.10515e-05	0.000718881	2.01296
10460149	NA	1.07099	6.85586	7.88372	5.0809e-05	0.000717643	2.01815
10468081	NA	1.07083	9.37213	7.81491	5.40803e-05	0.000750731	1.95014
10460085	Cndp2	1.0706	8.51508	12.1839	2.04957e-06	8.38174e-05	5.49487
10452709	Ndc80	1.07049	6.17352	7.77617	5.60246e-05	0.000768818	1.91164
10344062	NA	1.07046	9.77488	7.26561	9.04457e-05	0.00107014	1.38945
10471675	Glo1	1.0701	9.8552	5.35543	0.000700541	0.00467566	-0.839451
10515797	Tmem125	1.06993	7.69479	5.71544	0.000460202	0.00344452	-0.383016
10458183	Gfra3	1.06806	7.04201	8.12211	4.10671e-05	0.000625545	2.25011
10490225	Prelid3b	1.06715	9.5535	7.88067	5.09494e-05	0.000718751	2.01514
10524588	Ankrd13a	1.06711	9.60494	10.4308	6.58441e-06	0.000178668	4.23823
10520650	Cad	1.06708	9.24726	8.73981	2.4201e-05	0.000430735	2.82587
10554863	Sytl2	1.06687	7.1891	5.36894	0.000689365	0.00462325	-0.821998
10433904	Yars2	1.06566	8.36816	6.39606	0.000217639	0.00199977	0.432151
10465912	Fen1	1.06494	7.5911	7.09838	0.000106409	0.00120504	1.21221
10374083	Aebp1	1.06438	8.66848	10.4119	6.67406e-06	0.000179977	4.2236
10390860	Krt23	1.06432	6.39549	6.19994	0.000268474	0.00233304	0.203467
10592201	Chek1	1.06394	7.37352	8.54674	2.84538e-05	0.000481058	2.64969
10449315	Uqcc2	1.06391	10.0416	8.4088	3.20024e-05	0.000524719	2.52174
10539574	Npm3-ps1	1.06381	10.3677	9.1866	1.68254e-05	0.000339513	3.22111
10451580	Bysl	1.06347	7.77935	8.04721	4.38835e-05	0.00065693	2.17784
10508686	Mecr	1.06164	8.65258	12.4958	1.69225e-06	7.47478e-05	5.69995
10606654	Xkrx	1.06154	5.92499	6.59184	0.000177295	0.00172724	0.655592
10571680	Cenpu	1.06042	6.20942	6.56134	0.000182995	0.00176545	0.621099
10411728	Cenph	1.05979	5.91041	6.23139	0.000259505	0.00227558	0.240476
10367400	Mmp19	1.05966	5.65144	6.91452	0.000127659	0.00137594	1.01367
10407097	Pde4d	1.05949	7.68895	9.18087	1.69024e-05	0.000340519	3.21614
10592585	Sc5d	1.05905	8.90334	11.5638	3.0409e-06	0.000107617	5.07138
10347117	Cps1	1.05867	5.85389	7.05331	0.000111229	0.0012464	1.1639
10564978	Blm	1.0585	7.17857	8.17754	3.91124e-05	0.000603975	2.30324
10338854	NA	1.05654	6.66072	5.66911	0.000485299	0.0035808	-0.440745
10421723	Dnajc15	1.05526	8.33777	5.69419	0.000471532	0.00350448	-0.40946
10406254	Ell2	1.05502	8.99863	10.9855	4.47094e-06	0.000137167	4.65628
10431393	Mapk12	1.05467	7.13556	7.15018	0.000101153	0.00116072	1.26744
10510546	Eno1	1.05451	11.3858	9.73639	1.09748e-05	0.000251474	3.68494
10461723	Fam111a	1.05386	7.57482	5.22836	0.000815968	0.0052398	-1.00489
10460157	Cpt1a	1.05323	10.3929	10.4854	6.33343e-06	0.000174226	4.28024
10391146	Acly	1.05315	9.7823	11.4948	3.1811e-06	0.000110749	5.0229
10529732	Hs3st1	1.05298	5.9182	6.38812	0.000219477	0.00201245	0.422988
10593937	Mpi	1.05273	9.26513	11.167	3.95407e-06	0.000126211	4.78872
10505120	NA	1.05209	6.70074	7.54564	6.9333e-05	0.000892268	1.6793
10342764	NA	1.05169	6.10471	4.90999	0.00120767	0.00703393	-1.42947
10571344	Prag1	1.05168	8.35733	5.57649	0.000540117	0.00386017	-0.557053
10542335	Gprc5a	1.05087	5.62352	6.52071	0.000190907	0.00182456	0.574966
10543466	Gpr37	1.04916	6.01605	8.47062	3.03545e-05	0.000504844	2.5793
10506822	Orc1	1.04813	5.85838	8.08523	4.24281e-05	0.000640104	2.21459
10387723	2810408A11Rik	1.04805	7.10962	6.21096	0.000265292	0.00231092	0.216456
10424825	Cyc1	1.04711	10.4867	8.9288	2.07133e-05	0.000388766	2.99514
10584576	NA	1.04624	10.399	4.62777	0.00173054	0.00924019	-1.81797
10546163	Mcm2	1.04457	9.00946	7.16089	0.000100102	0.00115293	1.27883
10490129	Bmp7	1.04311	10.0521	9.04753	1.88105e-05	0.000366509	3.0999
10359034	Qsox1	1.04277	8.79452	7.66336	6.21443e-05	0.000825109	1.79863
10470751	Slc27a4	1.04269	9.39927	6.69929	0.000158722	0.00159595	0.776225
10462575	Lipm	1.04246	8.13384	6.25263	0.000253637	0.00223824	0.265392
10361651	Nup43	1.04237	7.83402	6.92708	0.000126066	0.0013647	1.02736
10558919	Snora52	1.04191	11.4712	7.72564	5.86786e-05	0.000794573	1.86119
10540227	Kbtbd8	1.04095	5.67058	4.69329	0.00159024	0.00865728	-1.72677
10381898	Mrc2	1.04023	7.02959	8.55121	2.83465e-05	0.00047971	2.65381
10584710	H2afx	1.04017	8.66705	5.79312	0.000421257	0.00323886	-0.286861
10406026	Mrpl36	1.04012	9.19694	6.52373	0.000190308	0.00182134	0.578395
10569319	Ctsd	1.0401	11.6319	13.4503	9.66313e-07	5.34857e-05	6.29743
10405179	S1pr3	1.03992	7.77664	7.19938	9.64257e-05	0.00112112	1.31963
10393573	Lgals3bp	1.03902	7.83964	4.5742	0.00185526	0.00973565	-1.89299
10522024	Tbc1d1	1.03875	7.84154	11.4058	3.3727e-06	0.000114131	4.95998
10601705	Cenpi	1.03808	5.50345	9.93998	9.418e-06	0.000228068	3.85078
10500324	NA	1.03773	10.256	6.17051	0.000277175	0.00239072	0.168731
10424245	Fam83a	1.03685	7.50672	7.2137	9.50968e-05	0.00110962	1.33477
10378053	Pimreg	1.0366	6.81718	5.16552	0.000880618	0.00554937	-1.08755
10557519	Hirip3	1.03604	6.65456	8.408	3.20245e-05	0.000524833	2.52099
10591773	NA	1.03595	10.6802	6.57971	0.000179538	0.00174414	0.64189
10586844	Adam10	1.03533	9.52034	12.5419	1.64559e-06	7.39984e-05	5.72985
10449242	Snrpg	1.03452	9.18411	8.42924	3.14468e-05	0.00051953	2.54081
10591739	Acp5	1.03332	9.28394	10.9705	4.51715e-06	0.00013816	4.64519
10366825	Agap2	1.03323	7.28358	7.92821	4.88111e-05	0.000701976	2.06187
10428857	Mtss1	1.0332	9.20421	8.44254	3.10911e-05	0.00051491	2.5532
10349782	Nuak2	1.03192	7.26307	7.55408	6.87874e-05	0.000886888	1.68791
10420030	Psme2	1.03185	10.0836	8.10458	4.17079e-05	0.000632257	2.23324
10348471	Mlph	1.03183	7.2885	5.14769	0.000899974	0.00563943	-1.11111
10583634	Qtrt1	1.03028	8.92053	6.7187	0.000155603	0.00157095	0.797856
10456492	Ldlrad4	1.03026	8.00706	9.5348	1.28049e-05	0.000279584	3.51763
10487447	Mall	1.03006	9.47071	6.52178	0.000190696	0.00182354	0.576175
10346303	Hspe1	1.02977	9.33891	5.93845	0.000357783	0.00288551	-0.109182
10520513	NA	1.02845	10.1557	9.37318	1.45196e-05	0.000306995	3.38121
10352048	Exo1	1.02661	7.08232	8.515	2.92297e-05	0.000491308	2.62041
10432695	NA	1.02586	7.85126	6.22627	0.000260943	0.00228473	0.234458
10506880	Kti12	1.02454	10.4863	8.19548	3.85021e-05	0.000597203	2.32037
10583034	Dcun1d5	1.02438	8.07983	5.03096	0.00103875	0.00629151	-1.26643
10351039	Gas5	1.02418	5.67572	5.00179	0.00107699	0.00646342	-1.30557
10413014	Chchd1	1.0239	7.85778	7.93676	4.84372e-05	0.000698911	2.07025
10518743	H6pd	1.02364	8.05938	8.98775	1.97429e-05	0.000378732	3.04731
10512714	Shb	1.02283	8.43871	7.3155	8.62125e-05	0.00103694	1.44171
10487945	Gpcpd1	1.0223	8.217	7.80462	5.45893e-05	0.000755986	1.93993
10343968	NA	1.02208	11.5685	9.75145	1.08503e-05	0.000249755	3.69731
10587486	NA	1.01931	10.56	7.40682	7.90219e-05	0.000977952	1.53668
10540738	Fancd2	1.01901	6.62916	5.80193	0.000417078	0.00321313	-0.276017
10363860	Slc16a9	1.01854	7.86752	10.1051	8.33549e-06	0.0002092	3.98305
10529485	Htra3	1.01804	6.7318	5.57593	0.000540469	0.00386091	-0.557761
10504518	Polr1e	1.01783	7.52943	9.84258	1.01297e-05	0.000238232	3.77183
10350742	Rnasel	1.01692	6.30814	7.93704	4.8425e-05	0.000698911	2.07053
10419198	Ero1l	1.01652	9.27325	10.8803	4.80519e-06	0.000143866	4.5785
10599215	Slc25a5	1.01613	12.1714	12.7455	1.45613e-06	6.80212e-05	5.86055
10569504	Tnfrsf23	1.01604	6.6966	5.62779	0.000508957	0.00370422	-0.492481
10506714	Lrp8	1.01601	7.83393	10.1192	8.24966e-06	0.000208145	3.99425
10563411	Grwd1	1.01581	8.00898	7.95662	4.75811e-05	0.000692306	2.08969
10355329	Bard1	1.01575	6.73293	5.38184	0.000678875	0.00457763	-0.805357
10457942	Syt4	1.01362	6.44822	7.47308	7.42213e-05	0.000935775	1.60501
10437885	Myh11	1.01107	6.48061	4.58242	0.0018355	0.00966883	-1.88146
10436830	Ifnar2	1.01103	8.50967	5.91283	0.000368159	0.00294054	-0.140291
10572097	Sh2d4a	1.0104	7.26119	5.65053	0.000495786	0.00363365	-0.463982
10364955	Thop1	1.01026	7.94179	5.85717	0.000391871	0.00306306	-0.208202
10608373	NA	1.01024	7.48977	7.42492	7.76777e-05	0.00096673	1.55538
10491385	Actl6a	1.00992	9.9572	12.2066	2.0209e-06	8.34282e-05	5.50996
10582809	Tk1	1.00954	8.58787	4.69237	0.00159211	0.00866608	-1.72803
10352709	Nsl1	1.00846	6.77852	7.64376	6.32809e-05	0.000835731	1.77888
10390969	Krt33b	1.00746	8.28499	5.71747	0.000459134	0.00344135	-0.38049
10504775	Col15a1	1.00734	6.94758	4.82655	0.00134158	0.00761611	-1.54315
10412466	Hmgcs1	1.00732	10.4802	12.7304	1.46932e-06	6.83713e-05	5.85092
10338761	NA	1.0073	9.96926	7.69818	6.01797e-05	0.000807662	1.83365
10460492	Mrpl11	1.0067	8.07106	5.56445	0.000547729	0.00390292	-0.572259
10339836	NA	1.00623	8.58632	6.84284	0.000137185	0.00143848	0.935202
10470119	Edf1	1.00614	9.17526	8.02337	4.48247e-05	0.000666997	2.15471
10569017	Ifitm3	1.00518	11.247	7.89712	5.01976e-05	0.000711901	2.03135
10388109	Pitpnm3	1.00403	6.9772	9.33282	1.49867e-05	0.000314007	3.34682
10348653	Gpc1	1.00394	9.11441	13.5727	9.01722e-07	5.12103e-05	6.37093
10498710	Bche	1.0038	5.12001	6.59407	0.000176887	0.00172428	0.658106
10455780	NA	1.00349	8.94726	7.13124	0.00010304	0.00117779	1.24729
10522465	NA	1.00296	6.5751	5.98166	0.000341	0.0027857	-0.0568914
10593723	Acsbg1	1.00293	9.55579	5.61137	0.000518714	0.00374507	-0.513118
10564869	Cib1	1.00269	8.47157	6.39883	0.000217004	0.00199645	0.435337
10427268	Hoxc13	1.00219	9.2086	10.9619	4.54377e-06	0.000138667	4.63886
10339949	NA	1.00104	10.242	5.21566	0.000828596	0.00530033	-1.02154
10376887	Snord49a	1.00021	6.50362	5.85491	0.00039287	0.00306759	-0.210973
10548857	H4f16	1.00007	8.85953	7.9064	4.97795e-05	0.000707835	2.04046
10406598	Serinc5	0.999265	10.4287	9.96943	9.21399e-06	0.000224915	3.87451
10357676	Cdk18	0.998613	7.90355	8.94087	2.05103e-05	0.000386207	3.00584
10340022	NA	0.998525	8.02341	5.80853	0.000413974	0.00319549	-0.267893
10542460	Dera	0.997978	9.22481	15.3133	3.57381e-07	2.90246e-05	7.34788
10489078	Dsn1	0.997746	7.33889	7.23063	9.35519e-05	0.00109813	1.35263
10401050	NA	0.997228	7.85546	6.325	0.000234714	0.00211946	0.34986
10549097	Ldhb	0.996686	8.66548	6.74143	0.000152035	0.00154441	0.823145
10568568	Oat	0.996534	10.4557	7.91076	4.95842e-05	0.000706921	2.04474
10367822	Rab32	0.996515	7.56755	6.09722	0.00030023	0.00253301	0.081725
10509965	Epha2	0.995741	9.27775	5.24109	0.00080351	0.00518663	-0.988211
10346533	Nif3l1	0.995306	9.20627	10.1448	8.09641e-06	0.000205738	4.01455
10343183	NA	0.995051	9.15742	5.48078	0.000603997	0.0042074	-0.678478
10391075	Krt42	0.993826	7.51764	10.1606	8.00358e-06	0.000204483	4.02704
10543572	Impdh1	0.99382	7.46007	6.25066	0.000254175	0.00224019	0.263084
10376332	4930438A08Rik	0.993176	6.74894	5.10613	0.000946905	0.00586468	-1.16618
10481272	1700007K13Rik	0.992929	7.21237	9.03714	1.89689e-05	0.000368357	3.09079
10543114	Rpa3	0.992919	7.42775	10.2679	7.40288e-06	0.000193477	4.11149
10388238	Emc6	0.992638	8.40456	6.63073	0.000170309	0.0016818	0.699413
10443494	Pi16	0.991584	5.79717	5.66516	0.000487506	0.00358628	-0.445676
10552311	NA	0.991416	7.8208	5.09431	0.000960746	0.00593171	-1.1819
10524460	Acacb	0.991328	7.9032	9.92112	9.55133e-06	0.000229641	3.83555
10364950	Gadd45b	0.991195	9.06841	6.19566	0.000269721	0.0023392	0.198423
10478847	Zfas1	0.990969	9.47726	8.76804	2.36407e-05	0.000423365	2.85135
10404496	Nqo2	0.990143	7.18247	11.0006	4.42526e-06	0.000136246	4.66736
10352957	Rgs20	0.990031	6.03949	9.41957	1.40025e-05	0.000298423	3.42058
10517791	Padi4	0.990009	5.99257	10.1601	8.00637e-06	0.000204483	4.02666
10354777	Satb2	0.989766	6.54836	9.71137	1.11852e-05	0.000253289	3.66435
10343635	NA	0.989649	9.19537	5.47262	0.00060982	0.00422932	-0.688897
10427166	Espl1	0.989391	7.48306	7.26932	9.01237e-05	0.00106918	1.39334
10509514	Sh2d5	0.989309	7.80149	6.6729	0.000163075	0.00163075	0.746726
10341054	NA	0.988922	6.5215	5.44099	0.000632963	0.00435938	-0.729343
10438098	Sdf2l1	0.988325	8.70408	6.82936	0.000139063	0.00145116	0.920382
10339237	NA	0.987784	8.48786	6.2117	0.000265082	0.00231	0.217317
10365559	Igf1	0.987635	5.91949	4.95545	0.00114091	0.00674813	-1.36796
10448307	Tnfrsf12a	0.987186	8.7438	8.53339	2.87774e-05	0.000485584	2.63738
10508151	Clspn	0.987004	6.367	7.01741	0.000115241	0.00127903	1.12526
10408870	Tbc1d7	0.986949	7.42889	9.44338	1.37451e-05	0.000294199	3.44072
10453715	NA	0.986416	7.67751	6.12008	0.000292821	0.0024868	0.108933
10344895	NA	0.985242	7.05522	13.9394	7.35466e-07	4.50382e-05	6.58711
10523058	NA	0.985132	11.897	13.1708	1.1342e-06	5.91964e-05	6.12699
10484520	Fads2b	0.984809	8.89816	5.68105	0.000478689	0.00354102	-0.425836
10399178	Cdca7l	0.98436	8.61992	8.23935	3.70537e-05	0.000581497	2.36214
10468869	Prdx3	0.984102	8.34485	6.25923	0.000251844	0.00222524	0.273118
10448803	Jpt2	0.983415	10.2121	9.05311	1.8726e-05	0.000365478	3.10479
10512236	Kif24	0.983285	7.09657	7.83308	5.31944e-05	0.000740207	1.96815
10529689	Wdr1	0.982541	11.2045	10.3224	7.1172e-06	0.00018742	4.15407
10571274	Gsr	0.982531	9.00628	6.21249	0.000264854	0.00230967	0.218254
10555233	NA	0.98219	7.15087	5.41027	0.000656363	0.00448147	-0.768753
10399470	Trib2	0.981953	8.31015	10.834	4.96093e-06	0.00014726	4.54408
10388902	Lgals9	0.981691	9.05567	5.45219	0.000624655	0.00431368	-0.714996
10346960	Ccnyl1	0.981282	7.27482	6.85618	0.000135354	0.00142963	0.949856
10349239	Nifk	0.980217	9.48435	6.45654	0.000204186	0.00191307	0.501682
10461150	NA	0.980092	6.14147	9.09786	1.80635e-05	0.000356956	3.14395
10513608	Alad	0.978383	10.8201	6.18063	0.000274148	0.00237167	0.180693
10373009	Tsfm	0.978264	8.31083	10.5746	5.9457e-06	0.000167076	4.34853
10354374	Slc40a1	0.976969	6.97873	10.0912	8.42137e-06	0.000210746	3.97195
10372652	Lyz1	0.976844	5.72555	7.12153	0.000104023	0.00118513	1.23694
10358050	Timm17a	0.976657	9.65318	10.0427	8.72727e-06	0.000216068	3.9333
10540275	Gxylt2	0.976496	6.77516	8.62531	2.66301e-05	0.000459614	2.72179
10523012	Dck	0.975967	7.8957	10.0317	8.79875e-06	0.000217336	3.92447
10499216	Pear1	0.974953	6.63892	7.50249	7.21953e-05	0.000919908	1.63519
10531261	Rassf6	0.974595	5.42355	5.49565	0.000593551	0.00415295	-0.659532
10568318	Prss53	0.974256	7.02228	7.9867	4.63164e-05	0.000681031	2.11904
10521709	Lap3	0.973901	10.773	5.78818	0.000423624	0.00325202	-0.292954
10338988	NA	0.971121	9.62025	6.59598	0.000176536	0.00172322	0.660269
10477929	Rab5if	0.970396	10.5934	6.56153	0.000182959	0.00176545	0.621314
10506335	Pde4b	0.97037	7.2155	9.3124	1.52295e-05	0.000316802	3.32937
10440977	Atp5o	0.96997	10.2572	10.0404	8.74246e-06	0.00021629	3.93142
10543054	Sem1	0.969675	8.67707	5.80639	0.000414976	0.00320062	-0.270521
10466304	Dtx4	0.969489	7.41476	11.4707	3.23178e-06	0.000111785	5.0059
10588836	Gmppb	0.96876	6.24303	5.00344	0.00107478	0.00645341	-1.30335
10507798	Mycl	0.968584	8.78158	8.87264	2.16872e-05	0.000399707	2.94517
10400704	NA	0.967516	13.3688	8.65804	2.5909e-05	0.0004512	2.75167
10413542	Tkt	0.967468	8.5267	7.26942	9.0115e-05	0.00106918	1.39344
10549256	Kras	0.967425	9.23123	6.75488	0.000149967	0.00153094	0.838076
10575144	Nip7	0.967169	7.86344	6.97286	0.000120446	0.00131906	1.07709
10338231	NA	0.966692	9.15149	5.27777	0.00076878	0.00501176	-0.940293
10398717	Trmt61a	0.966516	7.73071	4.65943	0.00166113	0.0089618	-1.77382
10343788	NA	0.966396	9.97014	6.7351	0.000153019	0.00155298	0.816112
10431792	Pus7l	0.965951	7.59537	12.3163	1.88844e-06	8.02471e-05	5.58257
10585417	Idh3a	0.96555	9.65566	7.8739	5.12623e-05	0.000720532	2.00847
10484733	Olfr1174	0.965341	9.09394	7.48261	7.3558e-05	0.000929293	1.6148
10462922	Plce1	0.964709	5.83545	9.46539	1.35119e-05	0.000290999	3.4593
10489343	NA	0.964126	6.75305	5.11643	0.000935033	0.00581219	-1.15251
10500329	NA	0.964115	11.7938	5.668	0.000485917	0.0035808	-0.442127
10463535	Nolc1	0.963742	9.35781	11.5075	3.15468e-06	0.000110253	5.03187
10579302	NA	0.963254	9.71875	5.90549	0.000371197	0.00295829	-0.149233
10408656	Eci2	0.962662	8.42162	6.84071	0.00013748	0.00144074	0.932859
10359851	Uck2	0.962532	10.944	10.1751	7.91944e-06	0.000203308	4.03848
10534531	Ywhag	0.961012	9.62479	8.37017	3.30826e-05	0.000536608	2.4856
10525983	Ran	0.959207	9.38795	8.33146	3.42061e-05	0.00054894	2.44923
10494402	NA	0.958553	7.61293	5.31609	0.000734236	0.00484014	-0.890422
10502146	Gar1	0.958227	9.27142	7.30423	8.71494e-05	0.00104631	1.42993
10528170	Cycs	0.958097	11.4403	9.79121	1.05291e-05	0.000244483	3.7299
10436841	Il10rb	0.957967	7.8743	5.72854	0.000453362	0.00341322	-0.366733
10495763	Gclm	0.95732	10.6732	6.9038	0.000129036	0.00138649	1.00197
10574157	Nlrc5	0.957054	8.84011	5.93637	0.000358613	0.00288952	-0.111702
10382139	Psmd12	0.95691	9.36538	9.74892	1.08711e-05	0.000249755	3.69524
10525591	Kntc1	0.956737	6.51946	5.28781	0.000759555	0.00496841	-0.927199
10534960	Gjc3	0.956296	5.3338	4.62662	0.00173312	0.00924759	-1.81958
10594679	Tln2	0.955362	7.33705	13.2193	1.10285e-06	5.82601e-05	6.15683
10478114	Arhgap40	0.955143	6.74518	6.61606	0.000172908	0.00169926	0.682904
10553993	Snrpa1	0.954391	8.41701	6.5734	0.000180718	0.00175223	0.634749
10491272	Gpr160	0.953342	6.92192	6.56552	0.000182203	0.00176123	0.625828
10568040	Ppp4c	0.953064	9.84981	6.48677	0.000197808	0.00187352	0.536266
10397530	Slirp	0.952634	8.75856	7.23566	9.30975e-05	0.00109364	1.35794
10418804	Timm23	0.95248	10.2517	12.045	2.23532e-06	8.87995e-05	5.40188
10578683	Eif2s2	0.951652	9.32454	6.6793	0.000162008	0.00162214	0.753886
10365891	Tmcc3	0.951202	8.35524	5.74336	0.000445763	0.00336696	-0.348355
10341466	NA	0.951022	10.2228	7.17017	9.92019e-05	0.00114522	1.28868
10487748	4930402H24Rik	0.950362	7.97349	8.63704	2.63691e-05	0.000456802	2.73251
10340492	NA	0.950115	7.85519	8.39735	3.23185e-05	0.000528407	2.51104
10555378	Ucp3	0.950107	5.9006	10.3355	7.05023e-06	0.00018656	4.1643
10371332	Aldh1l2	0.949943	5.75081	8.70412	2.49305e-05	0.000439667	2.79356
10516932	Sesn2	0.949782	8.05993	7.51355	7.14494e-05	0.000912684	1.64651
10349100	NA	0.94913	8.19977	8.40169	3.21982e-05	0.000526935	2.5151
10505276	Slc31a1	0.949011	8.96984	8.99006	1.97061e-05	0.000378343	3.04934
10505917	NA	0.949008	7.13111	7.32736	8.52387e-05	0.0010295	1.4541
10385511	NA	0.94864	8.46967	4.75966	0.00146064	0.00812198	-1.63499
10338294	NA	0.948256	7.84919	4.82373	0.00134638	0.00763586	-1.54701
10365288	Taf10	0.948249	9.70703	7.20275	9.61115e-05	0.00111883	1.32319
10515164	Cmpk1	0.946863	9.32912	6.201	0.000268165	0.00233152	0.204722
10378833	Ssh2	0.946325	8.3907	13.3121	1.04556e-06	5.64341e-05	6.21361
10515090	Cdkn2c	0.945872	8.17931	8.24946	3.67285e-05	0.000577946	2.37174
10459620	Rab27b	0.945738	6.66707	6.92826	0.000125918	0.00136437	1.02865
10362968	Bves	0.945573	5.92577	9.2943	1.54484e-05	0.000320198	3.31387
10600797	NA	0.943727	8.975	6.81455	0.00014116	0.00146776	0.90406
10391461	Brca1	0.941456	6.36993	6.63884	0.00016889	0.00167207	0.708531
10338117	NA	0.940459	8.99737	7.50703	7.18877e-05	0.000917334	1.63984
10503966	Aco1	0.940212	9.56086	10.6463	5.65332e-06	0.00016148	4.40301
10503617	Mms22l	0.939181	7.03587	8.27946	3.57823e-05	0.000568721	2.40017
10338144	NA	0.938066	7.47019	5.05904	0.00100335	0.00613111	-1.22889
10376216	Slc36a1	0.937957	8.90833	10.3086	7.18794e-06	0.000188568	4.14337
10541695	Lpcat3	0.93697	10.2247	9.34209	1.4878e-05	0.000312107	3.35472
10407390	NA	0.936432	10.9165	5.61817	0.00051465	0.00373047	-0.504569
10385159	Rars	0.936246	10.637	11.221	3.81348e-06	0.000123423	4.82773
10453429	Pigf	0.935836	8.15082	5.76845	0.000433218	0.00330161	-0.31731
10546430	Adamts9	0.935551	8.38158	4.8168	0.00135825	0.00768689	-1.55649
10410919	NA	0.935428	5.90286	4.94962	0.00114924	0.00677652	-1.37583
10583519	Icam1	0.935333	8.65525	6.58881	0.000177852	0.00173169	0.652175
10437646	Tekt5	0.934808	5.92276	8.60866	2.70055e-05	0.000462881	2.70656
10417689	Psmd6	0.934574	9.22555	9.0144	1.93211e-05	0.000373734	3.07079
10467653	Rrp12	0.932908	7.95503	8.19894	3.83854e-05	0.000595925	2.32368
10495371	Aknad1	0.932435	6.98935	8.72048	2.4593e-05	0.000435307	2.80839
10508465	Marcksl1	0.931904	8.62311	7.69822	6.01772e-05	0.000807662	1.8337
10439483	Arhgap31	0.931821	8.08174	9.96572	9.23938e-06	0.000225376	3.87153
10540880	Syn2	0.931451	6.65989	7.3687	8.19395e-05	0.0010036	1.49714
10526977	Eif3b	0.931191	10.9398	10.4999	6.26843e-06	0.000172857	4.2914
10562211	Fxyd1	0.930701	6.84965	7.54054	6.96644e-05	0.000895207	1.6741
10561356	Psmc4	0.930138	9.83976	7.47147	7.43344e-05	0.000936521	1.60335
10462390	Cd274	0.930057	6.60362	4.88595	0.0012447	0.00719774	-1.46213
10465604	Stip1	0.929834	10.046	9.69031	1.13659e-05	0.000256877	3.64697
10490903	Car13	0.929474	10.473	8.79764	2.30687e-05	0.000417857	2.878
10526381	Mdh2	0.929412	11.4907	9.94808	9.36142e-06	0.000227395	3.85731
10578027	Mak16	0.92917	8.54165	5.80798	0.000414232	0.00319616	-0.26857
10373358	Il23a	0.928743	5.56604	9.29521	1.54373e-05	0.000320167	3.31465
10447097	Gemin6	0.928689	6.51557	11.0553	4.26387e-06	0.000133005	4.70742
10603182	Arhgap6	0.9286	5.46932	7.15459	0.000100719	0.00115812	1.27213
10343672	NA	0.928526	10.7056	7.97327	4.68764e-05	0.00068694	2.10595
10415885	Sox7	0.928441	8.84229	8.49927	2.9623e-05	0.000496238	2.60586
10338932	NA	0.927609	5.29793	8.55541	2.8246e-05	0.000478475	2.65768
10452815	Xdh	0.927535	9.84168	6.98517	0.000118983	0.00130922	1.09042
10475360	Mrpl51	0.927288	9.2009	6.20995	0.000265583	0.00231196	0.215261
10377372	Slc25a35	0.927219	7.58591	5.72511	0.00045514	0.00342365	-0.370991
10557439	Sgf29	0.926413	8.68924	7.64642	6.31253e-05	0.00083431	1.78156
10404024	H4c8	0.924729	5.85004	6.39685	0.000217458	0.00199916	0.433059
10492335	Rap2b	0.924659	8.15084	6.88967	0.000130876	0.00139891	0.986535
10374117	NA	0.924477	7.74321	5.96372	0.000347859	0.00282482	-0.0785673
10516765	Serinc2	0.924119	11.5753	10.2241	7.64165e-06	0.00019882	4.07713
10403052	NA	0.922615	6.62272	10.6317	5.71141e-06	0.000162462	4.39196
10578763	Sap30	0.92259	7.66661	5.66559	0.000487269	0.00358616	-0.445147
10341325	NA	0.922071	6.54983	7.47448	7.41234e-05	0.00093522	1.60645
10389421	Ints2	0.921253	7.94843	5.43487	0.00063755	0.00438056	-0.737182
10602372	Alas2	0.921191	5.94429	4.85971	0.00128651	0.00738261	-1.49785
10435383	Hacd2	0.920777	9.40486	6.75138	0.000150503	0.00153505	0.834192
10353192	Eya1	0.920369	7.08445	7.89892	5.01161e-05	0.000711326	2.03312
10503584	Coq3	0.919863	8.6457	7.79835	5.49021e-05	0.000758806	1.9337
10592719	Oaf	0.918296	7.72239	12.797	1.41211e-06	6.67609e-05	5.89332
10429926	Dgat1	0.918236	9.11297	8.46776	3.04286e-05	0.000505427	2.57665
10465831	5730408K05Rik	0.91821	8.37755	9.23328	1.62125e-05	0.000330719	3.26142
10373600	Mettl7b	0.917833	5.25958	8.20908	3.80465e-05	0.000592782	2.33333
10533316	Erp29	0.917309	7.96685	8.25495	3.65533e-05	0.000576524	2.37694
10443276	Scube3	0.917016	6.52318	7.18052	9.82081e-05	0.00113715	1.29966
10426827	Larp4	0.916827	7.61544	4.80867	0.00137233	0.0077423	-1.56764
10398446	Dio3	0.915822	5.33267	4.6	0.00179402	0.00949888	-1.85681
10596377	NA	0.915147	8.93233	7.18009	9.82496e-05	0.00113725	1.2992
10371387	Ckap4	0.914672	9.23621	10.7072	5.41727e-06	0.00015679	4.44908
10483381	Stk39	0.914369	8.38269	5.88546	0.000379617	0.00299345	-0.173639
10438570	Magef1	0.914121	8.18075	6.39622	0.000217603	0.00199977	0.432332
10471550	Rpl12	0.913838	8.31329	9.45399	1.36321e-05	0.000292502	3.44968
10593842	Tspan3	0.913744	9.81427	8.95851	2.02177e-05	0.000383606	3.02147
10438262	Slc25a1	0.913267	10.138	8.39104	3.24942e-05	0.00053078	2.50514
10361007	Smyd2	0.91281	8.97235	6.42283	0.000211567	0.00196266	0.462985
10580771	Ciapin1	0.912577	8.63271	6.43122	0.000209704	0.00195002	0.472622
10339307	NA	0.911526	9.16487	11.2257	3.80143e-06	0.000123213	4.83113
10405693	Dapk1	0.910851	8.2435	6.33248	0.000232849	0.00210915	0.35855
10401781	Sptlc2	0.910216	9.74841	11.7361	2.72004e-06	9.99458e-05	5.19122
10476526	Slx4ip	0.909935	6.81341	9.3626	1.46405e-05	0.000308613	3.3722
10370025	Smarcb1	0.909318	9.70779	7.46687	7.46573e-05	0.000938888	1.59863
10504424	Reck	0.908879	6.89683	6.95973	0.000122029	0.00133204	1.06285
10546346	Chchd4	0.908811	7.06586	5.18128	0.000863889	0.00546674	-1.06676
10383389	Mrpl12	0.908429	8.48752	9.67303	1.15165e-05	0.000258934	3.6327
10511207	Ints11	0.908231	9.02197	9.27719	1.56585e-05	0.000322525	3.29919
10476321	NA	0.907878	5.8835	7.13772	0.00010239	0.00117113	1.25419
10490370	Psma7	0.907723	8.82798	6.57551	0.000180322	0.00174937	0.637138
10346634	Nop58	0.907701	8.57553	6.41233	0.000213928	0.00197454	0.450894
10525271	Naa25	0.907416	9.08004	8.70001	2.50161e-05	0.00044073	2.78983
10519951	Gsap	0.907112	5.89984	6.61396	0.000173284	0.00170151	0.680535
10459405	Nars	0.90706	10.1473	7.00154	0.000117066	0.00129386	1.10813
10547009	Vgll4	0.906249	10.8143	10.5029	6.25507e-06	0.000172697	4.2937
10378453	Cluh	0.905377	9.99332	11.4046	3.37534e-06	0.000114131	4.95913
10464045	Acsl5	0.904656	9.76021	5.97532	0.000343407	0.00280207	-0.0645491
10593356	Sdhd	0.904596	9.39891	7.52853	7.04527e-05	0.000902396	1.66183
10528662	Atp5l	0.904064	10.0336	5.90033	0.000373346	0.00296576	-0.155513
10422655	NA	0.903551	7.96846	6.29971	0.000241145	0.0021598	0.320411
10462313	Slc1a1	0.903359	5.91868	5.93206	0.000360339	0.0028994	-0.116929
10543319	Fam3c	0.902647	8.28991	8.43285	3.13498e-05	0.000518174	2.54418
10493882	Sprr2j-ps	0.902442	5.03174	5.14586	0.000901978	0.0056461	-1.11352
10561478	Nccrp1	0.902134	7.42871	6.57867	0.000179732	0.00174462	0.640715
10602865	Map3k15	0.902047	5.95578	7.93272	4.86136e-05	0.000700293	2.06629
10461663	Mrpl16	0.901897	8.65883	6.46114	0.0002032	0.00190795	0.506957
10437040	Chaf1b	0.901775	8.3979	4.55262	0.00190825	0.00995508	-1.92334
10476058	Tgm6	0.901521	6.49462	5.65838	0.000491322	0.00360989	-0.454153
10429968	NA	0.901478	10.3993	7.39976	7.95538e-05	0.000981848	1.52936
10340959	NA	0.901208	9.5573	5.83861	0.000400146	0.00311095	-0.230936
10409338	Nop16	0.899383	10.5897	8.32469	3.44067e-05	0.000551395	2.44286
10408613	Tubb2b	0.898648	8.24303	6.28796	0.000244198	0.00217315	0.306705
10459229	Pcyox1l	0.898619	8.58131	9.99691	9.02801e-06	0.000221011	3.8966
10508420	Yars	0.897843	9.24179	6.64159	0.000168413	0.0016693	0.711616
10587266	Gclc	0.897781	10.6587	8.99141	1.96844e-05	0.000378343	3.05053
10426093	NA	0.89748	6.92843	7.09994	0.000106246	0.00120493	1.21388
10471904	Arpc5l	0.896499	6.83052	6.53145	0.00018878	0.00180871	0.587179
10538802	Ndnf	0.895935	5.57798	4.96113	0.00113285	0.00671064	-1.36029
10573626	Gpt2	0.895836	7.84914	4.59265	0.00181124	0.00957403	-1.86711
10431802	Twf1	0.894935	10.3143	10.4825	6.34626e-06	0.000174359	4.27806
10424113	Mal2	0.894738	10.049	5.89303	0.000376408	0.00297955	-0.164403
10595614	Snhg5	0.894397	8.69469	13.6333	8.71592e-07	5.07453e-05	6.40702
10527455	Cpsf4	0.894365	9.14805	10.123	8.2266e-06	0.000208056	3.99728
10511631	Slc26a7	0.894269	5.4551	5.68648	0.000475718	0.00352805	-0.419068
10468016	Ndufb8	0.893758	8.89384	9.04133	1.89049e-05	0.000367525	3.09446
10417065	Rap2a	0.893202	7.57196	7.24286	9.24526e-05	0.00108797	1.36551
10438690	Rfc4	0.893176	9.18172	9.33852	1.49198e-05	0.000312794	3.35168
10404045	NA	0.892716	7.52053	12.2601	1.95501e-06	8.20727e-05	5.54547
10557450	Bola2	0.892654	8.28517	8.01711	4.50756e-05	0.000669299	2.14863
10505000	Nipsnap3b	0.892335	6.57384	9.35436	1.47353e-05	0.000309861	3.36519
10455542	Ap3s1	0.891944	6.41079	6.56477	0.000182344	0.00176161	0.624984
10468489	Xpnpep1	0.891814	9.13834	8.94133	2.05026e-05	0.000386207	3.00625
10491805	Plk4	0.891807	8.1916	6.65674	0.000165806	0.00165094	0.728623
10371107	Mrpl54	0.891403	8.43635	7.83184	5.32541e-05	0.000740741	1.96692
10349014	Capza1	0.891159	9.38448	9.16176	1.71622e-05	0.000344235	3.19957
10360443	Fh1	0.890802	9.57317	9.68154	1.1442e-05	0.000257928	3.63973
10340904	NA	0.889968	8.47802	5.48756	0.000599209	0.00418175	-0.669835
10338847	NA	0.889667	9.80945	7.98582	4.63529e-05	0.000681279	2.11818
10375485	NA	0.889443	9.26443	5.83689	0.000400922	0.00311605	-0.233045
[truncated: 5,188 more rows]

## Sheet: Table S2E
Table S2E. Functional annotation of upregulated genes in Vav2(Onc) TSCs vs SSCs
[truncated: 482 more rows]

[truncated: 1 more sheets: Table S2F]
