# Supplementary material for: The Rho guanosine nucleotide exchange factors Vav2 and Vav3 modulate epidermal stem cell function
Source: Oncogene. 2022 May 9;41(24):3341–54. doi: 10.1038/s41388-022-02341-7 (PMC9187518; doi:10.1038/s41388-022-02341-7)
Supplement: Supplementary file 4 — Dataset 3 [file 41388_2022_2341_MOESM4_ESM.xlsx]

## Sheet: Table S3
Table S3. Differentially expressed genes in Vav2(Onc) and WT tumor stem cells
Probeset	Pattern in Vav2(Onc)	Symbol	Fold Change	p-Values	RP-Values	Mean	std.dev	1.TSCWTSC1	2.TSCWTSC2	3.TSCWT924	4.TSCWT925	5.TSConcoSC1	6.TSConco887	7.TSConco888+1	8.TSConco889+1
10407120	up	Rps3a	0.753016	2.81246e-07	93.7882	1.34549	0.239477	1.17309	1.08766	1.1744	1.12833	1.71604	1.61743	1.46565	1.40135
10398075	up	Serpina3n	0.724762	5.62493e-07	117.538	1.82522	0.466031	1.48249	2.28041	1.15842	1.45074	2.14206	2.4042	2.13723	1.54626
10417027	up	Cldn10a	0.79416	1.40623e-06	185.48	0.714723	0.201574	0.404207	0.564605	0.641353	0.583728	0.834834	0.994142	0.934604	0.76031
10542745	up	Fgfr1op2	0.800825	1.40623e-06	192.988	0.94043	0.185341	0.75938	0.718024	0.85838	0.785053	1.12855	1.15695	1.15119	0.965906
10422312	up	Cldn10a	0.826757	5.34368e-06	317.923	0.56756	0.168632	0.315233	0.434762	0.513157	0.458158	0.674065	0.809982	0.747287	0.587835
10570621	up	Defb3	0.850375	1.34998e-05	411.134	1.00127	0.467303	0.836392	1.32871	0.64337	0.728928	1.10398	1.89469	1.08598	0.388069
10494643	up	Hmgcs2	0.832155	1.51873e-05	424.643	1.30496	0.463698	1.91302	1.09194	0.717768	0.966947	1.87298	1.74439	1.09164	1.04097
10407435	up	Akr1c18	0.74204	1.79998e-05	445.617	2.4164	0.734211	0.783945	2.89503	2.07618	3.04957	2.94515	2.57478	2.65001	2.35651
10404132	up	Cmah	0.848055	1.79998e-05	445.915	1.68919	0.355909	2.10104	1.36907	1.6485	1.16261	2.03198	1.85138	1.36511	1.98383
10472235	up	Dapl1	0.836975	1.88435e-05	452.799	2.15993	0.166548	2.0263	1.9803	2.17199	1.94764	2.13328	2.35071	2.31589	2.35333
10432820	up	Krt72	0.847363	1.91248e-05	454.249	0.456365	0.353726	0.838838	0.175917	0.13167	0.201138	0.565881	0.685378	0.0753841	0.976712
10418210	up	D14Ertd449e	0.825652	2.41872e-05	477.998	2.13399	0.227876	1.98371	1.98011	1.68927	2.33008	2.30605	2.30003	2.2612	2.22146
10418198	up	D14Ertd449e	0.828601	2.81246e-05	498.201	2.17879	0.223607	2.01854	2.03544	1.7439	2.37478	2.33929	2.33937	2.2988	2.28019
10407040	up	Esco1	0.850891	4.04995e-05	551.465	0.988581	0.165353	0.835526	0.773663	1.09888	0.780352	1.15948	1.15825	1.06544	1.03707
10418185	up	D14Ertd449e	0.835171	4.30307e-05	559.576	2.18388	0.220169	2.04505	2.0478	1.74593	2.37703	2.35229	2.3369	2.30523	2.26081
10472538	up	Dhrs9	0.868103	4.44369e-05	569.166	1.36974	0.381331	1.77595	1.13041	1.23661	0.927852	1.87259	1.71198	0.909216	1.39329
10504164	up	Ccl27a	0.849282	4.78119e-05	584.291	2.52849	0.216364	2.73191	2.13258	2.31906	2.45906	2.66794	2.51211	2.68661	2.71869
10504194	up	Ccl27a	0.849282	4.83744e-05	586.94	2.52849	0.216364	2.73191	2.13258	2.31906	2.45906	2.66794	2.51211	2.68661	2.71869
10422249	up	Dct	0.84458	6.2718e-05	620.891	1.58961	0.310878	1.38457	1.73024	1.02663	1.72963	1.90535	1.77473	1.85129	1.31447
10492682	up	Fam198b	0.849508	6.3843e-05	624.378	1.10975	0.196716	1.03999	0.994586	1.14883	0.784993	1.44637	1.13709	1.04903	1.27711
10511309	up	9930005F22Rik	0.860891	8.40927e-05	687.575	0.405994	0.177255	0.403286	0.215541	0.425138	0.14782	0.632768	0.51534	0.298087	0.609976
10538247	up	Npy	0.858119	8.40927e-05	688.33	0.38308	0.150472	0.326101	0.363315	0.17441	0.226993	0.645432	0.383146	0.440338	0.504908
10505614	up	Tyrp1	0.860296	8.49364e-05	690.759	1.6181	0.387858	1.65767	1.801	0.857143	1.72238	2.04568	1.88812	1.74874	1.22403
10415604	up	Gjb2	0.858597	8.57802e-05	692.155	1.43865	0.248535	1.11619	1.62865	1.3082	1.26167	1.38763	1.64451	1.29978	1.86257
10494160	up	Tmod4	0.868566	9.928e-05	721.823	0.0325428	0.117243	-0.0546354	-0.0662152	-0.0645644	-0.0909998	0.0885319	0.231308	0.106553	0.110364
10474700	up	Thbs1	0.86144	0.000102655	726.231	2.46666	0.201615	2.61185	2.2926	2.30064	2.23119	2.68344	2.33261	2.52919	2.75176
10387838	up	Alox12e	0.875115	0.000113061	745.319	2.0149	0.288656	1.76322	1.62756	2.12903	2.15487	1.91436	1.76996	2.39477	2.36541
10593225	up	Zbtb16	0.929705	0.000121217	762.507	0.706588	0.474445	1.50142	0.413311	0.236028	0.465282	1.23873	0.994378	0.516741	0.286808
10388086	up	Nlrp1c	0.862064	0.000122623	765.514	0.199704	0.154474	-0.0183546	0.0223652	0.228862	0.137678	0.18475	0.322355	0.268641	0.451338
10432866	up	Krt77	0.860848	0.000140623	793.053	0.775917	0.371627	0.611398	0.642935	0.541274	0.875721	1.09968	1.51597	0.510709	0.409654
10363173	up	Gja1	0.866372	0.000175217	847.696	3.07157	0.16835	3.13304	3.02733	2.88323	2.82879	3.14708	3.21128	3.00766	3.33412
10352905	up	Cd34	0.867339	0.000177185	850.672	1.56962	0.170131	1.66996	1.47303	1.45383	1.27101	1.80871	1.53339	1.6904	1.65665
10500329	up	Hist2h2aa1	0.869869	0.00018506	865.356	2.22333	0.149663	1.9577	2.07755	2.2976	2.15823	2.25735	2.27253	2.36347	2.40224
10480734	up	Ptgds	0.871866	0.000217685	907.573	0.502232	0.147049	0.397695	0.477247	0.233116	0.505224	0.658765	0.601144	0.680187	0.464474
10494390	up	Hist2h2aa1	0.878284	0.000305434	1006.54	2.15064	0.137099	1.90601	2.00711	2.22226	2.09271	2.19764	2.2054	2.27597	2.29805
10408739	up	Dsp	0.880309	0.000324277	1024.32	1.08255	0.168535	0.766129	1.24587	1.04003	0.910325	1.13456	1.23822	1.14259	1.18265
10462435	up	Mlana	0.875982	0.000328777	1028.42	0.536415	0.171577	0.367342	0.607391	0.234043	0.554833	0.69937	0.621482	0.7411	0.465763
10352448	up	Dusp10	0.887212	0.00032934	1029.02	0.906297	0.247927	1.1636	0.701444	0.798831	0.616017	1.24766	1.11832	0.655346	0.949167
10437205	up	Pcp4	0.900362	0.000370402	1071.33	0.451633	0.196165	0.733421	0.249256	0.249643	0.271366	0.663629	0.610554	0.457557	0.377638
10512315	up	Ccl27a	0.881762	0.000386433	1085.73	1.98713	0.168741	2.14031	1.65031	1.85471	1.94013	2.11127	1.99502	2.08703	2.1183
10382846	up	BC018473	0.99736	0.000399089	1098.11	0.313749	0.540277	-0.0410642	-0.0510153	1.35893	-0.0194827	0.895719	-0.0602694	0.416386	0.0107882
10571321	up	Ppp1r3b	0.884245	0.000406964	1103.39	0.690834	0.147004	0.688699	0.451628	0.735497	0.532547	0.787484	0.829347	0.625645	0.875825
10561025	up	Cnfn	0.935821	0.000408651	1105.17	1.25245	0.406233	1.47773	1.63618	0.831683	0.872814	1.57214	1.7709	1.0962	0.761949
10409220	up	Hist2h2aa1	0.885322	0.000523962	1188.16	2.39836	0.13375	2.15087	2.29447	2.46518	2.33145	2.43951	2.42492	2.51203	2.56841
10486396	up	Ehd4	0.884537	0.000524243	1188.31	1.08125	0.139976	1.03632	1.09949	0.956351	0.87883	1.2358	1.08227	1.3121	1.04885
10541075	up	Cxcl12	0.901526	0.00052565	1188.87	1.1565	0.188642	1.41985	0.962863	1.07795	0.866209	1.32839	1.26099	1.09339	1.24234
10446777	up	Ehd3	0.896468	0.000531837	1193.34	0.804042	0.249491	1.00885	0.972592	0.422976	0.496399	1.12336	0.681667	0.835302	0.891192
10503259	up	Trp53inp1	0.890574	0.000545337	1203.71	1.55676	0.128023	1.55752	1.38132	1.5823	1.3715	1.74039	1.66583	1.54231	1.61289
10574213	up	Ccl22	0.873293	0.000552649	1210.61	0.23254	0.232929	0.0439106	0.282283	0.0203353	0.192707	0.276524	0.758277	0.123125	0.163162
10439980	up	Pcnp	0.892884	0.000561368	1215.86	0.565904	0.187948	0.263641	0.637069	0.667833	0.368164	0.76303	0.740472	0.418979	0.668044
10539739	up	Asprv1	0.924293	0.000567274	1219.77	1.32425	0.250804	1.2737	1.40918	1.26335	1.12362	1.60319	1.70281	1.29997	0.91819
10413265	up	Duxbl	0.890108	0.000571212	1221.98	0.497665	0.161803	0.347837	0.295641	0.353906	0.657382	0.477005	0.478771	0.649637	0.721145
10413255	up	Duxbl	0.890108	0.000573743	1223.81	0.497665	0.161803	0.347837	0.295641	0.353906	0.657382	0.477005	0.478771	0.649637	0.721145
10458046	up	D0H4S114	0.890353	0.000592024	1233.39	1.15031	0.26854	0.614498	1.16534	1.2097	1.2766	1.14748	0.955077	1.51109	1.32269
10494395	up	Hist2h2aa1	0.885952	0.000593711	1234.15	2.1986	0.138349	1.94953	2.05614	2.27076	2.16858	2.21606	2.23977	2.31878	2.36919
10371379	up	Nuak1	0.891361	0.000598493	1237.1	1.26244	0.179754	1.30087	0.994144	1.29818	1.12473	1.33926	1.08901	1.42812	1.52522
10502565	up	Clca2	0.909116	0.000680335	1283.96	1.91496	0.242998	1.59376	1.58649	2.02143	2.18323	1.80138	1.95019	2.23725	1.94594
10367379	up	Si	0.898763	0.000731803	1310.41	0.866964	0.250065	0.744348	0.961319	0.436716	1.0175	1.14599	1.03397	1.01094	0.584934
10439463	up	4930455C21Rik	0.896559	0.000734053	1311.2	1.15047	0.114022	1.10303	0.96204	1.1525	1.06926	1.3165	1.27588	1.12305	1.20152
10490854	up	Gm13051	0.895811	0.000739678	1314.18	0.948776	0.198051	1.02379	0.590951	0.752313	1.11058	1.14174	0.866722	0.978488	1.12562
10445338	up	Enpp5	0.889195	0.00075599	1325.44	0.196648	0.14516	-0.0779758	0.233319	0.263905	0.0284839	0.361457	0.23353	0.266876	0.263584
10413243	up	Duxbl	0.893148	0.000770897	1335.64	0.411617	0.148593	0.284109	0.220468	0.278039	0.537795	0.40596	0.382904	0.558743	0.624917
10546725	up	Pdzrn3	0.896047	0.00077399	1337.42	1.81714	0.170492	1.92614	1.69502	1.78184	1.54885	2.04235	1.928	1.66558	1.94932
10445185	up	Rn18s	0.897455	0.000866239	1379.09	3.65096	0.203015	3.73431	3.78059	3.29608	3.48068	3.65842	3.5969	3.6846	3.97609
10377490	up	Alox12b	0.95143	0.000878614	1383.37	0.569146	0.368638	0.679302	0.888459	0.270423	0.294737	0.903512	1.07951	0.383838	0.0533811
10439289	up	BC117090	0.891681	0.000881426	1385.53	0.350934	0.154386	0.247715	0.274204	0.2302	0.320819	0.47082	0.681825	0.334316	0.247576
10365974	up	Dcn	0.896406	0.000890708	1389.85	2.63121	0.127846	2.45511	2.63989	2.65274	2.46153	2.78585	2.58799	2.79433	2.67221
10419736	up	Dad1	0.884151	0.000916301	1401.11	1.87307	0.194752	1.99419	1.61659	1.53386	1.99236	2.0627	1.96845	1.97233	1.84406
10439667	up	BC016579	0.89441	0.00092952	1406.83	0.681022	0.147508	0.722533	0.425275	0.711155	0.543142	0.877992	0.687014	0.642186	0.838882
10510167	up	Gm13051	0.896933	0.000941895	1412.84	0.892274	0.19879	0.99407	0.537052	0.66656	1.05756	1.07479	0.834554	0.926408	1.0472
10505779	up	Acer2	0.896304	0.000942738	1413.16	0.800563	0.164282	0.728137	0.468343	0.926445	0.763447	0.906059	0.81254	1.01185	0.78768
10492136	up	Dclk1	0.901654	0.000950894	1417.38	0.690434	0.162854	0.845752	0.525297	0.606194	0.485782	0.942399	0.808425	0.603185	0.706435
10565422	up	Tyr	0.904434	0.000957363	1421.61	0.312938	0.168792	0.165603	0.341359	0.0793208	0.375645	0.521192	0.449381	0.451211	0.119792
10549256	up	Kras	0.897672	0.000982675	1432.96	1.46523	0.135881	1.51597	1.34483	1.43191	1.25675	1.68704	1.56527	1.39548	1.52461
10606178	up	Xist	0.894805	0.00101389	1445.15	2.56571	0.112597	2.5675	2.475	2.45042	2.44922	2.61862	2.59927	2.57727	2.78841
10608691	up	Rn18s	0.899753	0.00108336	1476.99	3.65011	0.19449	3.72488	3.78759	3.30003	3.48313	3.65611	3.61473	3.68928	3.94512
10551435	up	Fcgbp	0.897725	0.00109349	1481.96	0.489218	0.138752	0.260591	0.321869	0.547714	0.515388	0.547007	0.450784	0.673579	0.59681
10398052	up	Serpina3h	0.902036	0.00112105	1494.92	0.896063	0.119499	0.782237	0.799332	0.726839	0.978359	1.02658	0.953413	1.04005	0.861698
10513739	up	Tnc	0.899849	0.00115311	1505.97	1.98366	0.143553	1.93311	2.03578	1.91324	1.74801	2.23436	1.94978	1.95453	2.10046
10414527	up	Pnp2	0.895508	0.00116886	1513.62	1.24187	0.190935	1.32704	1.04654	0.952634	1.32281	1.56873	1.27902	1.29091	1.14725
10507076	up	Skint3	1.05811	0.00122117	1532.71	0.820216	0.464524	0.906828	0.658368	1.02679	0.851859	-0.198854	1.34231	1.16921	0.805219
10360914	up	Lyplal1	0.901464	0.00122173	1533.1	0.395309	0.117865	0.226734	0.260844	0.501211	0.293134	0.463581	0.405833	0.507199	0.503941
10408928	up	Hspb1	0.903581	0.00126336	1550.05	2.17917	0.154748	2.29018	2.12988	2.01176	1.99232	2.32149	2.42959	2.09786	2.16028
10596303	up	Acpp	0.902041	0.00131117	1568.69	1.73347	0.10977	1.7477	1.57223	1.73442	1.58204	1.74613	1.8999	1.77942	1.8059
10352777	up	Slc30a1	0.908838	0.00134098	1581.39	1.36409	0.169673	1.33159	1.17225	1.55874	1.11795	1.53837	1.49731	1.25723	1.43926
10351455	up	Rgs5	1.03959	0.00135139	1584.63	0.965766	0.578612	0.359639	1.75439	0.775377	1.08569	0.60147	0.212721	1.69033	1.24651
10414537	up	Ang	0.898646	0.00136433	1589.23	1.52778	0.143982	1.60945	1.28927	1.35231	1.55172	1.73887	1.59281	1.52279	1.56498
10494351	up	Mtmr11	0.903621	0.0013663	1590.07	0.811091	0.0961333	0.736207	0.640486	0.767396	0.807856	0.863157	0.827523	0.921219	0.924883
10450038	up	Angptl4	0.93601	0.00139076	1597.38	0.964802	0.217422	1.33047	0.803214	0.746151	0.788563	1.15833	1.15229	0.897263	0.842137
10432799	up	Krt71	0.89829	0.00141158	1605.49	2.27038	0.173499	2.35589	2.21041	2.30284	1.90289	2.36661	2.39179	2.18311	2.44951
10500324	up	Hist2h2aa1	0.899578	0.00144054	1615.76	2.36376	0.124783	2.11734	2.28204	2.44257	2.30772	2.39424	2.39627	2.46389	2.50599
10390996	up	Krt35	0.909247	0.00148245	1629.29	1.09571	0.174454	1.08952	0.929497	1.25516	0.834154	1.17075	1.26846	1.27597	0.942176
10354003	up	Mgat4a	0.925743	0.00149483	1633.31	1.01642	0.24388	1.25705	0.818864	1.06215	0.704971	1.34602	1.2302	0.770788	0.941293
10442580	up	Rps2	0.894344	0.00149595	1633.53	2.23215	0.17645	2.08861	2.28725	1.87257	2.35797	2.41239	2.21945	2.35726	2.26169
10357280	up	Insig2	0.915174	0.00157189	1659.12	1.75785	0.206008	1.9513	1.47565	1.81653	1.53217	2.01867	1.87681	1.56211	1.82958
10524718	up	Rplp0	0.905395	0.00160001	1667.29	1.9198	0.268298	1.72385	1.77873	2.16957	1.72029	1.75641	1.68381	2.1497	2.37606
10453057	up	Cyp1b1	0.901735	0.0016166	1670.94	1.04083	0.150259	0.989667	0.709725	1.17542	0.990062	1.1324	1.10624	1.07671	1.14643
10509441	up	Ece1	0.907364	0.00162167	1672.75	2.0911	0.143067	2.17052	2.05574	2.00042	1.85722	2.28099	2.26865	2.02082	2.07443
10581266	up	Tppp3	0.947688	0.00162364	1674.05	1.06401	0.245035	1.18838	1.04141	0.978941	0.892299	1.33364	1.4156	1.00787	0.653978
10485711	up	Fibin	0.905883	0.00166385	1685.57	-0.0179056	0.116429	-0.0994582	-0.0574753	-0.0869367	-0.112961	0.203673	-0.042307	0.124357	-0.0721372
10438769	up	Cldn1	0.908203	0.00166779	1686.46	2.55311	0.0950581	2.5605	2.45172	2.48628	2.43614	2.65951	2.68173	2.51981	2.62923
10499861	up	S100a9	1.00414	0.0016872	1692.52	1.24607	0.398542	1.39551	1.6027	1.05	0.948012	1.37238	1.78094	1.30099	0.518061
10494500	up	Ankrd35	0.9108	0.00172376	1704.04	0.474294	0.111704	0.377457	0.293352	0.553697	0.403083	0.601709	0.57839	0.548364	0.438303
10450605	up	Tubb5	0.896827	0.00173445	1707.45	2.76661	0.143809	2.50815	2.78624	2.75771	2.70013	2.77083	2.73053	2.86252	3.01674
10526410	up	Hspb1	0.90968	0.00176538	1716.06	2.14343	0.15811	2.2655	2.10575	1.97191	1.95741	2.27863	2.4039	2.05967	2.10464
10560624	up	Apoe	0.901657	0.00179632	1724.49	3.1578	0.111798	3.14032	3.14353	2.96254	3.08608	3.23194	3.16119	3.18544	3.3513
10440019	up	Tmem45a	0.903063	0.0018326	1736.04	1.78979	0.130635	1.74008	1.55403	1.84794	1.72292	1.83713	1.77733	2.01307	1.82583
10512487	up	Rmrp	0.9257	0.0018596	1743.75	2.06245	0.197503	2.33636	1.86767	2.04277	1.78025	2.14314	2.2914	1.92586	2.11219
10535381	up	Actb	0.901966	0.00188632	1753.82	3.40742	0.1711	3.40347	3.49048	3.16162	3.27639	3.40231	3.37196	3.4006	3.75252
10492310	up	Mbnl1	0.911848	0.00190713	1759.57	2.25113	0.0803076	2.19249	2.11293	2.23172	2.2011	2.34522	2.30678	2.28714	2.33164
10450920	up	AY036118	0.936401	0.00193694	1766.96	1.2446	0.182274	0.998249	1.55875	1.1539	1.07789	1.20074	1.23004	1.32239	1.41483
10401114	up	Rab15	0.914076	0.00200304	1788.79	0.961887	0.149176	1.09285	0.907851	0.816345	0.771274	1.17613	1.1198	0.927527	0.883323
10419854	up	Slc7a8	0.929696	0.00209726	1814.05	2.29995	0.230464	2.58134	2.23625	2.18457	1.98732	2.55037	2.35559	2.02067	2.48351
10389231	up	Ccl3	0.926481	0.00217207	1833.37	0.244805	0.245652	-0.107673	0.259699	0.0973503	0.509509	-0.0120166	0.247072	0.599332	0.365169
10421325	up	Piwil2	0.921474	0.00218557	1836.37	0.545598	0.204258	0.587471	0.311345	0.458968	0.588638	0.942545	0.376544	0.690854	0.408416
10420362	up	Gjb2	0.912599	0.00220244	1840.43	2.97399	0.163294	3.0657	3.035	2.76881	2.76256	3.09337	3.06468	2.82231	3.17951
10494402	up	Hist2h3c1	0.902762	0.00227332	1858.87	2.32021	0.13338	2.06293	2.20993	2.37155	2.34125	2.31109	2.34858	2.41261	2.50372
10367772	up	Samd5	0.915647	0.00232169	1870.57	1.24187	0.168602	1.36269	1.07401	1.29704	0.979455	1.4625	1.24778	1.12304	1.38842
10394674	up	Socs2	0.929696	0.00247947	1907.59	0.525047	0.293137	0.147727	0.724713	0.258611	0.758798	0.651402	0.816172	0.71428	0.128671
10555389	up	Ucp2	0.912955	0.00251237	1915.63	2.81173	0.133091	2.92055	2.66948	2.70069	2.6934	2.89473	2.79382	2.7712	3.04992
10396936	up	Smoc1	0.914673	0.00253797	1921.12	0.54242	0.149202	0.595034	0.435177	0.443122	0.439002	0.840727	0.386788	0.624465	0.575042
10451953	up	Lrg1	0.91914	0.00257284	1928.61	0.118123	0.296814	-0.14074	0.268961	0.0731593	0.0278249	0.11562	0.0452808	0.757375	-0.202496
10502622	up	Clca3	0.877393	0.00258522	1931.71	0.0337994	0.248112	-0.103565	-0.089941	-0.0132778	-0.0354274	-0.0780534	0.641534	-0.00471172	-0.0461623
10550509	up	Pglyrp1	0.92664	0.002635	1944.09	0.323743	0.170056	0.15309	0.415391	0.330848	0.175803	0.464277	0.590652	0.361065	0.0988157
10357705	up	Cntn2	0.917411	0.00272584	1963.08	0.25347	0.175713	0.346527	0.240617	0.125116	0.0529008	0.576757	0.382404	0.0855622	0.217876
10400304	up	Egln3	0.956621	0.00280262	1980.96	1.65953	0.180874	2.02249	1.47196	1.47604	1.53967	1.74391	1.73866	1.63752	1.64599
10490203	up	Gnas	0.922644	0.00283918	1988.49	0.928117	0.229754	0.444506	1.18863	0.876853	0.970168	0.798547	1.00823	1.08422	1.05378
10435501	up	Stfa1	0.911252	0.00302734	2027.97	1.80766	0.106045	1.75851	1.83601	1.59546	1.77251	1.84979	1.96439	1.85806	1.82656
10440002	up	Gpr128	0.912731	0.00308527	2041.58	0.00594081	0.141817	-0.140574	-0.093841	0.0821942	-0.0874922	0.0422408	-0.11978	0.270208	0.094571
10404783	up	Edn1	0.918032	0.00315109	2053.44	0.244385	0.12644	0.29284	0.025568	0.214156	0.198206	0.440398	0.256057	0.362195	0.165656
10416302	up	Hr	0.917765	0.0031764	2058.07	1.46751	0.109323	1.58628	1.31626	1.36636	1.35354	1.58431	1.48431	1.48558	1.56345
10408083	up	Hist1h3g	0.905172	0.00332911	2087.38	2.68287	0.137912	2.43016	2.63098	2.71295	2.66991	2.63369	2.69102	2.77977	2.91446
10585803	up	Stra6	0.928669	0.00338986	2098.85	0.707957	0.181235	0.739502	0.400108	0.969685	0.509004	0.682295	0.73676	0.848165	0.778137
10416199	up	Entpd4	0.92142	0.00340589	2101.63	1.18427	0.14111	1.06913	1.06258	1.2496	1.11964	1.32831	1.03584	1.42937	1.17971
10497451	up	Cpa3	0.937442	0.00341911	2103.79	0.194785	0.186259	-0.0184414	0.0212914	0.116742	0.473153	0.169502	0.288584	0.437187	0.070264
10421697	up	9030625A04Rik	0.9357	0.00343768	2106.92	0.526232	0.194708	0.619361	0.281752	0.410507	0.601544	0.820954	0.291599	0.708879	0.475262
10375265	up	Atp10b	0.917179	0.00343768	2107.07	0.480842	0.0985779	0.47293	0.257195	0.492188	0.451605	0.560482	0.562768	0.520164	0.529406
10499062	up	Fhdc1	0.924892	0.00345174	2110.15	1.41546	0.164903	1.539	1.28078	1.40302	1.21375	1.58673	1.65288	1.24133	1.40617
10404965	up	Rnf144b	0.917791	0.00350293	2120.38	1.69764	0.102879	1.72437	1.53554	1.70268	1.58047	1.85393	1.79052	1.68484	1.70881
10547227	up	Ret	0.94769	0.0035333	2125	1.06656	0.234565	1.38344	0.956269	0.995816	0.775703	1.37596	1.15596	0.787298	1.10206
10584777	up	Ddx6	0.913647	0.00356649	2130.42	2.6803	0.095012	2.55315	2.66856	2.59038	2.64854	2.72079	2.75339	2.6538	2.85381
10494405	up	Hist2h3b	0.90617	0.00357971	2132.79	2.72874	0.151984	2.46936	2.66622	2.75142	2.74368	2.67361	2.69091	2.8333	3.00144
10546430	up	Adamts9	0.922965	0.00359208	2135.43	0.559812	0.13187	0.368183	0.481112	0.6175	0.54115	0.701869	0.442462	0.762721	0.563501
10552494	up	Klk9	0.985522	0.00360108	2137.32	0.803108	0.344549	0.87637	1.09917	0.552571	0.642242	0.928473	1.38489	0.662917	0.278234
10404026	up	Hist1h2af	0.909602	0.0036382	2143.89	2.60671	0.127514	2.35006	2.56854	2.67822	2.55665	2.60547	2.6241	2.68297	2.78769
10372988	up	Slc16a7	0.924278	0.00368855	2153.23	1.53283	0.162827	1.63921	1.27875	1.58636	1.39979	1.71823	1.62707	1.3574	1.65581
10493831	up	S100a8	1.04171	0.00376448	2166.44	1.60787	0.411943	1.7571	1.90176	1.49705	1.39347	1.6764	2.22138	1.60783	0.807934
10390798	up	Krt25	0.911423	0.00382945	2177.7	2.07214	0.136816	2.08684	2.03875	2.09081	1.80456	2.06398	2.2297	2.01753	2.24499
10605051	up	Trex2	0.96031	0.00386489	2186.08	1.33917	0.295933	1.47076	1.62357	1.15952	0.98598	1.60192	1.72281	1.04792	1.10089
10498379	up	Igsf10	0.922411	0.00388486	2189.92	0.757812	0.12097	0.637504	0.803667	0.661989	0.69505	0.965175	0.738676	0.899316	0.661117
10571752	up	Dctd	0.920778	0.00394167	2200.33	1.46814	0.157787	1.39946	1.13498	1.63897	1.46101	1.62091	1.52514	1.51653	1.44813
10365482	up	Timp3	0.911286	0.00395208	2202.29	2.49525	0.158078	2.53637	2.36442	2.45232	2.35985	2.60704	2.41062	2.40682	2.82458
10418193	up	Plac9	0.909623	0.00395517	2203.14	0.64606	0.187658	0.560843	0.722434	0.262947	0.764698	0.701327	0.739585	0.871126	0.545523
10409579	up	Cxcl14	0.936913	0.00399061	2208.94	1.91767	0.220724	2.18054	1.96769	1.72146	1.61299	2.11944	2.10434	1.67175	1.96319
10428119	up	Cox6c	0.915016	0.0039937	2209.4	2.60971	0.115628	2.37838	2.67839	2.54262	2.58318	2.65795	2.6548	2.61205	2.77029
10408072	up	Hist1h2ao	0.910726	0.00405867	2221.32	2.63889	0.124906	2.40019	2.59734	2.70107	2.58716	2.63782	2.64308	2.70754	2.83695
10599008	up	Slc6a14	0.987274	0.00408342	2224.89	0.511052	0.377565	0.840379	0.764314	0.201975	0.200586	0.727065	1.06369	0.227674	0.0627311
10408210	up	Hist1h2bc	0.909303	0.00417089	2240.94	2.50785	0.134997	2.22889	2.48116	2.57339	2.47364	2.48759	2.58863	2.53176	2.69776
10351665	up	Ccdc72	0.92215	0.0041827	2242.39	1.40898	0.145835	1.26847	1.40507	1.33407	1.39447	1.25019	1.62429	1.63181	1.36349
10408202	up	Hist1h3f	0.908482	0.0041872	2242.87	2.70585	0.142507	2.4607	2.66592	2.73309	2.68674	2.64127	2.69658	2.79885	2.96364
10418205	up	Plac9	0.911777	0.00423388	2251.09	0.675139	0.188641	0.588272	0.750335	0.292986	0.80247	0.727751	0.761369	0.905236	0.572696
10587780	up	Tuba1b	0.912914	0.00424851	2253.86	3.05934	0.108208	3.04201	3.0668	2.90114	2.96452	3.07941	3.05795	3.08829	3.27462
10418180	up	Plac9	0.911777	0.00428535	2260.71	0.675139	0.188641	0.588272	0.750335	0.292986	0.80247	0.727751	0.761369	0.905236	0.572696
10563597	up	Saa3	0.896357	0.00432416	2266.79	0.226045	0.232008	0.0945788	0.191202	0.194709	0.107978	0.0699597	0.211065	0.785907	0.152957
10586865	up	Aldh1a2	0.921254	0.00432557	2267.15	0.0155676	0.145029	0.0984048	-0.0989835	-0.0326006	-0.141209	0.309348	0.0631308	-0.0929051	0.0193556
10478048	up	Lbp	0.924918	0.00434301	2270.53	0.285141	0.150492	0.16669	0.323546	0.07498	0.350142	0.532923	0.157563	0.413313	0.261969
10571444	up	Slc7a2	0.921161	0.00435904	2273.22	0.642503	0.143905	0.523186	0.4289	0.664816	0.716157	0.623032	0.90599	0.707325	0.570614
10574098	up	Nlrc5	0.91595	0.00441135	2281.61	1.28936	0.0958363	1.29488	1.23883	1.12779	1.24262	1.29679	1.42137	1.27755	1.41504
10505996	up	Fggy	0.920652	0.00442007	2282.67	0.101416	0.0959305	0.00033398	-0.0579016	0.194966	0.0297248	0.156271	0.146038	0.1823	0.1596
10404065	up	Hist1h3f	0.909097	0.00446113	2288.93	2.79597	0.138223	2.57029	2.75454	2.81236	2.77168	2.73046	2.78392	2.88958	3.05488
10408246	up	Hist1h3a	0.912195	0.00446141	2289.07	2.5971	0.134571	2.35596	2.54191	2.65367	2.57167	2.53669	2.60352	2.69708	2.81627
10404049	up	Hist1h3g	0.908494	0.00449966	2295.05	2.79232	0.13714	2.56903	2.75658	2.79648	2.77028	2.73149	2.77865	2.88319	3.05284
10504094	up	Galt	0.919506	0.0045126	2296.73	1.18267	0.135617	1.2898	0.936044	1.21868	1.044	1.25451	1.20721	1.15672	1.35437
10364375	up	Cstb	0.922751	0.00460288	2311.47	2.09027	0.0938977	2.01768	2.10749	2.02576	1.97819	2.17779	2.237	2.0176	2.16067
10403938	up	Hist1h2ao	0.914909	0.00462763	2314.89	2.46869	0.13199	2.2053	2.42285	2.57006	2.41994	2.45479	2.4805	2.55314	2.64292
10408118	up	Hist1h2ao	0.914928	0.00463607	2316.18	2.50036	0.132144	2.23685	2.45635	2.60135	2.45034	2.48766	2.51037	2.5836	2.67634
10551865	up	Alkbh6	0.9269	0.004667	2321.07	0.947777	0.190423	0.618997	0.716233	1.13818	1.09867	0.891455	1.0507	1.08123	0.986752
10450948	up	9130008F23Rik	0.921356	0.00467994	2323.11	0.156415	0.103028	0.0649883	0.102503	0.234761	-0.0129331	0.283591	0.189736	0.130849	0.257821
10547009	up	Vgll4	0.924149	0.00468838	2324.84	1.76452	0.0711298	1.66533	1.717	1.74791	1.70023	1.88627	1.7883	1.79677	1.81434
10527306	up	Lmtk2	0.922698	0.00471341	2328.12	1.25776	0.0928361	1.25551	1.14447	1.26543	1.1335	1.36352	1.39976	1.23383	1.26608
10382328	up	Sox9	0.92289	0.00474969	2334.16	2.0373	0.089149	2.05826	1.96321	1.98113	1.91505	2.12144	2.18244	1.99684	2.08001
10414433	up	6720456H20Rik	0.919437	0.00476628	2336.79	0.889649	0.121349	0.931978	0.64211	0.859331	0.882822	1.07847	0.867253	0.929705	0.925526
10408239	up	Hist1h3f	0.911104	0.00476966	2337.51	2.73233	0.132083	2.50908	2.68751	2.75448	2.70963	2.6712	2.7303	2.82583	2.97062
10404028	up	Hist1h3g	0.911442	0.00478091	2339.99	2.69373	0.13254	2.46336	2.64099	2.73349	2.66951	2.64558	2.68603	2.78374	2.92712
10427461	up	Ptger4	0.923594	0.004784	2340.64	0.885404	0.104445	0.9137	0.750105	0.879451	0.769018	0.995108	1.04309	0.811382	0.921375
10571325	up	Mfhas1	0.924212	0.00480566	2344.34	1.15448	0.136745	1.17296	0.9012	1.22301	1.09334	1.29004	1.34163	1.11042	1.10324
10403941	up	Hist1h3g	0.912316	0.00491788	2361.67	2.59297	0.132276	2.36628	2.55665	2.62336	2.5608	2.52953	2.59071	2.69049	2.82593
10360391	up	Ifi203	0.921632	0.00496063	2368.42	0.249208	0.153487	0.0982235	0.254374	0.302284	0.106476	0.326602	0.224827	0.559145	0.121731
10408094	up	Hist1h2ao	0.915869	0.00496512	2369.49	2.5308	0.128456	2.28201	2.478	2.62681	2.4828	2.51909	2.53713	2.60737	2.71317
10353192	up	Eya1	0.921728	0.00498116	2371.89	0.377497	0.0967658	0.338942	0.241455	0.451428	0.242992	0.493349	0.387337	0.397009	0.467467
10423098	up	Slc45a2	0.926462	0.00501603	2376.03	0.243862	0.138155	0.110352	0.27741	0.0678313	0.29946	0.334466	0.312897	0.455564	0.0929125
10403980	up	Gm13646	0.912342	0.00502869	2377.74	2.63773	0.121019	2.40168	2.62451	2.67759	2.58242	2.63958	2.68718	2.65287	2.83597
10429859	up	Oplah	0.953869	0.00504387	2380.18	1.41104	0.21249	1.72099	1.24287	1.36421	1.17981	1.64038	1.51785	1.14974	1.47247
10364056	up	Ggt1	0.938301	0.00504444	2380.26	0.743551	0.177008	0.974703	0.501342	0.753961	0.560445	0.847675	0.872654	0.569052	0.868577
10387257	up	Alox8	0.9308	0.00505119	2380.97	0.53394	0.15595	0.445732	0.478016	0.734864	0.270232	0.619955	0.731614	0.496357	0.494747
10411226	up	F2rl1	0.932585	0.0050855	2385.83	1.14338	0.148751	1.29407	0.919392	1.17579	0.982876	1.33025	1.25493	1.13439	1.05533
10549361	up	Tm7sf3	0.924246	0.00511644	2390.88	1.15052	0.0900546	1.00734	1.07248	1.17716	1.11779	1.29352	1.12108	1.2249	1.18988
10408111	up	Hist1h2ao	0.915031	0.00523906	2408.59	2.62697	0.123031	2.39522	2.58039	2.69872	2.57732	2.61788	2.63067	2.69391	2.82161
10408070	up	Gm13646	0.914169	0.00525115	2410.2	2.60678	0.117315	2.3663	2.60267	2.64725	2.55195	2.60122	2.66561	2.64175	2.77746
10450682	up	H2-T23	0.924331	0.00535803	2424.33	1.10058	0.089256	0.941632	1.07681	1.09309	1.06374	1.16135	1.15733	1.2437	1.06699
10424119	up	Nov	0.940611	0.00539431	2429.47	0.0860772	0.170544	-0.0576046	0.283983	-0.0680784	0.00934994	0.220234	0.330831	0.0737746	-0.103873
10403955	up	Hist1h2ao	0.915263	0.00546153	2439.32	2.63606	0.125296	2.40144	2.59329	2.70874	2.58528	2.62417	2.63797	2.69888	2.83871
10404045	up	Hist1h2ao	0.916543	0.00562774	2463.02	2.58756	0.123869	2.34828	2.54725	2.66605	2.53721	2.57294	2.59616	2.65977	2.77284
10556082	up	Ppfibp2	0.932346	0.00565559	2467.18	0.766081	0.154255	0.892886	0.531368	0.818892	0.619057	0.981525	0.873836	0.652482	0.758606
10365817	up	Ntn4	0.949258	0.00571437	2475.48	0.809711	0.216955	1.09738	0.730602	0.724224	0.536383	1.11234	0.939989	0.597815	0.738962
10436519	up	Robo1	0.93045	0.00571971	2476.55	1.50373	0.135996	1.25568	1.46609	1.69733	1.38783	1.49913	1.58632	1.5563	1.58117
10379535	up	Ccl8	0.928308	0.00574193	2479.66	0.238655	0.133095	0.123469	0.23041	0.0957988	0.290296	0.370597	0.218611	0.469614	0.110447
10608675	up	Serpina3k	0.931761	0.00578693	2485.66	-0.0478167	0.121822	-0.188189	0.0722727	-0.146716	-0.132571	0.0261118	0.133489	0.0075921	-0.154523
10493867	up	Sprr2e	1.00155	0.00579452	2487.21	0.558327	0.321749	0.794086	0.896307	0.228938	0.318444	0.551303	0.996295	0.566616	0.114628
10508800	up	LOC433762	0.980434	0.00586596	2496.42	2.56641	0.297697	2.97798	2.6157	2.28578	2.32915	2.72444	2.91911	2.16463	2.51446
10573865	up	LOC433762	0.980434	0.0058744	2497.7	2.56641	0.297697	2.97798	2.6157	2.28578	2.32915	2.72444	2.91911	2.16463	2.51446
10608690	up	LOC236598	0.925118	0.00600461	2516.52	3.54265	0.142403	3.61937	3.6036	3.30664	3.41643	3.53452	3.5509	3.52187	3.78791
10494386	up	Hist1h2an	0.925212	0.00600799	2516.76	1.99718	0.131803	1.71368	1.93602	2.14678	1.96798	2.0535	2.03376	2.08649	2.03928
10415693	up	Shisa2	0.925762	0.00602964	2519.85	1.05809	0.0832701	0.992447	0.953634	1.11061	0.953096	1.1679	1.04925	1.11728	1.1205
10387932	up	Pfn1	0.918333	0.00603246	2520.29	2.64919	0.0965171	2.60916	2.64846	2.4966	2.59673	2.65657	2.65399	2.69461	2.83742
10471655	up	Gsn	0.930701	0.00604539	2521.84	1.37212	0.0942708	1.37597	1.29101	1.31552	1.29875	1.50674	1.50378	1.41267	1.27249
10365983	up	Lum	0.981105	0.0061337	2532.8	0.845414	0.287461	0.719225	0.941019	0.815191	0.851178	0.994542	0.382854	1.38203	0.677272
10499902	up	Sprr4	0.928624	0.00613427	2532.87	0.913496	0.186192	1.0614	0.512407	1.05822	0.808284	1.0638	0.910042	0.907703	0.986101
10560618	up	Apoc1	0.924743	0.0061458	2534.61	1.97014	0.0907364	1.79564	1.91166	1.90993	2.03759	2.0221	2.05398	2.04521	1.98503
10427744	up	Rai14	0.93891	0.00618011	2539.42	1.44693	0.172295	1.66007	1.26533	1.4675	1.21293	1.64062	1.45697	1.30117	1.57084
10593865	up	LOC236598	0.934286	0.0062628	2549.92	3.54378	0.149008	3.66314	3.61954	3.338	3.35833	3.47869	3.63092	3.5049	3.75676
10523021	up	Slc4a4	0.92824	0.00626955	2550.64	0.190638	0.152681	0.261888	0.0673627	0.209477	0.00896277	0.495843	0.13704	0.0921177	0.252411
10561128	up	Cyp2s1	0.990933	0.00627461	2551.23	1.44146	0.248526	1.85738	1.34392	1.34242	1.19584	1.60241	1.56813	1.08317	1.53842
10403948	up	Hist1h2be	0.919056	0.00628755	2552.6	2.38242	0.126371	2.11092	2.34459	2.48658	2.34404	2.38909	2.43451	2.42744	2.5222
10403978	up	Gm13646	0.917744	0.00630273	2554.27	2.54548	0.124988	2.27935	2.53688	2.62463	2.49338	2.53151	2.60376	2.59614	2.69818
10452419	up	Efna5	0.932207	0.00638401	2565.7	1.94471	0.130964	2.02653	1.90093	1.89996	1.74888	2.13535	2.05306	1.80067	1.99233
10390823	up	Krt28	0.938801	0.00638486	2566	1.53086	0.155878	1.41358	1.41249	1.76829	1.34686	1.47916	1.67473	1.46482	1.68693
10383758	up	Tug1	0.927744	0.00638655	2566.26	2.34254	0.0657057	2.3175	2.28328	2.31896	2.23401	2.40232	2.41192	2.35829	2.41404
10513472	up	Mup2	1.27124	0.00640117	2568.02	1.39352	0.631104	2.37722	1.43237	1.21517	1.24179	1.9402	1.73591	0.382189	0.823285
10391572	up	Lsm12	0.926073	0.00640989	2569.32	2.37058	0.0693894	2.2752	2.36795	2.31235	2.30522	2.37193	2.45104	2.42189	2.45907
10498978	up	Lrat	0.969051	0.00646529	2576.6	1.31819	0.255886	1.61791	1.19467	1.39351	0.97595	1.63075	1.48128	0.999096	1.25234
10598507	up	Slc38a5	0.940293	0.00650214	2582.48	0.11293	0.152444	0.311988	0.0177944	-0.0662698	0.0105698	0.367646	0.0733678	0.140317	0.0480245
10364766	up	Rps15	0.932473	0.00657554	2591.92	2.71159	0.138146	2.5148	2.87245	2.56188	2.69549	2.65095	2.71932	2.76764	2.91018
10571344	up	D8Ertd82e	0.928896	0.00662082	2598.06	0.916091	0.140597	0.895466	0.759647	0.93545	0.860979	1.0375	1.19374	0.801903	0.844042
10518346	up	Gm13251	0.937666	0.00662532	2598.64	1.22566	0.161606	1.27089	0.934611	1.18552	1.3259	1.39928	1.04712	1.27506	1.36687
10380501	up	Dlx3	0.931835	0.00667342	2604.9	1.37672	0.138244	1.19104	1.37312	1.53958	1.19945	1.36005	1.57153	1.3522	1.42682
10403943	up	Hist1h2bm	0.952507	0.00667848	2605.37	1.61992	0.173443	1.3202	1.50061	1.92945	1.58901	1.60407	1.68061	1.69264	1.64275
10513420	up	Mup7	1.31175	0.00676876	2616.72	1.54596	0.661226	2.54884	1.61182	1.39809	1.40806	2.0864	1.92931	0.453878	0.931253
10593634	up	Elmod1	0.941213	0.00679238	2619.9	0.866239	0.171784	0.965657	0.7806	0.958226	0.58566	1.0076	1.10672	0.80093	0.724519
10578300	up	Mtmr7	0.929488	0.00681123	2622.91	0.110562	0.135159	-0.0492903	-0.0396634	0.128092	0.192123	0.120843	0.362566	0.147632	0.0221905
10376778	up	Mfap4	0.941925	0.00681629	2623.79	0.752532	0.166133	0.703164	0.731547	0.644817	0.757967	1.0302	0.574307	0.972356	0.605891
10488060	up	Jag1	0.923908	0.00689363	2633.11	2.04059	0.0957002	2.06055	1.972	2.02331	1.87815	2.13936	2.02299	2.03862	2.18976
10499329	up	Rhbg	0.938059	0.00712594	2662	0.994143	0.142271	1.03499	0.810282	1.09033	0.85646	1.16987	1.16817	0.871637	0.951387
10558150	up	Htra1	0.93303	0.00716363	2666.81	1.36744	0.158329	1.18511	1.38866	1.28999	1.40598	1.46807	1.2732	1.68396	1.24453
10496756	up	Mcoln3	0.937715	0.00738722	2694.75	0.47517	0.174132	0.420453	0.61339	0.170657	0.510626	0.677311	0.505063	0.615234	0.28863
10499545	up	Efna3	0.932141	0.00743672	2700.76	1.84883	0.107412	1.90668	1.71349	1.79895	1.77342	1.99136	2.00854	1.80773	1.79043
10393559	up	Timp2	0.929595	0.00746962	2704.35	1.68853	0.0741611	1.58994	1.71437	1.63465	1.6045	1.78301	1.67194	1.76307	1.74674
10404051	up	Hist1h4d	0.919727	0.00747609	2704.9	2.6893	0.11217	2.52289	2.61726	2.73989	2.63571	2.66315	2.71824	2.70921	2.90804
10413229	up	Anxa11	0.93112	0.00752587	2711.06	0.943259	0.0859049	0.871534	0.911423	0.867929	0.916226	1.00598	1.11087	0.989238	0.872874
10499854	up	S100a1	0.938569	0.00756384	2715.8	1.47547	0.140219	1.53568	1.30909	1.50273	1.37147	1.67178	1.65563	1.32852	1.4289
10485948	up	Grem1	0.935852	0.00761503	2723.27	0.316679	0.14324	0.238846	0.299047	0.288933	0.248595	0.596146	0.267623	0.456146	0.138099
10396831	up	Arg2	0.929475	0.00762178	2724.18	1.02774	0.149815	0.746333	0.938881	1.14417	1.07056	1.01079	1.24897	1.08299	0.979244
10526838	up	Got2	0.93679	0.00765047	2727.26	0.905576	0.166571	0.575472	1.09769	0.884896	0.875847	0.802153	0.935811	1.01179	1.06096
10423825	up	Fzd6	0.933891	0.00768225	2730.69	1.64095	0.111113	1.64985	1.50009	1.68127	1.53525	1.81759	1.76638	1.61391	1.56326
10448350	up	Paqr4	0.925881	0.00771965	2735.66	0.828342	0.105838	0.776166	0.614744	0.800429	0.899826	0.891983	0.797583	0.897919	0.948087
10351206	up	Selp	0.997858	0.00773343	2737.4	0.224966	0.415819	-0.144707	0.630352	0.232247	0.175785	0.0820182	-0.150255	1.03858	-0.0642949
10513455	up	Mup2	1.32595	0.00790556	2756.14	1.51166	0.667562	2.55302	1.58922	1.34921	1.36924	2.0319	1.88662	0.42218	0.891865
10350753	up	Glul	0.932886	0.00790837	2756.42	2.04662	0.155841	2.05448	1.7291	2.01044	2.19202	2.04729	2.24325	2.11147	1.98493
10586357	up	Cilp	0.937918	0.00801693	2769.14	0.267903	0.142229	0.320082	0.26569	0.168184	0.132724	0.496164	0.153698	0.449974	0.156711
10447951	up	Thbs2	0.945569	0.00806277	2774.33	1.06165	0.191469	1.02627	1.04829	1.03316	0.977379	1.1449	0.78013	1.46105	1.02201
10408243	up	Hist1h4b	0.918636	0.00806446	2774.43	2.55756	0.110162	2.42826	2.47412	2.57142	2.51157	2.53769	2.54008	2.60266	2.79469
10548105	up	Ccnd2	0.927846	0.00820255	2790.83	2.39898	0.0742905	2.33471	2.39479	2.32898	2.32134	2.41314	2.47458	2.39262	2.53165
10440729	up	Krtap7-1	0.980661	0.00828186	2799.16	1.46022	0.269967	1.81719	1.42539	1.55088	0.991073	1.27612	1.63882	1.69792	1.28437
10422164	up	Ednrb	0.962108	0.00831562	2802.95	0.406198	0.186672	0.255351	0.713287	0.160224	0.384474	0.492474	0.386762	0.597438	0.259575
10493798	up	S100a16	0.931355	0.00837946	2809.44	2.07339	0.0687645	2.06011	2.06097	1.95853	2.00874	2.1524	2.16609	2.09102	2.08924
10384572	up	1110067D22Rik	0.942069	0.00844639	2816.4	1.33608	0.145389	1.35469	1.36024	1.3106	1.14661	1.47713	1.58082	1.29205	1.16651
10511149	up	Mrpl20	0.928325	0.00844639	2816.4	0.719784	0.0935014	0.628079	0.678265	0.7203	0.637895	0.743053	0.921867	0.676188	0.752625
10369615	up	Srgn	0.999611	0.00844921	2816.73	1.21894	0.322023	0.923046	1.63103	1.1078	1.21275	1.15538	1.2534	1.70862	0.759464
10544452	up	Fam115c	0.930544	0.00850377	2822.76	0.99415	0.104236	0.943431	0.843298	1.02267	0.959489	1.03642	0.898423	1.1675	1.08196
10527158	up	Fscn1	0.934051	0.00857099	2830.1	1.81144	0.0962721	1.78951	1.86486	1.71271	1.68182	1.92193	1.95151	1.7552	1.81397
10529957	up	Gpr125	0.932769	0.00857886	2831.11	1.90426	0.117593	1.89709	1.71741	1.99608	1.80566	2.05007	1.81845	1.92399	2.02535
10481056	up	Notch1	0.932988	0.00858252	2831.51	2.11929	0.096638	2.14137	2.10941	2.06944	1.95677	2.2181	2.2388	2.03378	2.1866
10407940	up	Tcrg-V2	0.912133	0.00858702	2832.04	-0.0752098	0.172266	-0.116923	-0.169292	-0.146803	-0.13319	-0.154798	-0.0575268	0.341854	-0.165
10584674	up	Mcam	0.971841	0.0087043	2844.47	0.924571	0.226672	0.7768	1.30254	0.718032	0.818501	0.965705	0.698665	1.2204	0.89593
10410386	up	E430024C06Rik	0.942872	0.00875745	2850.09	0.311148	0.159798	0.508921	0.0259678	0.419116	0.120854	0.351523	0.311919	0.391871	0.359007
10410388	up	E430024C06Rik	0.942872	0.00876252	2850.8	0.311148	0.159798	0.508921	0.0259678	0.419116	0.120854	0.351523	0.311919	0.391871	0.359007
10513437	up	Mup2	1.31125	0.00883789	2859.05	1.45797	0.650673	2.47767	1.53233	1.28833	1.31542	1.96699	1.82612	0.406691	0.850187
10588024	up	Ppia	0.926487	0.00891017	2867.1	2.89413	0.0817967	2.79438	2.89584	2.77696	2.88902	2.93186	2.92556	2.90155	3.03787
10408085	up	Hist1h2an	0.924495	0.00894758	2870.52	2.56021	0.121148	2.31689	2.52522	2.65426	2.51795	2.55463	2.56421	2.62129	2.72725
10563570	up	Tph1	0.914642	0.00897598	2873.39	0.0420237	0.225348	-0.0534508	-0.04914	-0.0738296	0.0870733	0.0147759	0.579375	-0.0599554	-0.108659
10533945	up	Ubc	0.933833	0.00899792	2875.8	3.07438	0.125653	3.04616	3.18422	2.89544	2.97418	3.02317	3.07195	3.09647	3.30348
10440414	up	Fau	0.930658	0.00915373	2892.61	2.32926	0.075137	2.18339	2.33455	2.27609	2.31563	2.32869	2.42026	2.3812	2.39422
10546454	up	Adamts9	0.940855	0.00915682	2892.8	0.764903	0.150877	0.599838	0.727353	0.773829	0.782681	0.760537	0.550608	1.01924	0.905144
10538338	up	Creb5	0.942793	0.0091737	2894.03	1.36182	0.153714	1.55298	1.18088	1.33234	1.21112	1.43979	1.4508	1.19226	1.53442
10404063	up	Hist1h2ab	0.932677	0.00945438	2926.03	0.997552	0.185945	0.589989	1.07665	1.12227	1.0002	0.870518	1.14172	1.07814	1.10093
10570786	up	Thsd1	0.936092	0.00947829	2928.32	0.699577	0.11426	0.772301	0.568381	0.733394	0.533676	0.83935	0.826611	0.632826	0.690075
10450579	up	Ddr1	0.934504	0.00949685	2930.11	1.56554	0.0791968	1.52773	1.45869	1.58301	1.49728	1.70371	1.64674	1.56143	1.54573
10512791	up	Tbc1d2	0.932514	0.00949826	2930.19	0.416965	0.0967986	0.431824	0.334273	0.467995	0.23216	0.525537	0.476152	0.48825	0.379526
10543791	up	Podxl	0.988547	0.00955338	2935.79	0.210604	0.26105	-0.0383461	0.23092	0.232932	0.383672	-0.0013535	0.412169	0.618218	-0.153381
10396652	up	Hspa2	0.940441	0.00957391	2937.7	0.65986	0.136233	0.810032	0.495364	0.705606	0.451257	0.79006	0.78181	0.61674	0.628009
10502240	up	Npnt	0.961006	0.00958319	2938.75	0.977417	0.221509	0.625237	0.883775	1.03781	1.24808	1.01035	0.85807	1.29958	0.856425
10498273	up	Tm4sf1	0.941713	0.00962144	2942.69	1.09747	0.112669	1.0904	1.1375	0.939875	1.04881	1.19908	1.20997	1.21157	0.942536
10513497	up	Mup2	1.24686	0.00967544	2947.9	1.24441	0.583341	2.17643	1.27125	1.07905	1.08751	1.74639	1.55383	0.340689	0.700148
10505623	up	D4Bwg0951e	0.93871	0.00970047	2950.11	1.29168	0.0984123	1.29609	1.27889	1.2516	1.15762	1.37484	1.45597	1.33672	1.18168
10538959	up	Foxi3	0.960101	0.00971819	2952.03	0.592249	0.231512	0.282761	0.545538	0.575719	0.847493	0.507057	0.370972	0.985483	0.622967
10443009	up	Ergic1	0.947548	0.00974997	2954.74	1.59825	0.125565	1.43992	1.52277	1.46234	1.81252	1.65618	1.55771	1.68583	1.64875
10387733	up	Eif5a	0.938911	0.00980678	2960.68	1.86865	0.156819	1.5834	1.92547	1.88626	1.89758	1.74096	1.81582	2.02115	2.07854
10465772	up	Slc3a2	0.936573	0.00981578	2961.79	2.67613	0.122078	2.80034	2.67415	2.50673	2.53422	2.7952	2.67799	2.60168	2.81872
10587554	up	Tpbg	0.933724	0.00998847	2979.28	1.32098	0.0850786	1.39251	1.19797	1.21936	1.27622	1.44703	1.344	1.32986	1.3609
10457223	up	Cdh11	0.928762	0.00998903	2979.43	2.49457	0.0868065	2.4317	2.52471	2.363	2.44564	2.53016	2.51847	2.48623	2.65666
10520362	down	Insig1	1.09413	0.009928	2973.01	1.41811	0.123059	1.29336	1.49705	1.56268	1.5789	1.28869	1.44528	1.40106	1.27783
10499861	down	S100a9	1.00414	0.00973422	2953.46	1.24607	0.398542	1.39551	1.6027	1.05	0.948012	1.37238	1.78094	1.30099	0.518061
10501802	down	Tmem56	1.06121	0.00971172	2951.31	1.10468	0.24343	0.82248	1.14884	1.14927	1.46956	1.011	1.3875	1.07329	0.775527
10491363	down	Mfn1	1.10249	0.00968782	2949.12	1.0261	0.090142	1.08918	1.10526	1.11782	1.07366	1.02243	0.985849	0.962525	0.852081
10596454	down	Alas1	1.09938	0.009676	2947.96	0.927719	0.134791	0.923996	1.1078	0.904609	1.04786	0.959396	1.00304	0.756842	0.71821
10414659	down	Snord58b	1.10386	0.00966869	2947.3	0.601172	0.0879158	0.691622	0.645416	0.630457	0.722306	0.474287	0.526741	0.59979	0.518754
10391649	down	Slc4a1	1.11638	0.00964619	2945.28	-0.0197407	0.160686	0.368799	-0.0110931	-0.0637723	-0.0552517	-0.0784749	-0.123727	-0.108149	-0.0862557
10404827	down	Nol7	1.1024	0.00964507	2945.21	0.721627	0.113537	0.661702	0.834601	0.851595	0.819898	0.692836	0.69242	0.711771	0.508195
10369290	down	Ddit4	1.11042	0.00957729	2938.13	1.00693	0.116267	1.15233	1.07297	1.09403	1.0106	1.00554	0.902326	1.03399	0.783665
10538253	down	Mpp6	1.10582	0.00953735	2934.05	0.93364	0.118273	1.05831	0.957925	1.06202	0.946554	0.949116	0.965344	0.823956	0.705901
10363498	down	Ppa1	1.10658	0.00946535	2927.08	1.63606	0.139537	1.65438	1.79463	1.71367	1.67378	1.66729	1.70516	1.54122	1.33837
10523182	down	Areg	1.07726	0.00929435	2906.93	0.591555	0.198932	0.576385	0.869429	0.413673	0.721465	0.469454	0.858369	0.425175	0.398493
10395259	down	Nampt	1.10094	0.00919901	2896.67	1.3059	0.144905	1.19405	1.32683	1.44383	1.53635	1.29554	1.2349	1.34481	1.07087
10499309	down	Apoa1bp	1.10842	0.00917595	2894.26	1.39986	0.138972	1.42002	1.34742	1.53323	1.59579	1.14665	1.38135	1.46167	1.31278
10462442	down	Il33	1.07185	0.00915345	2892.51	1.1939	0.283715	1.28808	1.54818	1.17166	0.967903	1.32683	1.39651	1.22207	0.629994
10598198	down	Mia3	1.10445	0.0091197	2888.94	0.817244	0.102599	0.884295	0.879928	0.943845	0.847556	0.83275	0.789263	0.749819	0.610495
10463836	down	Gsto1	1.07635	0.00904826	2880.96	1.79055	0.2028	1.69687	2.12347	1.77082	1.78333	1.48422	1.60871	1.96652	1.89043
10521038	down	Slc5a1	1.07887	0.0088843	2864.61	0.770219	0.209458	0.904444	0.871026	0.788807	0.735642	0.752475	1.08484	0.662255	0.36226
10578771	down	Galnt7	1.10899	0.00887951	2863.87	0.433093	0.116402	0.468266	0.474042	0.553436	0.535128	0.389276	0.378034	0.478478	0.188088
10435383	down	Ptplb	1.10607	0.00879598	2854.41	1.73251	0.131065	1.87972	1.66897	1.79825	1.87398	1.71552	1.79105	1.64121	1.49136
10362538	down	Lama4	1.09281	0.00863905	2836.99	0.767488	0.156989	0.664197	0.817656	0.857117	0.987081	0.646541	0.572203	0.953287	0.641824
10455299	down	Sh3rf2	1.09752	0.00861233	2834.85	1.35567	0.161311	1.26073	1.27673	1.5864	1.56732	1.13311	1.33562	1.43917	1.24627
10481349	down	Ntng2	1.10767	0.00850686	2823.17	0.0972248	0.105809	0.120056	0.114162	0.21318	0.23656	-0.0198866	0.0215927	0.146147	-0.0540125
10363005	down	LOC280487	1.10947	0.00849364	2821.57	0.356481	0.16346	0.297057	0.447708	0.692674	0.28823	0.137864	0.312341	0.397449	0.278524
10359642	down	LOC280487	1.10947	0.00847593	2819.88	0.356481	0.16346	0.297057	0.447708	0.692674	0.28823	0.137864	0.312341	0.397449	0.278524
10569972	down	Lass4	1.09992	0.00846102	2818.11	2.02435	0.170048	1.8977	2.14829	2.0614	2.26481	2.05744	2.0535	2.01876	1.69292
10473384	down	Slc43a3	1.10246	0.00843683	2815.24	0.425341	0.196518	0.621334	0.69562	0.359992	0.305882	0.350252	0.36836	0.595885	0.105402
10495675	down	F3	1.10206	0.00842136	2813.82	0.912252	0.136548	1.11594	0.967825	1.01941	0.826226	0.951573	0.940569	0.69271	0.783765
10349166	down	Serpinb10	1.0352	0.00838565	2810.13	1.27462	0.291322	0.828446	1.1791	1.56152	1.62921	0.996821	1.17026	1.57377	1.25779
10544779	down	Hoxa7	1.08911	0.00833671	2805.08	0.777282	0.171629	0.72454	0.593823	1.03282	1.00424	0.634714	0.626171	0.866791	0.735159
10345436	down	LOC280487	1.10947	0.00829846	2800.94	0.356481	0.16346	0.297057	0.447708	0.692674	0.28823	0.137864	0.312341	0.397449	0.278524
10468980	down	Fam107b	1.10501	0.00827793	2798.64	0.356577	0.0911811	0.416596	0.386712	0.484523	0.426584	0.293065	0.359248	0.278647	0.207237
10357298	down	LOC280487	1.10947	0.0082619	2797.11	0.356481	0.16346	0.297057	0.447708	0.692674	0.28823	0.137864	0.312341	0.397449	0.278524
10586168	down	Snord16a	1.09444	0.00825852	2796.59	1.24369	0.127975	1.29502	1.22063	1.38824	1.33126	1.01972	1.11633	1.21042	1.36788
10356762	down	LOC280487	1.10947	0.00824333	2794.96	0.356481	0.16346	0.297057	0.447708	0.692674	0.28823	0.137864	0.312341	0.397449	0.278524
10346222	down	LOC280487	1.10947	0.00822308	2793.21	0.356481	0.16346	0.297057	0.447708	0.692674	0.28823	0.137864	0.312341	0.397449	0.278524
10392221	down	Pecam1	1.0215	0.00821746	2792.69	0.228902	0.293711	0.010265	0.413126	0.33069	0.222913	0.117827	0.0363769	0.815298	-0.115281
10519951	down	Pion	1.10563	0.00815868	2786.07	0.334807	0.0975321	0.408285	0.322075	0.481523	0.417092	0.190304	0.339978	0.243631	0.275571
10401607	down	Pgf	1.11219	0.00812999	2782.76	0.0912414	0.103228	0.262408	0.178549	0.0944787	0.136335	-0.00444381	-0.0244494	0.10885	-0.021797
10494262	down	Ctsk	1.07012	0.0080788	2776.07	0.5839	0.220056	0.658739	0.739278	0.510323	0.6228	0.609215	0.273467	0.945926	0.311451
10540531	down	LOC280487	1.10959	0.0080054	2767.71	0.356556	0.163638	0.297057	0.447708	0.693279	0.28823	0.137864	0.312341	0.397449	0.278524
10432695	down	Krt83	1.09678	0.00799471	2766.09	0.588425	0.188791	0.681711	0.603102	0.924881	0.410567	0.364567	0.659614	0.662004	0.400952
10418506	down	Stab1	1.10892	0.00795871	2762	0.423178	0.0926793	0.502538	0.504715	0.473865	0.509904	0.366456	0.348366	0.424548	0.255031
10484355	down	LOC280487	1.10959	0.0079109	2756.62	0.356556	0.163638	0.297057	0.447708	0.693279	0.28823	0.137864	0.312341	0.397449	0.278524
10573626	down	Gpt2	1.10804	0.00787546	2752.34	0.778391	0.161429	0.753608	0.916753	0.850167	0.889055	0.811582	0.888825	0.691453	0.425682
10420114	down	Tgm1	1.05685	0.00785662	2750.62	1.25559	0.332053	1.52052	1.64763	1.04598	0.967788	1.45034	1.60639	0.979276	0.826838
10457667	down	Gm4638	1.10959	0.00780262	2744.99	0.356556	0.163638	0.297057	0.447708	0.693279	0.28823	0.137864	0.312341	0.397449	0.278524
10574434	down	LOC280487	1.10959	0.00778153	2743.05	0.356556	0.163638	0.297057	0.447708	0.693279	0.28823	0.137864	0.312341	0.397449	0.278524
10522335	down	Atp10d	1.08961	0.00776493	2740.87	0.838628	0.200757	1.0041	1.09347	0.626848	0.87772	0.557421	0.955676	0.950449	0.643339
10586863	down	LOC280487	1.10959	0.00775678	2740.02	0.356556	0.163638	0.297057	0.447708	0.693279	0.28823	0.137864	0.312341	0.397449	0.278524
10459288	down	Adrb2	1.1139	0.00772331	2736.09	0.678774	0.111155	0.794219	0.744056	0.74996	0.738105	0.588796	0.628881	0.725454	0.460722
10593789	down	Etfa	1.11097	0.00770812	2734.29	1.19239	0.135713	1.21717	1.22719	1.33115	1.2977	1.24127	1.20776	1.12345	0.893427
10511835	down	Fhl5	1.07932	0.00769237	2732.18	0.257663	0.238153	-0.0023488	0.672461	0.258879	0.321898	0.0575683	0.0184013	0.493589	0.240855
10587284	down	Elovl5	1.11023	0.00769209	2732.16	1.65716	0.104618	1.7474	1.69016	1.70422	1.7886	1.61223	1.61426	1.65309	1.44736
10424377	down	Gm4638	1.10959	0.00765497	2727.63	0.356556	0.163638	0.297057	0.447708	0.693279	0.28823	0.137864	0.312341	0.397449	0.278524
10574432	down	Gm4638	1.10959	0.00760603	2722.34	0.356556	0.163638	0.297057	0.447708	0.693279	0.28823	0.137864	0.312341	0.397449	0.278524
10432636	down	Smagp	1.1048	0.00759675	2721.04	0.889461	0.135674	0.937736	0.987297	0.972227	0.94816	0.841573	1.02227	0.796342	0.610083
10596481	down	Abhd14a	1.10764	0.00758212	2718.47	0.527286	0.13225	0.524413	0.586543	0.63075	0.66241	0.619999	0.462765	0.477446	0.253964
10578916	down	Sc4mol	1.09838	0.00758044	2718.17	1.96953	0.143618	1.83205	2.15594	2.03676	2.12411	1.99775	1.96915	1.91226	1.7282
10469127	down	LOC280487	1.10959	0.00757875	2717.93	0.356556	0.163638	0.297057	0.447708	0.693279	0.28823	0.137864	0.312341	0.397449	0.278524
10403584	down	Nid1	1.08733	0.00757256	2717.19	0.789965	0.257634	0.620795	1.2371	0.679115	0.864442	0.767768	0.662197	1.05819	0.430121
10443949	down	Adamts10	1.11067	0.00745331	2702.68	0.402243	0.108013	0.61138	0.409443	0.391286	0.499711	0.264884	0.356397	0.334339	0.350504
10512463	down	LOC280487	1.10959	0.00743616	2700.71	0.356556	0.163638	0.297057	0.447708	0.693279	0.28823	0.137864	0.312341	0.397449	0.278524
10543029	down	LOC280487	1.10959	0.00743531	2700.66	0.356556	0.163638	0.297057	0.447708	0.693279	0.28823	0.137864	0.312341	0.397449	0.278524
10489721	down	LOC280487	1.10959	0.00742294	2699.15	0.356556	0.163638	0.297057	0.447708	0.693279	0.28823	0.137864	0.312341	0.397449	0.278524
10528165	down	LOC280487	1.10959	0.00741956	2698.52	0.356556	0.163638	0.297057	0.447708	0.693279	0.28823	0.137864	0.312341	0.397449	0.278524
10478746	down	LOC280487	1.10959	0.00740775	2696.99	0.356556	0.163638	0.297057	0.447708	0.693279	0.28823	0.137864	0.312341	0.397449	0.278524
10527425	down	LOC280487	1.10959	0.00739256	2695.52	0.356556	0.163638	0.297057	0.447708	0.693279	0.28823	0.137864	0.312341	0.397449	0.278524
10528205	down	LOC280487	1.10959	0.00738441	2694.42	0.356556	0.163638	0.297057	0.447708	0.693279	0.28823	0.137864	0.312341	0.397449	0.278524
10513412	down	Mup4	1.08971	0.00737316	2692.96	0.224365	0.198998	0.553444	0.235293	0.194163	0.162449	0.377638	0.331267	-0.035099	-0.0242339
10603803	down	LOC280487	1.10959	0.00735488	2691.01	0.356556	0.163638	0.297057	0.447708	0.693279	0.28823	0.137864	0.312341	0.397449	0.278524
10581009	down	LOC280487	1.10959	0.00733828	2688.43	0.356556	0.163638	0.297057	0.447708	0.693279	0.28823	0.137864	0.312341	0.397449	0.278524
10524460	down	Acacb	1.09506	0.00732113	2686.2	0.636666	0.135791	0.489023	0.778788	0.765194	0.775678	0.678122	0.604695	0.577185	0.424642
10409988	down	Taf1d	1.1162	0.00731269	2685.1	1.34852	0.162537	1.67283	1.23144	1.49775	1.30927	1.30732	1.15605	1.30486	1.30868
10583318	down	Taf1d	1.1162	0.00731269	2685.09	1.34852	0.162537	1.67283	1.23144	1.49775	1.30927	1.30732	1.15605	1.30486	1.30868
10363561	down	LOC280487	1.10959	0.00730847	2684.61	0.356556	0.163638	0.297057	0.447708	0.693279	0.28823	0.137864	0.312341	0.397449	0.278524
10410927	down	LOC280487	1.10959	0.00730453	2684.15	0.356556	0.163638	0.297057	0.447708	0.693279	0.28823	0.137864	0.312341	0.397449	0.278524
10368317	down	Enpp3	1.10462	0.00730369	2683.85	0.195002	0.154496	0.0897433	0.156948	0.353146	0.46728	0.0709116	0.120921	0.274161	0.0269019
10468487	down	LOC280487	1.10959	0.00727275	2679.9	0.356556	0.163638	0.297057	0.447708	0.693279	0.28823	0.137864	0.312341	0.397449	0.278524
10541129	down	LOC280487	1.10959	0.0072705	2679.67	0.356556	0.163638	0.297057	0.447708	0.693279	0.28823	0.137864	0.312341	0.397449	0.278524
10405739	down	Taf1d	1.1162	0.00726516	2678.89	1.34852	0.162537	1.67283	1.23144	1.49775	1.30927	1.30732	1.15605	1.30486	1.30868
10391985	down	Taf1d	1.1162	0.00724744	2676.69	1.34852	0.162537	1.67283	1.23144	1.49775	1.30927	1.30732	1.15605	1.30486	1.30868
10374183	down	Gm4638	1.10959	0.00723563	2675.5	0.356556	0.163638	0.297057	0.447708	0.693279	0.28823	0.137864	0.312341	0.397449	0.278524
10408762	down	Eef1e1	1.11036	0.00722382	2674.28	1.28711	0.100322	1.40191	1.37513	1.35062	1.32283	1.23112	1.30408	1.21126	1.09992
10565598	down	LOC280487	1.10959	0.0072165	2673.39	0.356556	0.163638	0.297057	0.447708	0.693279	0.28823	0.137864	0.312341	0.397449	0.278524
10500527	down	LOC280487	1.10959	0.00720779	2672.38	0.356556	0.163638	0.297057	0.447708	0.693279	0.28823	0.137864	0.312341	0.397449	0.278524
10607429	down	LOC280487	1.10959	0.00714141	2663.86	0.356556	0.163638	0.297057	0.447708	0.693279	0.28823	0.137864	0.312341	0.397449	0.278524
10485355	down	Gm4638	1.10959	0.00711582	2661.05	0.356556	0.163638	0.297057	0.447708	0.693279	0.28823	0.137864	0.312341	0.397449	0.278524
10362674	down	Rnu3a	1.07275	0.00711497	2660.87	0.684779	0.225012	0.474187	0.901873	0.806055	0.759629	0.6225	0.352741	1.01528	0.545975
10378793	down	Tmigd1	1.10927	0.0070846	2657.67	0.515212	0.167801	0.567198	0.77901	0.479038	0.534827	0.512524	0.640311	0.400748	0.208039
10603549	down	LOC280487	1.10959	0.00707419	2656.35	0.356556	0.163638	0.297057	0.447708	0.693279	0.28823	0.137864	0.312341	0.397449	0.278524
10522742	down	LOC280487	1.10959	0.00705254	2653.71	0.356556	0.163638	0.297057	0.447708	0.693279	0.28823	0.137864	0.312341	0.397449	0.278524
10395275	down	LOC280487	1.10959	0.00703004	2650.84	0.356556	0.163638	0.297057	0.447708	0.693279	0.28823	0.137864	0.312341	0.397449	0.278524
10589974	down	LOC280487	1.10959	0.00702863	2650.57	0.356556	0.163638	0.297057	0.447708	0.693279	0.28823	0.137864	0.312341	0.397449	0.278524
10427389	down	LOC280487	1.10959	0.00701823	2649.61	0.356556	0.163638	0.297057	0.447708	0.693279	0.28823	0.137864	0.312341	0.397449	0.278524
10375324	down	LOC280487	1.10959	0.00696451	2643.37	0.356556	0.163638	0.297057	0.447708	0.693279	0.28823	0.137864	0.312341	0.397449	0.278524
10552488	down	Klk10	1.07359	0.00695241	2641.47	2.06615	0.290669	2.26395	2.46986	1.83066	1.90499	2.08742	2.41475	1.88058	1.67695
10582983	down	LOC280487	1.10959	0.00695241	2641.45	0.356556	0.163638	0.297057	0.447708	0.693279	0.28823	0.137864	0.312341	0.397449	0.278524
10588283	down	Rab6b	1.11684	0.00694651	2640.27	0.100794	0.154739	-0.0118818	0.406489	0.272082	0.0553338	0.0506411	0.0470295	0.0211976	-0.0345398
10496336	down	LOC280487	1.10959	0.00693216	2638.33	0.356556	0.163638	0.297057	0.447708	0.693279	0.28823	0.137864	0.312341	0.397449	0.278524
10512470	down	Cd72	1.10444	0.00689391	2633.15	0.133948	0.178638	0.0618428	0.0711948	0.186561	0.502835	0.00226283	0.0152324	0.262977	-0.0313235
10497327	down	LOC280487	1.10959	0.00681545	2623.56	0.356556	0.163638	0.297057	0.447708	0.693279	0.28823	0.137864	0.312341	0.397449	0.278524
10496167	down	LOC280487	1.10959	0.00675273	2614.57	0.356556	0.163638	0.297057	0.447708	0.693279	0.28823	0.137864	0.312341	0.397449	0.278524
10448230	down	LOC280487	1.10959	0.00673417	2612.16	0.356556	0.163638	0.297057	0.447708	0.693279	0.28823	0.137864	0.312341	0.397449	0.278524
10422247	down	LOC280487	1.10959	0.00668326	2606.19	0.356556	0.163638	0.297057	0.447708	0.693279	0.28823	0.137864	0.312341	0.397449	0.278524
10493108	down	Crabp2	1.07291	0.00664445	2601.46	1.43808	0.272392	1.65459	1.72139	1.21958	1.35982	1.46936	1.80793	1.23112	1.04087
10437885	down	Myh11	1.07273	0.00652182	2585.29	0.322559	0.230102	-0.02654	0.607025	0.449588	0.462733	0.144093	0.126528	0.561813	0.255235
10363224	down	Fabp7	1.11861	0.00650832	2583.21	0.47462	0.263813	1.06732	0.209669	0.450766	0.494145	0.403263	0.360226	0.541968	0.269607
10377439	down	Per1	1.1003	0.00650467	2582.84	0.989887	0.225699	1.43692	0.899621	1.00766	0.891148	1.17996	0.97212	0.736787	0.79488
10562578	down	Pop4	1.1025	0.00641326	2569.83	1.29963	0.162223	1.15533	1.24349	1.58629	1.49497	1.17111	1.29693	1.3022	1.14672
10568873	down	Adam8	1.11603	0.0064082	2568.88	0.636694	0.111396	0.682772	0.796399	0.695711	0.688647	0.437615	0.655274	0.612113	0.525024
10605044	down	Xlr5b	1.21555	0.00636573	2563.02	-0.0433426	0.403533	-0.199553	-0.17781	-0.18736	0.954574	-0.176635	-0.18289	-0.162005	-0.215063
10596543	down	Rad54l2	1.1054	0.00634351	2559.93	0.742516	0.120102	0.66396	0.856778	0.918504	0.819953	0.791416	0.669522	0.641098	0.578899
10603702	down	Llph	1.11847	0.00627686	2551.45	1.75073	0.140495	1.80076	1.89612	1.78568	1.84343	1.6821	1.80457	1.75408	1.43913
10422244	down	Slitrk6	1.10596	0.00604258	2521.59	0.61817	0.145745	0.628173	0.521579	0.829537	0.783978	0.477316	0.407655	0.671893	0.625228
10406672	down	Arsb	1.11193	0.00593543	2506.3	0.491914	0.107202	0.484751	0.527187	0.576597	0.685257	0.36477	0.37191	0.496264	0.428577
10597288	down	Mlh1	1.10992	0.00591068	2502.42	0.740538	0.102787	0.783912	0.719228	0.900266	0.859649	0.730241	0.605575	0.635444	0.689991
10507076	down	Skint3	1.05811	0.00590983	2502.17	0.820216	0.464524	0.906828	0.658368	1.02679	0.851859	-0.198854	1.34231	1.16921	0.805219
10376765	down	Aldh3a1	1.10507	0.00587299	2497.46	1.15815	0.190746	1.11241	1.055	1.24441	1.50907	1.05339	1.04852	1.32815	0.914265
10491952	down	Mgst2	1.10283	0.00581955	2490.58	0.565134	0.166109	0.413434	0.626655	0.684441	0.818431	0.352878	0.392219	0.67865	0.554367
10558265	down	Lhpp	1.11667	0.00580886	2489.27	1.04642	0.18063	0.965498	1.1538	0.983934	1.40084	1.02606	1.03314	1.04484	0.763222
10366346	down	Phlda1	1.10692	0.00577315	2483.99	0.810049	0.185176	0.855663	1.09251	0.678921	0.906211	0.746482	0.93755	0.78594	0.477116
10391013	down	Krt13	1.19537	0.00569018	2472.06	0.0842337	0.339164	-0.0395887	0.92273	-0.012876	-0.0184206	-0.0569139	-0.0269006	-0.053796	-0.0403645
10364194	down	Lss	1.1121	0.00566487	2468.73	1.37107	0.108895	1.40093	1.41764	1.564	1.40829	1.35761	1.34076	1.29311	1.18624
10382802	down	Sphk1	1.11626	0.0056494	2466.31	0.544176	0.110836	0.62819	0.509366	0.619049	0.737441	0.471	0.49716	0.507907	0.383292
10351504	down	EG665955	1.11069	0.00557796	2456.29	1.56086	0.117973	1.59061	1.63856	1.68069	1.63647	1.43591	1.67317	1.42124	1.41019
10444291	down	H2-Ab1	1.08329	0.00552284	2448.07	1.22499	0.276722	1.07465	1.16031	1.1729	1.72294	1.04721	1.31129	1.47921	0.831431
10463070	down	Entpd1	1.04003	0.00538531	2427.78	0.543144	0.298247	0.348451	0.784339	0.653279	0.499768	0.521084	0.245312	1.09481	0.198111
10608682	down	1700034H14Rik	1.11511	0.00535015	2423.28	0.633471	0.114896	0.646648	0.639493	0.820719	0.741384	0.576406	0.590751	0.619421	0.432943
10426812	down	Gpd1	1.11433	0.00520419	2403.78	0.220164	0.111547	0.323326	0.311069	0.249657	0.308949	0.257333	0.209002	0.0696044	0.0323733
10351206	down	Selp	0.997858	0.00510687	2389.32	0.224966	0.415819	-0.144707	0.630352	0.232247	0.175785	0.0820182	-0.150255	1.03858	-0.0642949
10491551	down	Exosc9	1.11451	0.00496569	2369.62	0.867033	0.109103	0.837575	0.932623	1.01647	0.994273	0.85702	0.703263	0.836564	0.758476
10488382	down	Cd93	1.03852	0.00490606	2359.92	0.263802	0.272951	0.126254	0.442355	0.34145	0.254219	0.0820665	0.0523964	0.822087	-0.01041
10518751	down	Car6	1.07939	0.00488188	2356.42	0.218901	0.217284	0.270844	0.116587	0.529405	0.179209	0.0697081	0.556048	0.0120819	0.0173275
10445214	down	Mut	1.1156	0.004874	2355.32	0.931073	0.116441	0.955318	0.874888	1.10979	1.09993	0.824256	0.897033	0.881569	0.8058
10450154	down	H2-Aa	1.08786	0.00483688	2348.09	1.10461	0.270623	0.936763	1.1139	1.00705	1.60371	0.852872	1.24887	1.29417	0.779546
10496872	down	Eltd1	1.04388	0.00481606	2345.68	0.191526	0.281703	0.023212	0.387302	0.336421	0.14307	-0.0087723	0.0313054	0.740944	-0.121277
10379820	down	Acaca	1.11178	0.00478653	2341.04	0.870192	0.0969205	0.83772	0.974491	1.01422	0.960092	0.820635	0.792151	0.76409	0.798138
10492294	down	Aadacl2	1.11626	0.00474632	2333.65	0.754793	0.161204	0.665458	0.838261	0.931724	0.901083	0.699374	0.787386	0.790215	0.424845
10450814	down	Ppp1r11	1.11634	0.00474125	2332.96	0.826012	0.10507	0.868395	0.920763	0.88816	0.944287	0.782768	0.81358	0.773607	0.616533
10571657	down	Acsl1	1.11853	0.00473113	2331.31	1.30954	0.119006	1.3331	1.38669	1.411	1.43059	1.17611	1.36376	1.28023	1.09488
10435075	down	Tfrc	1.11929	0.004712	2327.96	1.18588	0.109507	1.31205	1.24551	1.35082	1.1603	1.16661	1.02762	1.12407	1.10004
10493831	down	S100a8	1.04171	0.00463804	2316.56	1.60787	0.411943	1.7571	1.90176	1.49705	1.39347	1.6764	2.22138	1.60783	0.807934
10595402	down	Fam46a	1.12115	0.0046296	2315.21	0.451534	0.123065	0.48492	0.506482	0.556835	0.587866	0.294132	0.356603	0.545766	0.279666
10460400	down	Pcx	1.10641	0.00462229	2313.93	0.89794	0.180134	0.726976	0.85667	1.12557	1.17432	0.790242	0.776973	1.00742	0.72535
10515293	down	Llph	1.12386	0.00457475	2306.57	1.71341	0.139933	1.77864	1.85082	1.74712	1.81397	1.64259	1.76895	1.69896	1.40621
10544788	down	Hoxa9	1.12613	0.00452694	2298.99	0.195616	0.150309	0.161744	0.19342	0.256027	0.514029	0.0263986	0.173952	0.194921	0.0444329
10603066	down	Ace2	1.12122	0.0044766	2291.29	0.740589	0.153072	0.772307	0.719448	1.05458	0.746164	0.568932	0.669339	0.810104	0.583841
10359908	down	Rgs4	1.12202	0.00444819	2287.01	0.353674	0.129839	0.345044	0.527666	0.415415	0.458757	0.257766	0.164993	0.445793	0.21396
10552500	down	Klk8	1.09106	0.00441754	2282.14	1.25081	0.241149	1.36568	1.43722	1.12054	1.33126	1.2452	1.58499	1.12779	0.793822
10434668	down	Tmem97	1.11511	0.00422404	2249.17	1.85499	0.150753	1.73433	1.94849	1.93621	2.1153	1.78901	1.85334	1.84699	1.61622
10406663	down	Arsb	1.12185	0.0041422	2235.79	0.531493	0.123321	0.513509	0.557616	0.626061	0.760545	0.348005	0.476087	0.523754	0.44637
10411235	down	Iqgap2	1.12123	0.00410057	2227.94	0.278965	0.122342	0.30916	0.366828	0.320471	0.449578	0.24909	0.281199	0.224261	0.0311348
10451451	down	Gnmt	1.08686	0.00405839	2221.3	0.650767	0.219733	0.342923	0.593559	0.926982	0.979926	0.417613	0.653341	0.666902	0.624886
10489463	down	Slpi	1.10294	0.00405192	2220.02	0.561768	0.268403	0.764105	1.02312	0.356901	0.385661	0.605467	0.755382	0.339817	0.263691
10540401	down	Lrrn1	1.10287	0.00404517	2218.91	0.37516	0.212194	0.130624	0.72229	0.411173	0.519074	0.500487	0.400127	0.196716	0.120789
10360398	down	Ifi202b	1.10229	0.00400889	2212.08	0.604957	0.231394	0.816788	0.925652	0.37933	0.57907	0.815717	0.616104	0.400918	0.306072
10593776	down	Nrg4	1.12712	0.00378164	2169.46	0.701231	0.153394	0.644946	0.688868	0.820102	0.996277	0.632867	0.642884	0.710785	0.473117
10486710	down	Lcmt2	1.12189	0.00373186	2160.52	0.715846	0.147312	0.718646	0.656075	1.00312	0.817393	0.623096	0.743398	0.655217	0.509816
10486898	down	Spg11	1.12003	0.00373186	2160.49	0.709781	0.119001	0.729944	0.700728	0.929386	0.806129	0.617733	0.721413	0.618897	0.554018
10408861	down	9530008L14Rik	1.11649	0.00372005	2158.56	0.91218	0.168947	0.76802	0.990247	1.0056	1.2028	0.925014	0.881979	0.891283	0.632495
10542857	down	Far2	1.12262	0.0036877	2153.14	2.14446	0.124164	2.10274	2.27503	2.18818	2.34564	2.09577	2.11252	2.09314	1.94268
10456392	down	Cidea	1.12172	0.00354455	2126.92	0.627623	0.186465	0.56536	0.786393	0.72878	0.761378	0.622952	0.78312	0.537661	0.235343
10421810	down	1190002H23Rik	1.11537	0.00353836	2126.03	0.627831	0.135706	0.524707	0.752601	0.734257	0.814798	0.474113	0.699371	0.528273	0.494529
10366707	down	Avpr1a	1.10132	0.00342783	2105.2	0.876367	0.221993	0.746496	0.691434	1.17373	1.17227	0.64976	0.69312	1.05242	0.831711
10428534	down	Trps1	1.1097	0.00335302	2092.36	1.15923	0.165382	0.982097	1.34067	1.3359	1.27857	1.02676	1.2684	1.10394	0.937462
10486403	down	Pla2g4e	1.1084	0.00330493	2082.04	1.0726	0.257694	1.31745	1.36225	0.96932	0.938369	1.08599	1.37304	0.854802	0.679623
10350777	down	Acbd6	1.12849	0.0031463	2051.99	1.11388	0.130477	1.18469	1.10845	1.21677	1.29441	1.04746	1.06996	1.12915	0.860157
10357103	down	Cdh19	1.14258	0.00313955	2050.91	0.0707871	0.156866	0.0781888	0.414425	0.119422	0.0557018	-0.00538025	-0.051312	0.0596236	-0.104372
10416340	down	Gfra2	1.12509	0.00304281	2032.23	0.514156	0.123223	0.584136	0.6713	0.659199	0.482061	0.512241	0.501515	0.378639	0.324153
10538459	down	Aqp1	1.05767	0.00299978	2022.65	0.444258	0.374382	0.232229	0.931279	0.369112	0.406185	0.462342	0.0843058	1.05669	0.0119154
10531120	down	Csn2	1.14943	0.00296856	2015.93	0.0449475	0.207364	-0.103384	0.514657	0.147847	0.0225125	-0.0758756	0.00149987	-0.0379742	-0.109703
10422227	down	Spry2	1.12482	0.00287153	1995.56	0.580483	0.104758	0.589979	0.673017	0.697476	0.700856	0.483008	0.504597	0.571443	0.423486
10549097	down	Ldhb	1.10558	0.00286281	1993.31	0.947925	0.18609	0.701136	1.01286	1.14288	1.22444	0.921031	0.820112	1.01586	0.745085
10362379	down	Echdc1	1.12445	0.00286253	1993.16	1.53534	0.159649	1.43543	1.62812	1.65374	1.76251	1.52611	1.52844	1.5193	1.22905
10588505	down	Abhd14b	1.12517	0.00282287	1985.17	0.122923	0.118569	0.134805	0.122165	0.252785	0.32223	0.0509688	0.0899443	0.0673688	-0.0568796
10359422	down	Prdx6	1.12672	0.00279278	1978.58	1.54067	0.145794	1.49855	1.61522	1.67103	1.72216	1.4321	1.42729	1.65187	1.30717
10605571	down	Gyk	1.13151	0.00279278	1978.56	1.17002	0.191733	1.30374	1.41326	1.1977	1.12187	1.15677	1.31738	1.0569	0.792512
10540897	down	Pparg	1.12701	0.00273709	1965.33	1.14997	0.137872	1.07084	1.22542	1.25122	1.39741	1.09935	1.10628	1.10753	0.941747
10548047	down	Kcna1	1.14037	0.0027295	1963.76	-0.0604892	0.143831	-0.0445032	0.226742	-0.00543287	-0.0397485	-0.14398	-0.19652	-0.0392456	-0.241226
10488378	down	Thbd	1.13472	0.00267972	1953.8	0.907968	0.141509	0.950658	1.05507	0.999287	0.991537	0.830471	0.904979	0.931694	0.600053
10491699	down	Fgf2	1.12838	0.00262206	1940.77	0.28184	0.138633	0.469381	0.442775	0.291365	0.272346	0.367019	0.183192	0.123589	0.105058
10485294	down	Hsd17b12	1.12987	0.00250984	1914.77	1.73763	0.193846	1.66341	1.95518	1.75044	1.93378	1.70871	1.87101	1.66513	1.35334
10511180	down	Mxra8	1.11544	0.002464	1903.81	0.620165	0.20684	0.706219	0.876672	0.520372	0.692618	0.474309	0.365293	0.909071	0.416768
10597960	down	Slc6a20a	1.12507	0.00236781	1881.08	0.878036	0.177156	1.12055	1.03825	0.946086	0.747288	0.889646	0.974796	0.612274	0.695399
10403413	down	Idi1	1.13647	0.00231803	1869.23	1.88162	0.142915	1.96143	2.04497	1.9324	1.95681	1.76829	1.95177	1.84278	1.59454
10473356	down	Ube2l6	1.13613	0.00231241	1868.17	0.227755	0.156321	0.346427	0.492208	0.132471	0.308175	0.165132	0.060474	0.281077	0.0360774
10401673	down	Tgfb3	1.10369	0.00228794	1861.97	1.27781	0.210547	0.970957	1.40765	1.37386	1.64345	1.15655	1.24125	1.34145	1.08734
10345065	down	Gsta3	1.13789	0.00227753	1859.83	0.299907	0.141391	0.523549	0.263688	0.304298	0.480828	0.19525	0.309499	0.217044	0.105103
10357562	down	Il20	1.1321	0.00227275	1858.72	0.193495	0.128569	0.389015	0.275248	0.120991	0.346741	0.135652	0.131008	0.131924	0.017382
10493864	down	Sprr2d	1.09497	0.00227275	1858.63	1.49897	0.374752	1.70783	1.90575	1.3296	1.31447	1.55638	1.94188	1.4506	0.785218
10510260	down	Nppb	1.11106	0.00226853	1857.61	0.345707	0.299871	0.165656	0.883569	0.441179	0.196287	0.0703188	0.674524	0.286463	0.0476579
10574438	down	Cdh5	1.02445	0.00221032	1842.4	0.416028	0.370158	0.130198	0.663077	0.519839	0.420703	0.186811	0.228334	1.16302	0.016243
10583044	down	Mmp13	1.07655	0.0021926	1838.08	0.772577	0.346616	1.24953	1.04738	0.432072	0.574169	1.00719	0.455564	0.376718	1.038
10462035	down	Ldhb	1.11708	0.00215238	1828.48	1.13617	0.194936	0.911554	1.20025	1.34067	1.41166	1.06703	1.02384	1.24994	0.884407
10469786	down	Il1f9	1.13033	0.00214816	1827.42	1.2826	0.208067	1.19866	1.53943	1.32153	1.42427	1.11035	1.44295	1.32944	0.894174
10534667	down	Serpine1	1.14163	0.00206238	1805.46	0.803863	0.174438	1.0319	0.922142	0.841849	0.801739	0.774725	0.621659	0.938582	0.498309
10506050	down	Nfia	1.13773	0.00197576	1780.63	0.813875	0.142908	0.816704	0.825918	0.937136	1.04806	0.784142	0.61179	0.846533	0.640717
10471486	down	Eng	1.04102	0.00195044	1771.59	0.518423	0.369775	0.218152	0.862446	0.624549	0.484537	0.369059	0.150202	1.21806	0.220384
10486448	down	Pla2g4f	1.12904	0.00193919	1767.93	0.337173	0.151858	0.383175	0.403375	0.542246	0.370087	0.243293	0.467641	0.218469	0.0691005
10401935	down	BC005685	1.15392	0.00187788	1750.47	0.0530581	0.235071	-0.0798508	-0.0071288	0.610361	0.10193	-0.063587	0.02257	-0.0435437	-0.116286
10527920	down	Cyp51	1.13119	0.0018627	1744.8	1.30075	0.154483	1.2603	1.46077	1.4138	1.42379	1.22528	1.42396	1.16844	1.02962
10504757	down	BC005685	1.15566	0.00181938	1731.91	0.0788585	0.258594	-0.0867084	0.0176771	0.691132	0.110757	-0.0533049	0.0761021	-0.0195876	-0.105198
10388880	down	Tmem97	1.13797	0.00180757	1728.03	1.07317	0.1992	0.955281	1.1678	1.19689	1.34565	0.977355	1.12994	1.12671	0.685758
10481627	down	Lcn2	1.12158	0.00175329	1712.54	2.4676	0.248221	2.77636	2.58544	2.26999	2.56969	2.3617	2.75491	2.3655	2.05721
10456513	down	Mc5r	1.10657	0.00165457	1683.24	1.07617	0.279999	0.673545	1.09622	1.25923	1.56788	1.08627	1.01145	1.15547	0.759277
10350516	down	Ptgs2	1.147	0.00163348	1676.56	1.06776	0.269253	1.59813	1.28471	0.893973	0.88996	1.17651	0.992212	0.915709	0.790893
10584561	down	9030425E11Rik	1.11361	0.00150692	1636.79	0.830081	0.227689	0.532268	0.947944	0.957501	1.19311	0.832616	0.863867	0.816346	0.496992
10551273	down	Cyp2g1	1.08597	0.00149792	1634.09	0.88795	0.359438	0.322573	1.43278	1.03238	1.00204	1.12354	0.692533	0.995502	0.502268
10527229	down	2810453I06Rik	1.13972	0.00137389	1591.9	0.511336	0.11602	0.602043	0.656926	0.621678	0.54205	0.447312	0.470981	0.440782	0.308911
10467162	down	Pank1	1.13088	0.00127377	1553.55	1.2853	0.16783	1.12376	1.36708	1.4858	1.51943	1.23561	1.24945	1.27172	1.02951
10422052	down	Commd6	1.14149	0.00126477	1550.33	1.54747	0.136015	1.60676	1.66097	1.64661	1.65738	1.52723	1.59859	1.3799	1.30233
10347277	down	Igfbp2	1.14727	0.00124789	1543.72	0.830262	0.17227	0.869226	0.858827	0.909517	1.07989	0.769983	0.703254	0.943846	0.50755
10352503	down	Bpnt1	1.14168	0.00124114	1541.28	1.06425	0.11124	1.14749	1.1771	1.14728	1.16743	0.96499	1.00559	1.02601	0.878078
10455395	down	Spink5	1.1563	0.00122539	1534.16	0.763892	0.174345	0.886903	1.08253	0.696373	0.808784	0.620169	0.770549	0.743508	0.502319
10446928	down	Ltbp1	1.14309	0.00122202	1533.16	0.736814	0.185196	0.574749	1.01687	0.934921	0.806599	0.589066	0.695509	0.793907	0.482893
10411332	down	Hmgcr	1.14163	0.00119305	1522.55	1.98623	0.115789	2.04719	2.12914	2.00745	2.1433	1.8404	1.96287	1.87308	1.88637
10607738	down	Car5b	1.15005	0.00114158	1502.46	1.21094	0.193972	1.11564	1.34964	1.29973	1.48215	1.14864	1.19011	1.2722	0.829435
10538901	down	BC005685	1.16616	0.00112583	1497.45	0.0732998	0.254464	-0.0781506	0.0116993	0.673848	0.129345	-0.0463331	0.0486807	-0.0374436	-0.115247
10508721	down	Snora44	1.13577	0.00112583	1497.44	0.87515	0.246323	0.722886	1.25204	1.12291	0.770113	1.11659	0.671236	0.72391	0.621513
10592355	down	Panx3	1.15392	0.00111964	1494.29	0.381454	0.186518	0.314439	0.385945	0.537016	0.70151	0.305887	0.357472	0.393411	0.0559558
10493474	down	Muc1	1.14413	0.00110811	1490.06	0.154069	0.14964	0.104619	0.191308	0.294297	0.414557	-0.0252754	0.192784	0.00765115	0.0526123
10485635	down	Eif3m	1.14161	0.00110783	1489.77	0.892388	0.177048	0.792498	0.955292	1.15825	1.04565	0.953241	0.797575	0.856151	0.580444
10436752	down	Krtap15	1.14107	0.00110024	1485.3	0.721968	0.344859	0.818824	0.3216	1.4768	0.651416	0.62275	0.576047	0.808631	0.499669
10587315	down	Gsta4	1.1724	0.00108871	1479.96	1.7019	0.236531	1.63256	2.21204	1.61109	1.81083	1.50828	1.62106	1.76037	1.45895
10410007	down	Fbp1	1.14246	0.00106986	1470.36	0.941638	0.159038	0.916014	1.0153	1.12846	1.09107	0.881214	1.05739	0.71652	0.727137
10491597	down	4932438A13Rik	1.14432	0.00104371	1459.56	0.993009	0.116847	1.12577	1.09106	1.09881	1.04538	1.00024	0.88424	0.824752	0.873828
10429573	down	Ly6c2	1.1271	0.00102205	1448.99	1.1472	0.255643	0.966415	1.42019	1.18948	1.35797	0.878813	0.933695	1.5131	0.917954
10360028	down	Fcgr2b	1.15716	0.000935707	1409.49	0.320789	0.158596	0.399539	0.556669	0.315862	0.432261	0.178512	0.253756	0.380078	0.0496326
10552587	down	Klk1b21	1.16136	0.000885364	1386.99	-0.00960518	0.201608	-0.109728	-0.127009	0.285441	0.344494	-0.106969	-0.0982974	-0.152101	-0.112672
10513608	down	Alad	1.1438	0.000844021	1368.55	1.8885	0.174968	1.81467	1.98654	1.96591	2.17453	1.65739	1.85891	1.66837	1.98167
10579894	down	Hhip	1.1418	0.000831646	1362.95	0.275606	0.244052	0.0592038	0.575585	0.448188	0.402069	0.408102	0.302595	0.190448	-0.181339
10470775	down	Cercam	1.14794	0.000808021	1353.04	0.336419	0.114616	0.471512	0.367341	0.488327	0.416598	0.286687	0.221997	0.231991	0.206897
10475845	down	Acoxl	1.15918	0.000799021	1348.89	0.545022	0.270864	0.315793	0.667339	0.579739	1.04342	0.491156	0.597285	0.557087	0.108356
10585438	down	Crabp1	1.14356	0.000795365	1347.38	1.22527	0.225782	1.20354	1.47696	1.2255	1.38217	1.11477	0.915536	1.52445	0.959273
10513604	down	Hdhd3	1.14885	0.000790584	1344.89	0.481688	0.136955	0.441901	0.625126	0.584367	0.675725	0.305205	0.491456	0.330174	0.399547
10351455	down	Rgs5	1.03959	0.000755147	1324.69	0.965766	0.578612	0.359639	1.75439	0.775377	1.08569	0.60147	0.212721	1.69033	1.24651
10531931	down	Sparcl1	1.07603	0.000729835	1309.63	1.0954	0.453861	0.513027	1.71902	1.14003	1.22095	0.754125	0.680118	1.72755	1.00838
10359161	down	Soat1	1.1506	0.000729835	1309.34	1.88273	0.161282	1.79158	1.94207	2.0972	2.10482	1.80015	1.72494	1.92239	1.67866
10351039	down	Gas5	1.15234	0.00070846	1298.09	0.942803	0.126444	1.07263	0.94322	1.09128	1.0732	0.75393	0.894697	0.816697	0.896762
10527487	down	Cyp3a57	1.1508	0.000705366	1296.81	0.0741067	0.137905	0.0732897	0.140774	0.209259	0.278386	-0.00039165	0.0969869	-0.10863	-0.0968206
10349118	down	Serpinb12	1.16655	0.000693273	1290.16	0.671072	0.183503	0.661763	0.795328	0.700817	0.970869	0.424218	0.721184	0.680027	0.41437
10606868	down	Bex1	1.15925	0.000689335	1287.57	0.137573	0.286812	-0.065865	0.643842	-0.0501558	0.448859	0.242093	0.0842347	-0.00585324	-0.196572
10389134	down	Slfn9	1.14464	0.00067921	1282.8	0.349269	0.165887	0.20489	0.419079	0.595638	0.567254	0.189889	0.170667	0.318213	0.328523
10347734	down	Sgpp2	1.17424	0.000655867	1270.92	0.260912	0.165136	0.41976	0.573274	0.280081	0.233978	0.121536	0.0997546	0.243985	0.114931
10516064	down	Mfsd2a	1.15741	0.000653898	1270.06	1.42051	0.151566	1.5226	1.52117	1.48084	1.57922	1.29506	1.51093	1.30681	1.14741
10498710	down	Bche	1.15704	0.000642086	1263.46	0.290999	0.15762	0.30442	0.246787	0.498075	0.53558	0.1926	0.158946	0.304936	0.0866501
10410931	down	Vcan	1.15533	0.000635055	1260.02	0.903812	0.287374	0.618726	1.40896	1.00573	0.998447	0.908388	1.00487	0.837231	0.448151
10531407	down	Cxcl9	1.1429	0.000635055	1259.94	0.703258	0.277537	0.47996	1.13661	0.840403	0.741461	0.545112	0.402392	1.02557	0.454557
10483353	down	Scn7a	1.17482	0.000605524	1241.49	0.379813	0.177303	0.358685	0.738732	0.525548	0.36116	0.202997	0.31221	0.336912	0.202262
10397166	down	Acot5	1.15295	0.000593993	1234.81	0.291467	0.277742	0.579212	0.552261	0.00133791	0.443727	0.461815	0.389037	0.0329219	-0.128573
10357090	down	Serpinb3c	1.15412	0.000592586	1233.55	0.0426688	0.161295	-0.0398461	0.057656	0.336244	0.230211	-0.0914458	-0.0486964	0.0182303	-0.121003
10539449	down	Atp6v1b1	1.12857	0.000583024	1228.58	0.347852	0.254619	-0.012977	0.41066	0.616089	0.726624	0.148469	0.356832	0.429563	0.107552
10351037	down	Gas5	1.13618	0.000573743	1223.69	2.39428	0.170913	2.53323	2.48601	2.44116	2.48511	2.13142	2.20667	2.26408	2.60656
10476042	down	Tgm3	1.17394	0.000568962	1221.09	1.16538	0.18305	1.17817	1.49216	1.31032	1.14361	1.05893	1.10985	1.16747	0.86256
10496359	down	Emcn	1.04561	0.000567837	1220.26	0.335695	0.414899	-0.00614011	0.623896	0.477358	0.376365	0.170944	0.00874195	1.14307	-0.108672
10378572	down	Tlcd2	1.15608	0.000567274	1219.65	0.858913	0.210422	0.681518	0.895446	1.09302	1.18414	0.742323	0.75141	0.952135	0.571308
10429568	down	Ly6c1	1.13689	0.00056418	1218.22	1.70454	0.311619	1.45188	1.99671	1.74097	1.9988	1.3327	1.47951	2.15554	1.48021
10366653	down	Wif1	1.15495	0.000548431	1206.97	0.789009	0.237662	0.571517	1.04779	1.16282	0.789581	0.72759	0.793773	0.800721	0.418278
10536667	down	Ptprz1	1.16664	0.000544774	1202.86	0.861722	0.156718	0.816359	1.15379	0.996459	0.924997	0.667098	0.769692	0.82491	0.740469
10518224	down	Gm13178	1.12053	0.000540556	1200.33	0.848318	0.379825	1.34529	0.653996	0.413362	1.30899	0.996783	0.964541	0.788759	0.314821
10481210	down	Vav2	1.15656	0.000494713	1164.64	0.173087	0.118145	0.285752	0.270758	0.288242	0.267276	0.075332	0.139747	0.0515326	0.00605782
10511353	down	Sdr16c6	1.13587	0.000483463	1156.59	1.42233	0.221964	1.11212	1.567	1.59101	1.78679	1.33761	1.32424	1.45751	1.20234
10561008	down	Ceacam1	1.14508	0.000482056	1155.82	0.325076	0.328904	-0.0199493	0.624571	0.430681	0.655911	-0.0228001	0.680767	0.3503	-0.09887
10402560	down	A130014H13Rik	1.15816	0.000453369	1136.76	0.959455	0.242854	1.34254	0.788616	0.994399	1.13593	0.57468	0.863	0.837357	1.13911
10535894	down	Hmgb1	1.17342	0.000451963	1135.7	1.00269	0.173754	1.05286	1.12521	1.26994	1.02419	0.746319	0.971795	1.05715	0.774053
10482762	down	Idi1	1.17398	0.000444651	1130.66	1.92331	0.177729	2.05604	2.09474	2.00094	2.00434	1.81392	2.00076	1.86715	1.54861
10357077	down	Serpinb3d	1.16213	0.000401057	1099.78	0.379437	0.222313	0.202322	0.373251	0.651807	0.723899	0.163818	0.243348	0.501856	0.175195
10391036	down	Krt19	1.05951	0.000349589	1047.69	0.293049	0.571805	0.00693538	0.0677412	0.177067	1.08726	-0.10122	1.31375	-0.104156	-0.102981
10400941	down	Dhrs7	1.17567	0.000308527	1008.78	1.27354	0.234782	1.08931	1.42978	1.38653	1.6555	1.11229	1.26739	1.34505	0.902469
10351035	down	Gas5	1.17282	0.00027534	978.894	1.15986	0.142071	1.3392	1.19575	1.23236	1.33209	0.940205	1.03515	1.06716	1.13698
10539894	down	Mgll	1.1887	0.000259309	961.923	1.37187	0.205189	1.39702	1.48572	1.44361	1.65988	1.33842	1.36052	1.35551	0.934252
10469712	down	Pdss1	1.1783	0.000258747	961.572	1.04455	0.174212	1.11184	0.999371	1.25596	1.28442	0.855097	0.958166	1.08852	0.802978
10572130	down	Lpl	1.18593	0.000243559	943.557	0.797088	0.192411	0.827746	0.790701	0.919345	1.14259	0.697425	0.652275	0.849819	0.496805
10522895	down	Csn3	1.17334	0.000236528	935.474	0.562467	0.226077	0.354728	0.703269	0.840899	0.812225	0.504747	0.659508	0.220378	0.403985
10500610	down	Fam46c	1.18906	0.000226403	921.694	0.195316	0.199357	0.527897	0.42968	0.0551036	0.268221	0.106285	0.00872874	0.182946	-0.0163332
10359917	down	Hsd17b7	1.17572	0.000224997	919.212	1.36042	0.150929	1.45447	1.45097	1.52136	1.48195	1.23692	1.3506	1.31742	1.06966
10574572	down	2210023G05Rik	1.19281	0.000175498	849.391	1.09614	0.173272	1.14689	1.21089	1.18774	1.34776	0.878464	0.896432	1.17552	0.925418
10592044	down	Tmem45b	1.17686	0.000160592	830.401	1.31673	0.238644	1.09039	1.42601	1.53814	1.68224	1.28164	1.27828	1.30778	0.92934
10427075	down	Krt18	1.14312	0.000146529	803.971	0.557486	0.427575	0.313293	0.417759	0.770328	1.11451	0.280058	1.23391	0.130144	0.199888
10389719	down	Scpep1	1.1854	0.00013303	782.275	1.02179	0.21017	0.866208	1.07749	1.35756	1.27665	0.981044	0.915523	0.97676	0.723099
10351867	down	Aim2	1.19444	0.000131905	779.852	0.266491	0.186634	0.213002	0.418365	0.402121	0.545138	0.0454279	0.0872882	0.341747	0.0788366
10497773	down	Mccc1	1.18711	0.000121498	763.841	0.708401	0.153741	0.839665	0.714247	0.861484	0.913127	0.702055	0.507676	0.541204	0.587754
10355500	down	Igfbp5	1.11864	0.000121217	763.553	1.08641	0.301259	0.536133	1.38687	1.31333	1.43279	1.05106	0.876621	1.1531	0.94137
10500529	down	Phgdh	1.18702	0.000116999	751.574	0.565819	0.162264	0.56935	0.603604	0.794176	0.79084	0.457651	0.442179	0.53067	0.338082
10360884	down	Iars2	1.19346	9.87175e-05	721.38	1.21192	0.149203	1.27997	1.32845	1.36505	1.38454	1.04034	1.01847	1.19829	1.08029
10407387	down	Gm7120	1.20945	9.50613e-05	714.672	0.815155	0.222692	0.828741	0.9362	1.22311	0.821277	0.785289	0.83703	0.640393	0.449197
10357072	down	Serpinb3a	1.19022	8.69052e-05	694.633	1.38129	0.30086	1.05421	1.49979	1.79722	1.6764	1.0965	1.34735	1.56634	1.01251
10449280	down	Gm5226	1.20261	8.54989e-05	691.51	0.300342	0.238934	0.578399	0.655295	0.0752094	0.424793	0.243376	0.0220038	0.324343	0.0793153
10513467	down	Mup2	1.20357	7.48116e-05	661.452	1.1711	0.520809	2.01199	1.24342	0.98976	0.973885	1.64392	1.42027	0.402457	0.683113
10419015	down	Cdhr1	1.20748	6.97491e-05	648.902	0.482493	0.200429	0.399966	0.643299	0.649438	0.781267	0.314407	0.196368	0.530458	0.344739
10504154	down	Ccl21a	1.16321	6.80617e-05	644.777	0.582983	0.503266	0.496987	0.845532	0.295666	1.12998	0.474067	-0.00990042	1.3926	0.0389324
10552064	down	Krtdap	1.24387	6.66554e-05	640.096	2.54178	0.322237	2.96389	3.03544	2.29988	2.49759	2.59084	2.47161	2.39873	2.07625
10474977	down	1500003O03Rik	1.22969	6.58117e-05	635.087	1.654	0.253748	1.66373	1.7172	1.9136	1.91804	1.30272	1.77538	1.69886	1.24245
10504127	down	Ccl21a	1.16321	6.46867e-05	628.263	0.582983	0.503266	0.496987	0.845532	0.295666	1.12998	0.474067	-0.00990042	1.3926	0.0389324
10504183	down	Ccl21a	1.16321	6.46867e-05	627.383	0.582983	0.503266	0.496987	0.845532	0.295666	1.12998	0.474067	-0.00990042	1.3926	0.0389324
10512377	down	Ccl21a	1.16321	6.41242e-05	625.755	0.582983	0.503266	0.496987	0.845532	0.295666	1.12998	0.474067	-0.00990042	1.3926	0.0389324
10581824	down	Fa2h	1.22897	4.72494e-05	581.289	1.8171	0.244379	1.76654	1.98943	1.97297	2.13437	1.77204	1.86666	1.71325	1.32155
10513504	down	Mup2	1.21914	4.69682e-05	575.782	1.20897	0.549761	2.067	1.28035	1.03879	1.02149	1.70402	1.50255	0.364919	0.692681
10552252	down	1600014C10Rik	1.26691	4.27495e-05	558.877	0.366073	0.306706	0.205181	0.223607	0.883662	0.834474	0.224039	0.20105	0.237713	0.118857
10398032	down	Serpina3b	1.25581	3.34683e-05	522.331	0.74349	0.354628	0.426267	1.32939	0.725401	1.15012	0.724016	0.726428	0.629907	0.236379
10463551	down	Elovl3	1.23911	2.58747e-05	489.001	1.57451	0.226572	1.61645	1.78455	1.67871	1.83694	1.51292	1.51771	1.54981	1.099
10545086	down	Snca	1.26409	2.50309e-05	482.779	0.182345	0.258755	0.49781	0.634489	0.0349708	0.238321	0.0658787	-0.031193	0.111177	-0.0926914
10513497	down	Mup2	1.24686	2.47497e-05	481.678	1.24441	0.583341	2.17643	1.27125	1.07905	1.08751	1.74639	1.55383	0.340689	0.700148
10513512	down	Mup1	1.26799	2.2781e-05	471.712	1.3078	0.596777	2.22771	1.3234	1.14642	1.21875	1.81557	1.62794	0.3193	0.783297
10468239	down	Cyp17a1	1.27167	2.2781e-05	470.885	1.42621	0.372724	1.3778	1.75303	1.35296	1.91454	1.67012	1.42285	1.20802	0.710408
10500559	down	Hsd3b6	1.23382	1.46248e-05	423.288	1.26061	0.325275	0.949017	1.57061	1.53375	1.59535	1.45175	1.10184	1.15938	0.723209
10608668	down	Mup6	1.33177	1.40623e-05	413.073	0.480549	0.426396	1.38857	0.585493	0.347112	0.427718	0.500115	0.541301	0.00292093	0.0511578
10513472	down	Mup2	1.27124	1.32186e-05	400.362	1.39352	0.631104	2.37722	1.43237	1.21517	1.24179	1.9402	1.73591	0.382189	0.823285
10513428	down	Mup2	1.28877	1.23748e-05	390.924	1.34681	0.616046	2.32375	1.409	1.1904	1.19608	1.83499	1.68473	0.361844	0.773686
10351026	down	Gas5	1.23849	1.09686e-05	383.89	1.62673	0.169352	1.80455	1.78153	1.72723	1.81078	1.44206	1.5083	1.51298	1.42639
10552594	down	Klk1b22	1.39253	1.04061e-05	379.062	0.0177934	0.47234	-0.300416	-0.235876	0.774017	0.788864	-0.192826	-0.216827	-0.228296	-0.246293
10496438	down	Adh1	1.29029	7.59366e-06	347.403	0.605871	0.32792	0.574216	0.464949	0.901993	1.21772	0.319632	0.340268	0.738251	0.289938
10608711	down	Erdr1	1.26731	7.59366e-06	341.67	2.00025	0.260001	2.29134	1.86645	2.41509	2.11167	1.62876	1.89793	1.80708	1.98369
10569341	down	H19	1.27867	7.59366e-06	341.299	0.601932	0.299251	0.629426	0.593307	0.823288	1.07099	0.156062	0.383207	0.813449	0.345733
10522827	down	Csn1s1	1.3002	6.46867e-06	329.821	0.230773	0.308155	-0.00648558	0.84259	0.452598	0.391862	0.103223	0.0904319	0.0255848	-0.0536223
10513437	down	Mup2	1.31125	4.78119e-06	314.272	1.45797	0.650673	2.47767	1.53233	1.28833	1.31542	1.96699	1.82612	0.406691	0.850187
10491599	down	4932438A13Rik	1.27148	4.49994e-06	310.391	0.681809	0.214594	0.924342	0.909142	0.789063	0.797711	0.723842	0.4361	0.386902	0.487372
10513420	down	Mup7	1.31175	3.37496e-06	297.588	1.54596	0.661226	2.54884	1.61182	1.39809	1.40806	2.0864	1.92931	0.453878	0.931253
10419465	down	Ccnb1ip1	1.27856	3.37496e-06	294.113	0.342549	0.23561	0.43131	0.606191	0.652769	0.388963	-0.0768774	0.269892	0.297618	0.170529
10602372	down	Alas2	1.33376	3.09371e-06	279.335	0.38867	0.351125	0.780374	1.03058	0.116645	0.458067	0.254994	0.0762688	0.317009	0.0754179
10528207	down	Cd36	1.33266	2.53122e-06	268.05	0.870888	0.323415	1.05761	1.05261	0.964109	1.23784	0.537129	0.764779	1.07821	0.274811
10513455	down	Mup2	1.32595	2.24997e-06	244.744	1.51166	0.667562	2.55302	1.58922	1.34921	1.36924	2.0319	1.88662	0.42218	0.891865
10490923	down	Car2	1.29822	1.68748e-06	214.877	1.44925	0.226413	1.46144	1.65526	1.64509	1.78828	1.30597	1.21234	1.3544	1.17122
10463347	down	Scd3	1.41394	1.12499e-06	178.907	0.568576	0.416542	0.867757	0.837434	0.24812	1.32043	0.549841	0.406636	0.2665	0.0518963
10569335	down	H19	1.38152	5.62493e-07	145.296	1.28149	0.404535	1.3634	1.27355	1.53004	1.89151	0.703861	0.922251	1.63163	0.935711
10570741	down	Defb1	1.37075	5.62493e-07	123.751	0.921812	0.283292	1.19066	0.850038	1.24589	1.31058	0.732433	0.675312	0.782767	0.586816
10499130	down	Rnu73b	1.55443	2.81246e-07	88.8682	1.93318	0.487951	2.14033	2.35294	2.36825	2.14395	1.37044	1.01381	1.91533	2.16036
10375051	down	Hba-a1	1.70421	0	64.7047	2.21899	0.752191	2.99201	3.14991	1.62374	2.6485	2.25447	1.16501	2.55511	1.36315
10375058	down	Hba-a2	1.71329	0	58.6105	2.16983	0.759542	2.9515	3.12009	1.56248	2.5988	2.19684	1.12031	2.50774	1.30091
10492300	down	Aadac	1.47877	0	53.3857	1.34218	0.334918	1.41456	1.60441	1.71815	1.76039	0.992301	1.057	1.28143	0.909171
10566254	down	Hbb-b1	1.84051	0	34.5367	1.90476	0.76954	2.78082	2.9043	1.41103	2.2831	1.97029	0.811742	2.05048	1.02633
